# Supplementary material for: Sr9La2(WO6)4 containing [WO6] octa­hedra
Source: Acta Crystallogr E Crystallogr Commun. 2022 Jul 5;78(Pt 8):766–9. doi: 10.1107/S2056989022006648 (PMC9361373; doi:10.1107/S2056989022006648)
Supplement: Supplementary file 1 [file e-78-00766-sup1.cif]

##############################################################################
#                                                                            #
# This CIF contains the data in a paper accepted for publication in          #
# Acta Crystallographica Section E. It conforms to the requirements of       #
# Notes for Authors for Acta Crystallographica Section E, and has been       #
# peer reviewed under the auspices of the IUCr Commission on Journals.       #
#                                                                            #
# Full details of the Crystallographic Information File format               #
# are given in the paper "The Crystallographic Information File (CIF):       #
# a New Standard Archive File for Crystallography" by S. R. Hall, F. H.      #
# Allen and I. D. Brown [Acta Cryst. (1991), A47, 655-685].                  #
#                                                                            #
# The current version of the core CIF dictionary is obtainable from          #
# ftp://ftp.iucr.org/pub/cif_core.dic.                                       #
#                                                                            #
# Software is freely available for graphical display of the structure(s)     #
# in this CIF. For information consult the CIF software page                 #
# http://www.iucr.org/resources/cif/software.                                #
#                                                                            #
# This file may be used for bona fide research purposes within the           #
# scientific community so long as proper attribution is given to the journal # 
# article from which it was obtained.                                        #
#                                                                            #
##############################################################################
data_I
_audit_creation_method     'SHELXL-2014/7'
_journal_date_recd_electronic     2022-05-28
_journal_date_accepted     2022-06-28
_journal_name_full     'Acta Crystallographica, Section E'
_journal_year     2022
_journal_volume     78
_journal_issue      8
_journal_page_first     0
_journal_page_last     0
_journal_paper_category     GI
_journal_paper_doi     10.1107/S2056989022006648
_journal_coeditor_code     WM5650
_publ_contact_author_name     'Rayko Simura'
_publ_contact_author_address
;
Institute of Multidisciplinary Research for Advanced Materials, Tohoku
University, 2-1-1 Katahira, Aoba-ku, Sendai, 980-8577,
Japan
;
_publ_contact_author_email     'ray@tohoku.ac.jp'
_publ_contact_author_fax     '+81-22-217-5813'
_publ_contact_author_phone     '+81-22-217-584'
_publ_section_title
;
Sr~9~La~2~(WO~6~)~4~ containing [WO~6~] octahedra
;
_publ_section_title_footnote     .
loop_
    _publ_author_name
    _publ_author_footnote
    _publ_author_address
    'Simura, Rayko' .
;
Institute of Multidisciplinary Research for Advanced Materials, Tohoku
University, 2-1-1 Katahira, Aoba-ku, Sendai, 980-8577,
Japan
;
    'Watanabe, Tomoki' .
;
Institute of Multidisciplinary Research for Advanced Materials, Tohoku
University, 2-1-1 Katahira, Aoba-ku, Sendai, 980-8577,
Japan
;
    'Yamane, Hisanori' .
;
Institute of Multidisciplinary Research for Advanced Materials, Tohoku
University, 2-1-1 Katahira, Aoba-ku, Sendai, 980-8577,
Japan
;
_publ_section_synopsis
;
The crystal structure of Sr~9~La~2~(WO~6~)~4~ can be derived on the basis of
the double-perovskite structure type. [WO~6~] octahedra and
[(Sr/La)O<i>~x~</i>] polyhedra are alternately placed in a distorted simple
lattice with an additional vacancy (\\u009633).
;
_chemical_name_systematic
;
Nonastrontium dilanthanum tetrakis[orthotungstate(VI)]
;
_chemical_name_common     ?
_chemical_formula_moiety     'La2 O24 Sr9 W4'
_chemical_formula_sum     'La2 O24 Sr9 W4'
_chemical_formula_iupac     'Sr9 La2 (W O6)4'
_chemical_formula_weight     2185.80
_chemical_melting_point     ?
_space_group_crystal_system     tetragonal
_space_group_name_H-M_alt     'I 41/a'
_space_group_name_Hall     '-I 4ad'
loop_
    _space_group_symop_operation_xyz
    'x, y, z'
    '-x+1/2, -y, z+1/2'
    '-y+3/4, x+1/4, z+1/4'
    'y+3/4, -x+3/4, z+3/4'
    'x+1/2, y+1/2, z+1/2'
    '-x+1, -y+1/2, z+1'
    '-y+5/4, x+3/4, z+3/4'
    'y+5/4, -x+5/4, z+5/4'
    '-x, -y, -z'
    'x-1/2, y, -z-1/2'
    'y-3/4, -x-1/4, -z-1/4'
    '-y-3/4, x-3/4, -z-3/4'
    '-x+1/2, -y+1/2, -z+1/2'
    'x, y+1/2, -z'
    'y-1/4, -x+1/4, -z+1/4'
    '-y-1/4, x-1/4, -z-1/4'
_cell_length_a     11.6365(3)
_cell_length_b     11.6365(3)
_cell_length_c     16.3040(4)
_cell_angle_alpha     90
_cell_angle_beta     90
_cell_angle_gamma     90
_cell_volume     2207.69(13)
_cell_formula_units_Z     4
_cell_measurement_reflns_used     9792
_cell_measurement_theta_min     3.5017
_cell_measurement_theta_max     33.1485
_cell_measurement_temperature     300(2)
_exptl_crystal_description     granular
_exptl_crystal_colour     'translucent colourless'
_exptl_crystal_size_max     0.052
_exptl_crystal_size_mid     0.035
_exptl_crystal_size_min     0.031
_exptl_crystal_density_diffrn     6.576
_exptl_crystal_density_meas     ?
_exptl_crystal_density_method     'not measured'
_exptl_crystal_F_000     3776
_exptl_absorpt_coefficient_mu     46.162
_exptl_absorpt_correction_type     multi-scan
_exptl_absorpt_process_details
;
(<i>SADABS</i>; Krause <i>et al.</i>,  2015)
;
_exptl_absorpt_correction_T_min     0.20
_exptl_absorpt_correction_T_max     0.33
_diffrn_ambient_temperature     300(2)
_diffrn_source     'sealed X-ray tube'
_diffrn_radiation_type     MoK\a
_diffrn_radiation_wavelength     0.71073
_diffrn_measurement_device_type     'Bruker D8 QUEST'
_diffrn_measurement_method     '\w and \scans'
_diffrn_detector_area_resol_mean     7.3910
_diffrn_reflns_number     62981
_diffrn_reflns_av_R_equivalents     0.0478
_diffrn_reflns_av_unetI/netI     0.0119
_diffrn_reflns_theta_min     2.150
_diffrn_reflns_theta_max     33.165
_diffrn_reflns_theta_full     25.242
_diffrn_measured_fraction_theta_max     1.000
_diffrn_measured_fraction_theta_full     1.000
_diffrn_reflns_limit_h_min     -17
_diffrn_reflns_limit_h_max     17
_diffrn_reflns_limit_k_min     -17
_diffrn_reflns_limit_k_max     17
_diffrn_reflns_limit_l_min     -25
_diffrn_reflns_limit_l_max     25
_refine_special_details     ?
_reflns_number_total     2106
_reflns_number_gt     1972
_reflns_threshold_expression     'I > 2\s(I)'
_refine_ls_structure_factor_coef     Fsqd
_refine_ls_matrix_type     full
_refine_ls_R_factor_all     0.0280
_refine_ls_R_factor_gt     0.0252
_refine_ls_wR_factor_gt     0.0458
_refine_ls_wR_factor_ref     0.0464
_refine_ls_goodness_of_fit_ref     1.366
_refine_ls_restrained_S_all     1.366
_refine_ls_number_reflns     2106
_refine_ls_number_parameters     97
_refine_ls_number_restraints     1
_refine_ls_hydrogen_treatment     undef
_refine_ls_weighting_scheme     calc
_refine_ls_weighting_details
                          'w=1/[\s^2^(Fo^2^)+62.4087P] where P=(Fo^2^+2Fc^2^)/3'
_atom_sites_solution_hydrogens     .
_atom_sites_solution_primary     ?
_atom_sites_solution_secondary     ?
_refine_ls_shift/su_max     0.001
_refine_ls_shift/su_mean     0.000
_refine_diff_density_max     1.143
_refine_diff_density_min     -1.500
_refine_ls_extinction_method
;
SHELXL-2014/7 (Sheldrick, 2015b)
;
_refine_ls_extinction_coef     0.000055(5)
_refine_ls_extinction_expression
                                  'Fc^*^=kFc[1+0.001xFc^2^\l^3^/sin(2\q)]^-1/4^'
loop_
    _atom_type_symbol
    _atom_type_description
    _atom_type_scat_dispersion_real
    _atom_type_scat_dispersion_imag
    _atom_type_scat_source
    'La' 'La' -0.2871 2.4523
                         'International Tables Vol C Tables 4.2.6.8 and 6.1.1.4'
    'O' 'O' 0.0106 0.0060
                         'International Tables Vol C Tables 4.2.6.8 and 6.1.1.4'
    'Sr' 'Sr' -1.5307 3.2498
                         'International Tables Vol C Tables 4.2.6.8 and 6.1.1.4'
    'W' 'W' -0.8490 6.8722
                         'International Tables Vol C Tables 4.2.6.8 and 6.1.1.4'
_computing_data_collection
;
APEX3 (Bruker, 2018)
;
_computing_cell_refinement
;
SAINT (Bruker, 2018)
;
_computing_data_reduction
;
SAINT (Bruker, 2018)
;
_computing_structure_solution
;
<i>SHELXT2014/5</i> (Sheldrick, 2015a)
;
_computing_structure_refinement
;
<i>SHELXL2018/3</i> (Sheldrick, 2015b)
;
_computing_molecular_graphics
;
<i>VESTA</i> (Momma & Izumi, 2011)
;
_computing_publication_material
;
publCIF (Westrip, 2010)
;
loop_
    _atom_site_type_symbol
    _atom_site_label
    _atom_site_fract_x
    _atom_site_fract_y
    _atom_site_fract_z
    _atom_site_U_iso_or_equiv
    _atom_site_adp_type
    _atom_site_calc_flag
    _atom_site_occupancy
    _atom_site_disorder_assembly
    _atom_site_disorder_group
    Sr Sr1 0.20878(3) 0.22538(3) 0.53417(2) 0.00769(8) Uani d 0.6384(19) . .
    La La1 0.20878(3) 0.22538(3) 0.53417(2) 0.00769(8) Uani d 0.3616(19) . .
    Sr Sr2 0.23647(4) 0.04341(4) 0.11357(3) 0.00718(9) Uani d 0.8913(18) . .
    La La2 0.23647(4) 0.04341(4) 0.11357(3) 0.00718(9) Uani d 0.1087(18) . .
    Sr Sr3 0.0000 0.2500 0.36535(4) 0.00934(14) Uani d 0.948(4) . .
    La La3 0.0000 0.2500 0.36535(4) 0.00934(14) Uani d 0.052(4) . .
    Sr Sr4 0.0000 0.2500 0.1250 0.0267(4) Uani d 0.985(7) . .
    La La4 0.0000 0.2500 0.1250 0.0267(4) Uani d 0.015(7) . .
    W W1 0.0000 0.0000 0.5000 0.00522(6) Uani d 1 . .
    W W2 0.0000 0.0000 0.0000 0.00502(6) Uani d 1 . .
    O O1 0.0101(3) 0.0266(3) 0.1158(2) 0.0093(7) Uani d 1 . .
    O O2 0.0795(3) 0.0786(3) 0.5877(2) 0.0099(7) Uani d 1 . .
    O O3 0.1059(4) 0.0651(4) 0.4243(3) 0.0137(8) Uani d 1 . .
    O O4 0.1383(4) 0.1321(4) 0.2554(3) 0.0148(8) Uani d 1 . .
    O O5 0.3675(3) 0.1315(3) 0.2308(2) 0.0109(7) Uani d 1 . .
    O O6 0.4011(3) 0.1285(3) 0.0246(2) 0.0096(7) Uani d 1 . .
loop_
    _atom_site_aniso_label
    _atom_site_aniso_U_11
    _atom_site_aniso_U_22
    _atom_site_aniso_U_33
    _atom_site_aniso_U_12
    _atom_site_aniso_U_13
    _atom_site_aniso_U_23
    Sr1 0.00728(15) 0.00640(15) 0.00939(16) 0.00166(12) -0.00049(12) 0.00060(12)
    La1 0.00728(15) 0.00640(15) 0.00939(16) 0.00166(12) -0.00049(12) 0.00060(12)
    Sr2 0.00722(17) 0.00602(17) 0.00830(18) -0.00036(14) 0.00015(14)
                                                                    -0.00025(14)
    La2 0.00722(17) 0.00602(17) 0.00830(18) -0.00036(14) 0.00015(14)
                                                                    -0.00025(14)
    Sr3 0.0127(3) 0.0080(3) 0.0074(3) -0.0024(2) 0.000 0.000
    La3 0.0127(3) 0.0080(3) 0.0074(3) -0.0024(2) 0.000 0.000
    Sr4 0.0091(3) 0.0091(3) 0.0620(10) 0.000 0.000 0.000
    La4 0.0091(3) 0.0091(3) 0.0620(10) 0.000 0.000 0.000
    W1 0.00463(11) 0.00540(11) 0.00562(11) -0.00008(8) 0.00033(8) 0.00085(8)
    W2 0.00472(11) 0.00554(11) 0.00480(11) 0.00064(8) -0.00001(8) -0.00041(8)
    O1 0.0062(14) 0.0135(17) 0.0081(16) -0.0004(12) -0.0012(12) -0.0019(13)
    O2 0.0116(16) 0.0106(16) 0.0073(16) -0.0022(13) 0.0000(13) -0.0007(13)
    O3 0.0128(17) 0.0134(18) 0.0149(19) 0.0023(14) 0.0071(14) 0.0062(14)
    O4 0.0184(19) 0.0141(18) 0.0118(18) -0.0098(15) 0.0025(15) -0.0006(15)
    O5 0.0117(17) 0.0112(17) 0.0098(17) 0.0032(13) 0.0018(13) 0.0006(13)
    O6 0.0097(16) 0.0092(16) 0.0098(16) 0.0027(12) -0.0009(13) -0.0005(13)
_geom_special_details
;
 All esds (except the esd in the dihedral angle between two l.s. planes)
 are estimated using the full covariance matrix.  The cell esds are taken
 into account individually in the estimation of esds in distances, angles
 and torsion angles; correlations between esds in cell parameters are only
 used when they are defined by crystal symmetry.  An approximate (isotropic)
 treatment of cell esds is used for estimating esds involving l.s. planes.
;
loop_
    _geom_bond_atom_site_label_1
    _geom_bond_atom_site_label_2
    _geom_bond_site_symmetry_2
    _geom_bond_distance
    _geom_bond_publ_flag
    Sr1/La1 O6 13 2.333(4) y
    Sr1/La1 O2 . 2.438(4) y
    Sr1/La1 O2 12_667 2.453(4) y
    Sr1/La1 O4 8_444 2.458(4) y
    Sr1/La1 O5 11_666 2.728(4) y
    Sr1/La1 O3 8_444 2.765(5) y
    Sr1/La1 O3 . 2.849(5) y
    Sr1/La1 O1 8_444 2.861(4) y
    Sr1/La1 Sr2/La2 2 3.4446(6) ?
    Sr1/La1 Sr2/La2 2 3.4446(6) ?
    Sr1/La1 W1 8_444 3.5630(4) ?
    Sr1/La1 W1 . 3.6181(4) ?
    Sr2/La2 O3 7_444 2.470(4) y
    Sr2/La2 O1 12_666 2.548(4) y
    Sr2/La2 O6 . 2.599(4) y
    Sr2/La2 O2 2_554 2.603(4) y
    Sr2/La2 O1 . 2.642(4) y
    Sr2/La2 O5 . 2.652(4) y
    Sr2/La2 O5 7_444 2.704(4) y
    Sr2/La2 O4 . 2.777(4) y
    Sr2/La2 O4 7_444 2.877(5) y
    Sr2/La2 W2 8_444 3.2790(4) ?
    Sr2/La2 W2 . 3.3549(4) ?
    Sr2/La2 Sr1 2_554 3.4446(6) ?
    Sr3/La3 O6 13 2.557(4) y
    Sr3/La3 O6 10_556 2.557(4) y
    Sr3/La3 O5 10_556 2.596(4) y
    Sr3/La3 O5 13 2.596(4) y
    Sr3/La3 O3 . 2.660(4) y
    Sr3/La3 O3 6_454 2.660(4) y
    Sr3/La3 O4 6_454 2.773(4) y
    Sr3/La3 O4 . 2.773(4) y
    Sr3/La3 O1 8_444 3.220(4) y
    Sr3/La3 O1 3_455 3.220(4) y
    Sr3/La3 W2 3_455 3.4641(4) n
    Sr3/La3 W2 8_444 3.4641(4) n
    Sr4/La4 O1 . 2.607(4) y
    Sr4/La4 O1 12_666 2.607(4) y
    Sr4/La4 O1 15 2.607(4) y
    Sr4/La4 O1 6_454 2.607(4) y
    Sr4/La4 O4 . 2.998(5) y
    Sr4/La4 O4 15 2.998(5) y
    Sr4/La4 O4 6_454 2.998(5) y
    Sr4/La4 O4 12_666 2.998(5) y
    Sr4/La4 O5 13 3.131(4) y
    Sr4/La4 O5 4_454 3.131(4) y
    Sr4/La4 O5 7_444 3.131(4) y
    Sr4/La4 O5 10_556 3.131(4) y
    W1 O3 . 1.901(4) y
    W1 O3 9_556 1.901(4) y
    W1 O6 10_556 1.930(4) y
    W1 O6 2 1.930(4) y
    W1 O2 . 1.934(4) y
    W1 O2 9_556 1.934(4) y
    W1 Sr1/La1 15_556 3.5629(4) n
    W1 Sr1/La1 7_444 3.5629(4) n
    W1 Sr2/La2 10_556 3.6177(4) n
    W1 Sr2/La2 2 3.6177(4) n
    W2 O4 15 1.891(4) y
    W2 O4 7_444 1.891(4) y
    W2 O1 9 1.917(4) y
    W2 O1 . 1.917(4) y
    W2 O5 15 1.967(4) y
    W2 O5 7_444 1.967(4) y
    W2 Sr2/La2 15 3.2790(4) n
    W2 Sr2/La2 7_444 3.2790(4) n
loop_
    _geom_angle_atom_site_label_1
    _geom_angle_atom_site_label_2
    _geom_angle_atom_site_label_3
    _geom_angle_site_symmetry_1
    _geom_angle_site_symmetry_3
    _geom_angle
    _geom_angle_publ_flag
    O6 Sr1/La1 O2 13 . 108.65(13) ?
    O6 Sr1/La1 O2 13 12_667 83.84(13) ?
    O2 Sr1/La1 O2 . 12_667 86.10(14) ?
    O6 Sr1/La1 O4 13 8_444 139.77(14) ?
    O2 Sr1/La1 O4 . 8_444 101.40(14) ?
    O2 Sr1/La1 O4 12_667 8_444 125.03(13) ?
    O6 Sr1/La1 O5 13 11_666 83.02(13) ?
    O2 Sr1/La1 O5 . 11_666 163.00(12) ?
    O2 Sr1/La1 O5 12_667 11_666 82.86(13) ?
    O4 Sr1/La1 O5 8_444 11_666 74.87(14) ?
    O6 Sr1/La1 O3 13 8_444 146.51(13) ?
    O2 Sr1/La1 O3 . 8_444 74.94(12) ?
    O2 Sr1/La1 O3 12_667 8_444 62.93(12) ?
    O4 Sr1/La1 O3 8_444 8_444 66.83(13) ?
    O5 Sr1/La1 O3 11_666 8_444 88.51(12) ?
    O6 Sr1/La1 O3 13 . 89.34(13) ?
    O2 Sr1/La1 O3 . . 60.49(12) ?
    O2 Sr1/La1 O3 12_667 . 141.63(12) ?
    O4 Sr1/La1 O3 8_444 . 82.66(13) ?
    O5 Sr1/La1 O3 11_666 . 133.77(12) ?
    O3 Sr1/La1 O3 8_444 . 118.90(13) ?
    O6 Sr1/La1 O1 13 8_444 73.37(12) ?
    O2 Sr1/La1 O1 . 8_444 123.73(12) ?
    O2 Sr1/La1 O1 12_667 8_444 146.75(12) ?
    O4 Sr1/La1 O1 8_444 8_444 67.80(12) ?
    O5 Sr1/La1 O1 11_666 8_444 70.80(11) ?
    O3 Sr1/La1 O1 8_444 8_444 133.60(11) ?
    O3 Sr1/La1 O1 . 8_444 63.35(11) ?
    Sr2/La2 Sr1/La1 W1 2 . 61.565(10) n
    W1 Sr1/La1 W1 8_444 . 107.502(10) n
    O3 Sr2/La2 O1 7_444 12_666 143.76(14) ?
    O3 Sr2/La2 O6 7_444 . 137.69(13) ?
    O1 Sr2/La2 O6 12_666 . 74.95(12) ?
    O3 Sr2/La2 O2 7_444 2_554 77.47(13) ?
    O1 Sr2/La2 O2 12_666 2_554 127.58(12) ?
    O6 Sr2/La2 O2 . 2_554 60.75(12) ?
    O3 Sr2/La2 O1 7_444 . 71.74(13) ?
    O1 Sr2/La2 O1 12_666 . 90.70(17) ?
    O6 Sr2/La2 O1 . . 140.44(12) ?
    O2 Sr2/La2 O1 2_554 . 141.44(12) ?
    O3 Sr2/La2 O5 7_444 . 101.06(13) ?
    O1 Sr2/La2 O5 12_666 . 63.69(12) ?
    O6 Sr2/La2 O5 . . 80.29(12) ?
    O2 Sr2/La2 O5 2_554 . 81.63(12) ?
    O1 Sr2/La2 O5 . . 126.30(12) ?
    O3 Sr2/La2 O5 7_444 7_444 118.64(12) ?
    O1 Sr2/La2 O5 12_666 7_444 76.11(12) ?
    O6 Sr2/La2 O5 . 7_444 78.82(12) ?
    O2 Sr2/La2 O5 2_554 7_444 117.51(12) ?
    O1 Sr2/La2 O5 . 7_444 61.87(12) ?
    O5 Sr2/La2 O5 . 7_444 138.23(9) ?
    O3 Sr2/La2 O4 7_444 . 83.96(13) ?
    O1 Sr2/La2 O4 12_666 . 59.86(12) ?
    O6 Sr2/La2 O4 . . 128.74(12) ?
    O2 Sr2/La2 O4 2_554 . 132.50(13) ?
    O1 Sr2/La2 O4 . . 66.80(12) ?
    O5 Sr2/La2 O4 . . 59.51(12) ?
    O5 Sr2/La2 O4 7_444 . 109.81(13) ?
    O3 Sr2/La2 O4 7_444 7_444 64.87(13) ?
    O1 Sr2/La2 O4 12_666 7_444 132.31(11) ?
    O6 Sr2/La2 O4 . 7_444 104.51(12) ?
    O2 Sr2/La2 O4 2_554 7_444 87.33(12) ?
    O1 Sr2/La2 O4 . 7_444 58.90(11) ?
    O5 Sr2/La2 O4 . 7_444 163.87(12) ?
    O5 Sr2/La2 O4 7_444 7_444 57.69(11) ?
    O4 Sr2/La2 O4 . 7_444 123.12(9) ?
    W2 Sr2/La2 W2 8_444 . 121.613(13) n
    W2 Sr2/La2 Sr1/La1 8_444 2_554 155.754(16) n
    W2 Sr2/La2 Sr1/La1 . 2_554 78.905(11) n
    O6 Sr3/La3 O6 13 10_556 90.91(18) ?
    O6 Sr3/La3 O5 13 10_556 169.96(12) ?
    O6 Sr3/La3 O5 10_556 10_556 82.12(12) ?
    O6 Sr3/La3 O5 13 13 82.12(12) ?
    O6 Sr3/La3 O5 10_556 13 169.96(12) ?
    O5 Sr3/La3 O5 10_556 13 105.66(18) ?
    O6 Sr3/La3 O3 13 . 89.14(13) ?
    O6 Sr3/La3 O3 10_556 . 60.52(12) ?
    O5 Sr3/La3 O3 10_556 . 93.66(13) ?
    O5 Sr3/La3 O3 13 . 111.89(12) ?
    O6 Sr3/La3 O3 13 6_454 60.52(12) ?
    O6 Sr3/La3 O3 10_556 6_454 89.14(13) ?
    O5 Sr3/La3 O3 10_556 6_454 111.89(12) ?
    O5 Sr3/La3 O3 13 6_454 93.66(13) ?
    O3 Sr3/La3 O3 . 6_454 137.62(19) ?
    O6 Sr3/La3 O4 13 6_454 116.21(12) ?
    O6 Sr3/La3 O4 10_556 6_454 117.76(12) ?
    O5 Sr3/La3 O4 10_556 6_454 61.78(12) ?
    O5 Sr3/La3 O4 13 6_454 72.02(12) ?
    O3 Sr3/La3 O4 . 6_454 154.56(13) ?
    O3 Sr3/La3 O4 6_454 6_454 64.19(13) ?
    O6 Sr3/La3 O4 13 . 117.76(12) ?
    O6 Sr3/La3 O4 10_556 . 116.21(12) ?
    O5 Sr3/La3 O4 10_556 . 72.02(12) ?
    O5 Sr3/La3 O4 13 . 61.78(12) ?
    O3 Sr3/La3 O4 . . 64.19(13) ?
    O3 Sr3/La3 O4 6_454 . 154.56(13) ?
    O4 Sr3/La3 O4 6_454 . 99.40(19) ?
    O6 Sr3/La3 O1 13 8_444 64.45(11) ?
    O6 Sr3/La3 O1 10_556 8_444 115.34(11) ?
    O5 Sr3/La3 O1 10_556 8_444 125.14(11) ?
    O5 Sr3/La3 O1 13 8_444 55.05(11) ?
    O3 Sr3/La3 O1 . 8_444 60.43(11) ?
    O3 Sr3/La3 O1 6_454 8_444 119.46(11) ?
    O4 Sr3/La3 O1 6_454 8_444 126.84(11) ?
    O4 Sr3/La3 O1 . 8_444 53.37(11) ?
    O6 Sr3/La3 O1 13 3_455 115.34(11) ?
    O6 Sr3/La3 O1 10_556 3_455 64.45(11) ?
    O5 Sr3/La3 O1 10_556 3_455 55.05(11) ?
    O5 Sr3/La3 O1 13 3_455 125.14(11) ?
    O3 Sr3/La3 O1 . 3_455 119.46(11) ?
    O3 Sr3/La3 O1 6_454 3_455 60.43(11) ?
    O4 Sr3/La3 O1 6_454 3_455 53.37(11) ?
    O4 Sr3/La3 O1 . 3_455 126.84(11) ?
    O1 Sr3/La3 O1 8_444 3_455 179.73(14) ?
    W2 Sr3/La3 W2 3_455 8_444 114.236(19) n
    O1 Sr4/La4 O1 . 12_666 90.189(10) ?
    O1 Sr4/La4 O1 . 15 90.189(10) ?
    O1 Sr4/La4 O1 12_666 15 173.41(17) ?
    O1 Sr4/La4 O1 . 6_454 173.41(17) ?
    O1 Sr4/La4 O1 12_666 6_454 90.189(10) ?
    O1 Sr4/La4 O1 15 6_454 90.189(10) ?
    O1 Sr4/La4 O4 . . 63.92(11) ?
    O1 Sr4/La4 O4 12_666 . 56.25(11) ?
    O1 Sr4/La4 O4 15 . 118.30(11) ?
    O1 Sr4/La4 O4 6_454 . 121.40(11) ?
    O1 Sr4/La4 O4 . 15 56.25(11) ?
    O1 Sr4/La4 O4 12_666 15 121.40(11) ?
    O1 Sr4/La4 O4 15 15 63.92(11) ?
    O1 Sr4/La4 O4 6_454 15 118.30(11) ?
    O4 Sr4/La4 O4 . 15 120.17(10) ?
    O1 Sr4/La4 O4 . 6_454 121.40(11) ?
    O1 Sr4/La4 O4 12_666 6_454 118.30(11) ?
    O1 Sr4/La4 O4 15 6_454 56.25(11) ?
    O1 Sr4/La4 O4 6_454 6_454 63.92(11) ?
    O4 Sr4/La4 O4 . 6_454 89.71(17) ?
    O4 Sr4/La4 O4 15 6_454 120.17(10) ?
    O1 Sr4/La4 O4 . 12_666 118.30(11) ?
    O1 Sr4/La4 O4 12_666 12_666 63.92(11) ?
    O1 Sr4/La4 O4 15 12_666 121.40(11) ?
    O1 Sr4/La4 O4 6_454 12_666 56.25(11) ?
    O4 Sr4/La4 O4 . 12_666 120.17(10) ?
    O4 Sr4/La4 O4 15 12_666 89.71(17) ?
    O4 Sr4/La4 O4 6_454 12_666 120.17(10) ?
    O1 Sr4/La4 O5 . 13 117.41(11) ?
    O1 Sr4/La4 O5 12_666 13 56.35(11) ?
    O1 Sr4/La4 O5 15 13 117.90(11) ?
    O1 Sr4/La4 O5 6_454 13 68.03(11) ?
    O4 Sr4/La4 O5 . 13 53.49(10) ?
    O4 Sr4/La4 O5 15 13 173.65(10) ?
    O4 Sr4/La4 O5 6_454 13 62.02(10) ?
    O4 Sr4/La4 O5 12_666 13 94.03(11) ?
    O1 Sr4/La4 O5 . 4_454 117.90(11) ?
    O1 Sr4/La4 O5 12_666 4_454 117.41(11) ?
    O1 Sr4/La4 O5 15 4_454 68.03(11) ?
    O1 Sr4/La4 O5 6_454 4_454 56.35(11) ?
    O4 Sr4/La4 O5 . 4_454 173.65(10) ?
    O4 Sr4/La4 O5 15 4_454 62.02(10) ?
    O4 Sr4/La4 O5 6_454 4_454 94.03(11) ?
    O4 Sr4/La4 O5 12_666 4_454 53.49(10) ?
    O5 Sr4/La4 O5 13 4_454 124.29(9) ?
    O1 Sr4/La4 O5 . 7_444 56.35(11) ?
    O1 Sr4/La4 O5 12_666 7_444 68.03(11) ?
    O1 Sr4/La4 O5 15 7_444 117.41(11) ?
    O1 Sr4/La4 O5 6_454 7_444 117.90(11) ?
    O4 Sr4/La4 O5 . 7_444 94.03(11) ?
    O4 Sr4/La4 O5 15 7_444 53.49(10) ?
    O4 Sr4/La4 O5 6_454 7_444 173.65(10) ?
    O4 Sr4/La4 O5 12_666 7_444 62.02(10) ?
    O5 Sr4/La4 O5 13 7_444 124.29(9) ?
    O5 Sr4/La4 O5 4_454 7_444 82.71(14) ?
    O1 Sr4/La4 O5 . 10_556 68.03(11) ?
    O1 Sr4/La4 O5 12_666 10_556 117.90(11) ?
    O1 Sr4/La4 O5 15 10_556 56.35(11) ?
    O1 Sr4/La4 O5 6_454 10_556 117.41(11) ?
    O4 Sr4/La4 O5 . 10_556 62.02(10) ?
    O4 Sr4/La4 O5 15 10_556 94.03(11) ?
    O4 Sr4/La4 O5 6_454 10_556 53.49(10) ?
    O4 Sr4/La4 O5 12_666 10_556 173.65(10) ?
    O5 Sr4/La4 O5 13 10_556 82.71(14) ?
    O5 Sr4/La4 O5 4_454 10_556 124.29(9) ?
    O5 Sr4/La4 O5 7_444 10_556 124.29(9) ?
    O3 W1 O3 . 9_556 180.0 ?
    O3 W1 O6 . 10_556 86.73(17) ?
    O3 W1 O6 9_556 10_556 93.27(17) ?
    O3 W1 O6 . 2 93.27(17) ?
    O3 W1 O6 9_556 2 86.73(17) ?
    O6 W1 O6 10_556 2 180.0(2) ?
    O3 W1 O2 . . 88.94(18) ?
    O3 W1 O2 9_556 . 91.06(18) ?
    O6 W1 O2 10_556 . 94.18(16) ?
    O6 W1 O2 2 . 85.82(16) ?
    O3 W1 O2 . 9_556 91.07(18) ?
    O3 W1 O2 9_556 9_556 88.93(18) ?
    O6 W1 O2 10_556 9_556 85.82(16) ?
    O6 W1 O2 2 9_556 94.18(16) ?
    O2 W1 O2 . 9_556 180.0 ?
    Sr1/La1 W1 Sr1/La1 15_556 7_444 180.0 n
    Sr1/La1 W1 Sr1/La1 7_444 7_444 0.0 n
    Sr1/La1 W1 Sr1/La1 15_556 15_556 0.0 n
    Sr1/La1 W1 Sr1/La1 7_444 15_556 180.0 n
    Sr1/La1 W1 Sr2/La2 15_556 10_556 114.745(9) n
    Sr1/La1 W1 Sr2/La2 7_444 10_556 65.255(9) n
    Sr1/La1 W1 Sr2/La2 15_556 10_556 114.745(9) n
    Sr1/La1 W1 Sr2/La2 15_556 2 65.255(9) n
    Sr1/La1 W1 Sr2/La2 7_444 2 114.745(9) n
    Sr2/La2 W1 Sr2/La2 10_556 2 180.000(12) n
    O4 W2 O4 15 7_444 180.0(3) ?
    O4 W2 O1 15 9 91.21(17) ?
    O4 W2 O1 7_444 9 88.79(17) ?
    O4 W2 O1 15 . 88.80(17) ?
    O4 W2 O1 7_444 . 91.20(17) ?
    O1 W2 O1 9 . 180.0 ?
    O4 W2 O5 15 15 88.65(18) ?
    O4 W2 O5 7_444 15 91.35(18) ?
    O1 W2 O5 9 15 90.08(16) ?
    O1 W2 O5 . 15 89.92(16) ?
    O4 W2 O5 15 7_444 91.35(18) ?
    O4 W2 O5 7_444 7_444 88.65(18) ?
    O1 W2 O5 9 7_444 89.92(16) ?
    O1 W2 O5 . 7_444 90.08(16) ?
    O5 W2 O5 15 7_444 180.0(3) ?
    Sr2/La2 W2 Sr2/La2 15 7_444 180.0 n
    Sr2/La2 W2 Sr2/La2 15 15 0.0 n
    Sr2/La2 W2 Sr2/La2 7_444 15 180.00(2) n
    Sr2/La2 W2 Sr2/La2 7_444 7_444 0.000(11) n
    Sr2/La2 W2 Sr2/La2 15 . 102.7 n
    Sr2/La2 W2 Sr2/La2 7_444 . 77.309(8) n
    Sr2/La2 W2 Sr2/La2 15 . 102.691(8) n
_shelx_space_group_comment
;
The symmetry employed for this shelxl refinement is uniquely defined
by the following loop, which should always be used as a source of
symmetry information in preference to the above space-group names.
They are only intended as comments.
;
_shelx_estimated_absorpt_T_min     0.198
_shelx_estimated_absorpt_T_max     0.329
_shelx_hkl_file
;
   1  -1   0    0.70    0.30
   1   1   0    0.30    0.50
   1   1   0   -0.10    0.50
   1   1   0   -0.40    0.40
   1   1   0    0.50    0.50
  -1  -1   0    0.30    0.40
  -1  -1   0    0.20    0.60
  -1  -1   0    0.60    1.00
  -1   1   0   -0.20    1.20
  -1   1   0    0.40    0.50
  -1   1   0    0.60    1.10
  -1   1   0    0.40    0.40
   1  -1   0    1.30    0.60
   1  -1   0    0.70    0.40
  -1  -1   0   -0.90    0.50
  -1  -1   0   -0.20    0.80
  -1  -1   0    0.00    0.70
   2   0   0   26.40    2.40
   2   0   0   28.30    3.30
   2   0   0   25.80    1.70
   2   0   0   25.70    2.00
   2   0   0   22.50    1.70
   2   0   0   23.70    1.70
   2   0   0   25.60    1.70
   2   0   0   34.00    3.60
   2   0   0   29.60    2.80
   0   2   0   27.40    1.70
   0   2   0   29.10    2.40
   0   2   0   26.00    1.70
   0   2   0   22.90    1.80
  -2   0   0   25.90    1.50
  -2   0   0   30.30    3.10
  -2   0   0   31.60    3.70
  -2   0   0   25.80    1.70
  -2   0   0   26.10    1.90
  -2   0   0   26.90    1.70
  -2   0   0   25.30    1.70
  -2   0   0   31.20    3.50
   0  -2   0   29.60    1.70
   0  -2   0   26.70    2.30
   0  -2   0   26.20    1.70
   0  -2   0   23.90    1.90
   0  -2   0   27.00    1.90
   2   0   0   26.40    1.50
   0   2   0   28.60    2.10
   2   2   0 2048.50   63.79
  -2   2   0 2096.29   62.79
  -2  -2   0 2090.09   62.89
  -2  -2   0 2103.19   63.89
  -2  -2   0 2174.88   64.69
   2  -2   0 2066.19   64.99
   2  -2   0 2120.19   66.09
   2  -2   0 2128.79   63.59
   2   2   0 2077.29   62.69
   2   2   0 2061.29   63.29
  -2   2   0 2131.59   65.39
  -2   2   0 2147.09   64.79
  -2   2   0 2101.19   64.89
   3   1   0    0.80    1.00
   3   1   0    2.10    1.30
   3   1   0    1.60    0.60
   3   1   0    1.40    0.70
   3   1   0    2.40    1.30
   3   1   0   -1.50    2.10
  -3  -1   0    7.50    2.90
   1  -3   0    2.50    0.90
   1  -3   0    3.90    1.20
   1  -3   0    3.00    1.40
   1  -3   0    2.20    2.00
   1  -3   0    1.00    1.30
  -1   3   0    2.80    0.90
  -1   3   0    2.10    2.10
  -1   3   0    3.00    1.10
  -1   3   0    4.90    1.60
  -1   3   0    1.80    0.60
  -1   3   0    1.10    1.10
  -3  -1   0   -1.60    1.80
  -3  -1   0    1.00    0.60
  -3  -1   0    2.30    2.50
  -3  -1   0   -0.10    1.20
  -3  -1   0    4.40    0.90
  -3  -1   0    1.50    1.20
  -3  -1   0    1.90    1.60
   3   1   0    1.10    0.60
   3   1   0    3.60    2.20
   3   1   0    1.10    1.10
   3  -1   0    1.70    2.50
  -1  -3   0    0.40    1.10
  -1  -3   0    0.20    1.20
  -3   1   0    1.80    0.50
  -3   1   0   -1.00    2.40
  -3   1   0    1.80    0.90
  -3   1   0    0.90    0.60
  -3   1   0    3.50    3.10
  -3   1   0    2.10    1.00
  -3   1   0    1.40    1.70
   3  -1   0   -0.20    0.90
  -3   1   0    2.30    1.40
   1   3   0   -0.60    1.10
  -1  -3   0    0.50    1.30
  -3   1   0    0.40    2.60
   1   3   0   -0.40    1.00
   1   3   0    2.20    1.40
   1   3   0    0.60    1.20
   1   3   0    1.60    1.00
  -1  -3   0    1.50    1.20
  -1  -3   0    2.40    1.20
   3  -1   0    1.70    0.60
  -3   1   0    3.10    1.10
   3  -1   0    6.40    3.00
   1   3   0    0.80    1.10
   1   3   0    1.20    1.10
   3  -1   0    1.90    0.60
   3  -1   0    0.40    0.80
   3  -1   0    2.00    1.00
   3  -1   0    2.20    1.30
   3  -1   0    2.60    2.20
   3  -1   0    1.80    1.20
  -1  -3   0    1.80    1.40
  -1  -3   0    0.80    1.00
  -3   3   0    1.60    2.40
  -3   3   0    0.50    0.80
  -3   3   0    0.90    1.30
  -3   3   0    1.00    1.20
   3   3   0    0.30    1.20
  -3   3   0    1.20    2.70
  -3   3   0   -0.20    0.70
   3   3   0    1.60    1.00
  -3  -3   0    4.30    2.80
   3   3   0    3.00    1.80
   3   3   0    1.60    1.20
   3   3   0   -1.00    1.10
   3   3   0    1.00    1.40
  -3  -3   0    4.20    2.20
  -3  -3   0    0.80    1.20
  -3  -3   0    2.00    1.20
  -3  -3   0   -0.20    1.20
   3  -3   0    1.10    1.40
   3  -3   0    1.00    1.10
   3  -3   0    0.60    2.20
   3  -3   0    0.40    0.80
  -3   3   0   -3.60    2.60
  -3  -3   0    1.80    1.30
  -3  -3   0   -0.40    1.40
  -3   3   0    1.80    1.10
  -3  -3   0   -1.20    1.60
   3  -3   0    0.60    1.60
   3  -3   0    0.80    0.90
   3  -3   0    8.40    3.10
   3   3   0    1.60    1.30
   3   3   0    2.00    1.50
  -4  -2   0    8.30    2.00
  -4  -2   0   11.00    1.30
   2  -4   0    4.50    1.90
   2  -4   0    4.10    1.70
  -2   4   0    3.20    1.60
  -2   4   0    8.20    3.40
  -2   4   0    6.00    1.00
   2  -4   0    7.10    1.10
  -4  -2   0    4.30    3.10
   4   2   0    7.90    1.90
  -4  -2   0    9.30    1.80
  -4  -2   0    6.50    2.20
  -4  -2   0    7.80    2.80
   4   2   0    8.10    2.80
   4   2   0    4.90    1.60
  -4  -2   0    7.50    1.80
   4   2   0    9.00    1.30
  -2   4   0   11.20    1.40
  -2   4   0    6.90    3.10
  -2   4   0   11.10    1.80
  -2   4   0    2.50    1.70
   2  -4   0    5.60    2.70
  -4  -2   0    7.00    1.30
  -4  -2   0    2.20    2.90
   2  -4   0    6.60    1.80
   2  -4   0    7.70    2.80
   4   2   0    7.70    2.10
   4   2   0    7.90    2.80
   4   2   0    8.40    2.00
   4   2   0   11.40    2.40
   4   2   0    6.30    1.60
   4   2   0    6.10    0.80
   2  -4   0    6.60    1.70
  -2   4   0    7.10    1.00
   0  -4   0 8640.94  291.47
   4   0   0 8183.58  276.27
   0  -4   0 8354.76  327.17
   0  -4   0 8156.08  277.67
  -4   0   0 8324.77  310.37
  -4   0   0 8092.19  278.37
   4   0   0 8344.76  305.37
   0  -4   0 8015.20  306.57
  -4   2   0   12.70    3.80
  -2  -4   0   16.30    2.10
  -2  -4   0   14.00    2.60
   2   4   0   16.80    2.30
   2   4   0   12.50    2.30
   2   4   0   12.00    2.30
  -2  -4   0   13.00    2.20
  -2  -4   0   14.70    1.90
  -2  -4   0   15.30    2.30
   2   4   0   15.90    2.50
   2   4   0   12.30    2.30
   4  -2   0   10.30    2.20
  -4   2   0   13.80    1.60
  -4   2   0   12.00    3.80
  -4   2   0   12.50    1.70
   4  -2   0   13.10    3.50
   4  -2   0   15.20    2.30
  -4   2   0   13.80    3.10
  -4   2   0   13.60    1.80
   2   4   0   14.40    2.10
   4  -2   0   14.20    3.70
  -4   2   0   14.20    4.30
   4  -2   0   13.10    1.60
   4  -2   0   13.60    1.50
   4  -2   0   20.10    4.20
   4  -2   0   11.50    1.70
  -4   2   0   13.60    1.70
   4  -2   0   13.00    2.10
  -2  -4   0   14.50    2.30
  -2  -4   0   14.70    2.70
   2   4   0   13.10    2.00
   4  -4   0 8803.72  266.17
   4  -4   0 8893.71  265.97
   4  -4   0 8878.61  265.97
  -3   5   0    1.80    0.90
   3  -5   0    4.40    1.80
   5   3   0    4.90    2.20
   5   3   0    6.80    2.10
  -5  -3   0    3.70    2.30
  -5  -3   0    5.00    1.70
  -3   5   0    4.70    2.10
  -3   5   0    3.40    1.00
  -3   5   0    6.70    3.80
  -3   5   0    3.10    1.40
   5   3   0    5.00    2.00
   5   3   0    6.80    1.90
  -5  -3   0    7.30    3.10
  -5  -3   0    6.10    1.50
  -5  -3   0    6.50    4.10
   5   3   0    4.20    2.00
   5   3   0    7.70    1.60
   5   3   0    2.50    1.40
   5   3   0    5.20    1.90
  -5  -3   0    4.90    1.90
  -5  -3   0    4.60    1.00
  -5  -3   0    6.60    2.00
   3  -5   0    1.80    1.70
   3  -5   0    6.40    3.10
  -3   5   0    3.80    1.10
   3  -5   0    1.60    0.80
   3  -5   0    2.20    2.60
  -5  -3   0    1.30    3.40
   5   3   0    8.00    2.40
   3  -5   0    1.70    2.00
  -1   5   0    1.20    1.20
   5   1   0    1.20    1.30
  -5  -1   0    1.40    1.10
   1  -5   0    2.00    2.00
   1  -5   0   -0.90    1.50
   5   1   0    0.00    1.30
  -1   5   0    1.50    1.40
   5   1   0    1.20    1.00
  -5  -1   0    1.40    0.80
   5   1   0    2.40    1.70
  -5  -1   0   -3.00    2.80
   5   1   0   -4.00    1.90
  -5  -1   0   -0.20    2.00
  -5  -1   0   -1.10    2.20
  -5  -1   0   -3.30    2.90
   5   1   0    1.10    1.50
  -1   5   0   -0.20    2.10
  -1   5   0    1.70    1.10
   1  -5   0   -1.80    1.10
   5   1   0    2.00    1.60
  -1   5   0    2.80    1.90
   1  -5   0    2.50    1.10
  -5  -1   0    0.90    1.00
  -5   1   0    0.50    2.70
  -1  -5   0    2.40    1.40
  -5   1   0    0.90    1.00
   5  -1   0    1.90    0.80
   1   5   0   -2.00    1.70
  -5   1   0    1.10    0.80
  -5   1   0    1.60    2.00
  -5   1   0    1.00    1.60
   1   5   0    2.40    2.20
   5  -1   0    0.10    1.30
  -1  -5   0   -0.50    1.60
   1   5   0    0.50    1.10
   5  -1   0    0.60    1.30
   5  -1   0    2.40    2.60
  -1  -5   0   -1.00    1.30
  -1  -5   0   -0.10    1.40
   1   5   0    1.30    1.20
  -1  -5   0   -0.50    1.10
   5  -1   0    1.00    1.80
   5  -1   0    0.30    1.50
   5  -1   0    3.00    1.20
   5  -1   0    1.20    0.40
  -5   1   0   -0.10    3.40
   1   5   0   -1.20    1.40
   1   5   0    0.50    1.50
  -5   1   0    1.30    1.30
  -1  -5   0    1.00    1.40
  -5   1   0    1.80    2.90
   5  -1   0    2.20    1.40
  -3  -5   0    3.10    2.30
   5  -3   0    6.40    2.80
  -5   3   0    1.10    3.70
   5  -3   0    1.80    1.30
  -3  -5   0    5.20    1.60
   3   5   0    2.70    2.10
  -5   3   0    3.30    2.80
  -5   3   0    2.10    1.20
   3   5   0    2.30    1.60
   5  -3   0    5.80    2.30
   5  -3   0    1.30    2.60
  -5   3   0    2.20    1.20
  -3  -5   0    4.30    1.70
  -3  -5   0    3.60    1.90
  -5   3   0    1.40    3.20
  -5   3   0    1.10    1.00
  -3  -5   0    2.10    1.70
  -3  -5   0    3.10    1.50
   3   5   0    4.50    2.10
   3   5   0    3.90    1.70
   3   5   0    1.40    1.40
  -5   3   0    1.10    1.10
   5  -3   0    5.30    2.60
   5  -3   0    2.20    1.30
   3   5   0    3.70    1.60
   5  -3   0    3.70    1.10
   5  -3   0    3.20    1.90
   3   5   0    1.40    1.50
   5  -5   0    3.00    1.30
   5   5   0    1.10    2.00
  -5  -5   0    2.70    2.80
  -5  -5   0    1.00    1.60
  -5  -5   0    1.00    0.90
   5   5   0    0.60    1.50
  -5  -5   0    1.40    2.80
  -5   5   0    2.10    1.20
   5   5   0    0.30    1.80
  -5  -5   0   -2.10    3.10
   5   5   0    1.00    1.50
   5  -5   0    3.40    2.50
   5  -5   0   -0.30    1.20
   5   5   0   -1.50    1.60
  -5   5   0    1.10    1.00
  -5   5   0    6.40    4.10
  -5   5   0   -4.80    3.20
   5   5   0    0.80    2.10
  -5   5   0    1.80    1.90
  -5   5   0    1.00    3.50
   5   5   0    1.10    1.80
  -5   5   0    1.80    1.70
  -5  -5   0    0.00    2.10
   5  -5   0   -0.20    1.90
  -5  -5   0    1.50    1.30
   5   5   0    0.60    1.20
  -6  -4   0    6.50    2.30
   6   4   0    8.70    2.00
  -4   6   0   10.10    4.70
   4  -6   0    6.40    2.10
   6   4   0    7.20    2.60
   6   4   0    9.60    3.00
  -4   6   0    8.60    2.90
  -4   6   0   10.90    1.40
  -6  -4   0    6.90    2.30
   6   4   0   14.00    3.70
  -6  -4   0   10.70    3.90
   4  -6   0    8.00    2.50
  -4   6   0    9.20    4.10
  -4   6   0   10.90    1.50
  -4   6   0    7.30    4.40
   6   4   0   12.80    2.50
  -6  -4   0    9.60    1.40
  -6  -4   0    3.10    4.00
   6   4   0   10.40    1.30
  -6  -4   0   11.20    2.00
  -6  -4   0    4.40    4.20
  -4   6   0   11.50    1.60
   6   4   0    6.60    1.90
   6   4   0    7.90    1.70
  -4   6   0   11.10    2.80
   6   4   0   10.10    2.80
  -6  -4   0    6.00    3.10
  -2   6   0  724.13   24.50
  -2   6   0  671.63   24.70
  -2   6   0  701.43   28.00
  -6  -2   0  710.53   25.40
  -6  -2   0  675.93   23.30
   6   2   0  666.23   27.10
   6   2   0  710.53   23.60
   6   2   0  690.33   23.50
   2  -6   0  677.03   22.30
   2  -6   0  694.03   26.70
  -6  -2   0  687.23   21.60
  -6  -2   0  734.33   29.20
  -6  -2   0  711.83   23.90
  -6  -2   0  706.33   28.60
  -2   6   0  711.23   22.60
  -2   6   0  691.83   26.90
  -6  -2   0  715.23   27.00
   6   2   0  674.73   24.40
   6   2   0  712.83   26.90
   2  -6   0  714.13   23.40
   2  -6   0  715.53   24.10
   6   2   0  706.73   26.20
   2  -6   0  637.84   24.60
   6   2   0  701.73   21.70
   6   2   0  737.23   23.50
  -2   6   0  675.13   23.10
   6   2   0  708.73   23.90
  -6  -2   0  732.23   26.50
   2  -6   0  692.03   26.60
  -6  -2   0  704.83   22.00
   2  -6   0  690.33   23.90
   0   6   0  195.18    8.40
   6   0   0  198.08    7.80
   6   0   0  191.98    9.80
   0  -6   0  189.28    9.00
  -6   0   0  207.88   12.10
   0   6   0  214.68    9.70
   0  -6   0  212.48    8.70
  -6   0   0  195.28    7.70
   6   0   0  223.78    9.00
   0  -6   0  192.18    8.20
   0  -6   0  211.68    8.90
   6   0   0  210.68    8.60
  -6   0   0  194.58   12.90
   0  -6   0  193.68    8.40
   0  -6   0  198.28    9.20
   6   0   0  170.68   11.30
   6   0   0  206.58   11.30
  -6   0   0  214.88    8.80
  -6   0   0  197.38    8.30
   6   0   0  195.28   11.70
  -6   0   0  199.48    8.60
   0   6   0  177.88    8.70
   6   0   0  188.88    8.10
   0  -6   0  191.58    9.80
   6   0   0  199.08    9.40
  -6   0   0  219.48    8.60
   0   6   0  218.48    8.70
   0   6   0  201.98    9.80
   6   0   0  207.08    8.30
   6  -2   0  988.70   36.20
   2   6   0 1014.10   32.90
  -2  -6   0 1005.40   33.00
   6  -2   0 1004.10   37.70
   2   6   0  955.80   32.70
   6  -2   0 1056.79   33.20
  -6   2   0 1009.00   38.10
  -2  -6   0 1022.30   33.10
   2   6   0 1036.20   33.30
  -6   2   0 1097.19   38.50
   6  -2   0 1013.20   30.70
   6  -2   0  985.60   37.80
  -6   2   0  971.70   32.00
  -6   2   0 1037.70   35.10
  -6   2   0 1052.99   38.70
  -2  -6   0 1007.80   33.60
   6  -2   0 1018.30   32.40
   6  -2   0 1008.30   30.60
   6  -2   0 1004.80   34.40
   6  -2   0 1018.60   32.20
   6  -2   0  991.00   31.60
  -2  -6   0 1016.00   33.90
   2   6   0 1084.29   33.90
   2   6   0 1041.30   34.60
   2   6   0 1017.10   32.40
  -6   2   0 1003.60   33.20
  -2  -6   0  987.80   33.30
  -2  -6   0 1048.80   33.10
  -2  -6   0 1012.50   32.30
   6  -4   0  738.43   24.30
  -6   4   0  696.93   22.80
  -6   4   0  719.83   29.50
  -4  -6   0  664.93   23.90
  -4  -6   0  739.63   28.20
  -6   4   0  690.43   22.90
  -4  -6   0  738.03   24.80
  -6   4   0  698.73   22.90
   4   6   0  725.93   24.10
   4   6   0  730.23   23.80
   4   6   0  678.33   24.20
   6  -4   0  690.03   22.90
   4   6   0  682.93   23.70
  -4  -6   0  694.43   25.70
  -6   4   0  699.73   27.90
   6  -4   0  689.73   22.80
  -4  -6   0  714.23   23.30
  -4  -6   0  640.84   26.60
   6  -4   0  690.63   22.70
  -6   4   0  669.93   22.50
  -6  -6   0 1117.29   38.30
  -6   6   0 1130.09   36.90
   6  -6   0 1128.09   37.20
  -6   6   0 1106.99   44.10
   6   6   0 1138.29   37.20
   6   6   0 1148.29   35.60
   6   6   0 1108.09   36.30
   6  -6   0 1178.88   38.30
   6  -6   0 1150.78   35.10
   6   6   0 1150.48   38.00
   6   6   0 1141.09   36.90
  -6  -6   0 1123.19   34.60
   6   6   0 1140.69   37.40
  -6  -6   0 1106.29   40.20
  -6   6   0 1077.09   34.80
  -6   6   0 1100.19   43.00
  -6   6   0 1128.89   36.90
  -6   6   0 1117.79   42.90
  -6  -6   0 1076.69   36.50
  -6   6   0 1123.99   35.10
  -6  -6   0 1134.39   43.00
  -6  -6   0 1145.89   39.70
  -6  -6   0 1116.29   36.40
   6  -6   0 1054.19   36.10
  -7  -5   0    6.30    5.10
  -7  -5   0    5.80    3.80
  -5   7   0    2.10    4.80
  -7  -5   0    3.60    2.30
   7   5   0    3.10    2.60
  -7  -5   0    4.70    3.30
   7   5   0    3.10    2.00
  -5   7   0    4.00    1.00
   7   5   0    2.50    2.80
   5  -7   0    3.30    2.70
  -7  -5   0    4.50    1.10
  -5   7   0    5.00    1.30
  -5   7   0    9.10    5.40
   7   5   0    3.80    1.90
  -5   7   0    6.80    2.90
  -5   7   0    4.50    2.90
   5  -7   0    2.80    2.50
  -5   7   0    2.40    1.30
  -7  -5   0    2.10    4.50
   7   5   0    4.40    2.80
  -7  -5   0    7.10    2.10
   3  -7   0   -4.20    1.60
   7   3   0    1.90    2.30
   7   3   0   -1.50    1.80
  -7  -3   0    0.20    0.80
  -7  -3   0    0.90    1.00
  -3   7   0    2.50    2.30
  -7  -3   0    0.40    4.50
  -7  -3   0   -3.10    2.40
   7   3   0   -1.80    1.30
  -3   7   0   -1.70    3.50
  -3   7   0   -0.50    1.00
   3  -7   0    1.60    2.30
  -7  -3   0   -0.70    1.50
  -3   7   0   16.80    5.10
  -7  -3   0   -1.50    2.30
  -7  -3   0   -0.70    3.10
  -7  -3   0    1.00    2.00
   3  -7   0   -0.50    0.90
  -3   7   0    1.50    1.40
   7   3   0   -0.40    2.00
   7   3   0   -1.30    1.50
  -3   7   0    1.00    0.80
   7   1   0    0.10    1.70
   7   1   0    1.30    2.10
  -1   7   0    2.20    1.40
   1  -7   0    5.10    1.70
  -7  -1   0    2.80    1.50
  -7  -1   0   -0.80    3.70
  -1   7   0    2.30    1.90
   7   1   0    0.50    1.20
   7   1   0    2.10    1.70
  -1   7   0    4.20    3.10
  -7  -1   0    3.40    1.20
   7   1   0   -0.10    1.80
   1  -7   0    0.20    2.10
  -1   7   0    3.10    3.90
  -1   7   0    1.50    2.40
  -7  -1   0    0.90    3.90
   1  -7   0    0.70    2.00
   1  -7   0   -1.00    2.20
   7   1   0    0.00    1.40
   7   1   0    0.50    1.80
  -1  -7   0    1.50    2.00
  -1  -7   0    0.10    1.30
   7  -1   0    2.80    2.10
  -1  -7   0    4.40    2.50
   7  -1   0    1.70    1.80
   7  -1   0    0.70    1.60
  -7   1   0    3.80    4.50
  -7   1   0    5.20    4.20
  -7   1   0    2.80    4.30
   1   7   0    2.50    3.30
  -7   1   0    3.30    1.90
   1   7   0    3.80    1.50
  -1  -7   0    2.30    1.60
  -1  -7   0    3.00    2.10
   1   7   0   -0.10    1.30
   1   7   0   -1.90    2.00
  -1  -7   0    4.00    1.90
  -7   1   0    3.80    1.50
   7  -1   0    0.90    1.10
  -7   1   0    4.20    1.20
   1   7   0   -1.00    1.90
  -7   1   0    2.20    2.30
   7  -1   0    0.00    1.80
  -1  -7   0    2.90    1.90
   7  -1   0    5.00    2.60
   1   7   0    4.10    2.10
  -3  -7   0   -0.80    2.40
  -3  -7   0   -0.50    1.90
   3   7   0    1.10    1.50
  -7   3   0    2.10    1.10
   3   7   0    1.10    2.30
  -3  -7   0   -1.40    1.50
   7  -3   0    0.00    1.60
  -7   3   0   -1.40    4.20
  -3  -7   0    0.30    2.10
  -3  -7   0   -1.50    1.10
   3   7   0   -0.20    1.60
  -7   3   0    1.10    1.50
   7  -3   0    1.00    1.60
  -7   3   0   -2.90    3.80
   7  -3   0    0.90    2.30
   3   7   0   -1.10    2.70
  -7   3   0   -0.40    3.00
   3   7   0    3.70    2.60
   7  -3   0    0.40    1.40
   5   7   0    5.60    2.20
   5   7   0    5.30    2.60
  -7   5   0    4.40    1.50
   7  -5   0    4.80    1.90
   7  -5   0    5.00    2.80
  -5  -7   0    3.80    1.60
   7  -5   0    3.10    1.60
   5   7   0    5.20    2.90
  -5  -7   0   -1.40    3.40
  -5  -7   0    3.40    2.70
  -5  -7   0    2.90    3.00
   5   7   0    1.20    2.20
  -5  -7   0    5.50    2.20
  -7   5   0    3.30    5.10
  -7   5   0    6.50    5.40
   7  -5   0    3.00    1.80
  -7   5   0    4.10    4.50
  -7   5   0    5.40    1.70
  -5  -7   0    2.20    3.30
  -7   5   0    4.00    1.70
   5   7   0    1.00    2.70
  -7  -7   0    1.70    2.30
   7   7   0   -0.80    3.00
   7  -7   0    2.10    2.90
  -7   7   0    3.40    2.20
  -7   7   0    2.20    2.60
  -7   7   0    4.20    5.00
   7   7   0    0.20    1.50
  -7   7   0   -0.80    4.90
  -7  -7   0    0.10    3.60
  -7   7   0    0.90    5.20
   7  -7   0    1.50    1.60
  -7  -7   0   -0.60    1.20
   7   7   0    3.40    2.90
   7   7   0    3.60    2.00
  -7  -7   0    1.40    3.30
   7  -7   0    0.00    3.00
   7   7   0    0.20    2.80
  -7   7   0    1.90    1.50
  -7   7   0    1.80    1.10
  -7  -7   0    4.00    5.10
  -8  -6   0  936.01   34.00
  -6   8   0  953.00   33.90
  -8  -6   0  937.61   40.40
  -6   8   0  900.71   29.70
  -8  -6   0  943.11   40.20
  -8  -6   0  989.50   35.10
  -6   8   0  949.11   40.80
  -8  -6   0  954.50   37.10
  -8  -6   0  936.71   28.60
  -8  -6   0  967.40   32.30
  -6   8   0  956.20   33.60
  -6   8   0  964.30   30.00
   6  -8   0 1018.20   34.50
  -6   8   0  907.71   40.10
   8   6   0  979.70   33.30
   8   6   0  950.90   33.70
   8   6   0  949.01   31.10
   6  -8   0  983.50   33.10
  -8  -6   0  901.21   31.50
   8   6   0  970.50   33.50
  -8  -4   0 1550.74   51.99
  -4   8   0 1468.15   45.90
  -4   8   0 1534.95   46.50
  -8  -4   0 1526.55   56.89
  -8  -4   0 1534.95   48.80
  -8  -4   0 1452.25   53.09
  -4   8   0 1515.25   54.99
   4  -8   0 1521.95   49.70
   8   4   0 1527.05   49.00
  -8  -4   0 1424.16   46.40
  -4   8   0 1502.85   49.80
  -4   8   0 1632.14   56.89
   8   4   0 1513.85   47.80
   8   4   0 1568.24   49.20
   4  -8   0 1504.35   48.60
  -8  -4   0 1497.45   45.00
  -8  -4   0 1427.76   48.90
  -8  -4   0 1448.76   55.79
   8   4   0 1715.03   57.09
  -4   8   0 1432.46   45.70
   8   2   0  187.18    9.30
   8   2   0  162.58    8.40
  -2   8   0  149.59   11.20
   8   2   0  174.68    8.90
   8   2   0  178.78    7.00
   8   2   0  198.48    9.60
   2  -8   0  178.18    9.60
  -2   8   0  171.78   13.10
  -8  -2   0  171.18   12.00
   2  -8   0  171.28    7.60
  -8  -2   0  172.68    9.00
  -8  -2   0  175.38   13.70
  -2   8   0  167.88    6.80
  -2   8   0  179.18    8.20
  -2   8   0  190.18   10.10
  -8  -2   0  174.88   14.20
  -8   0   0 3630.14  109.29
   0   8   0 3677.53  110.89
   8   0   0 3483.45  108.39
   0  -8   0 3672.03  109.69
  -8   0   0 3751.12  117.19
  -8   0   0 3502.05  107.79
   0  -8   0 3445.36  113.19
  -8   0   0 3661.23  115.69
   8   0   0 3589.84  109.09
   0  -8   0 3585.44  109.09
  -8   0   0 3670.83  117.89
   0  -8   0 3633.34  110.29
   8   0   0 3661.83  108.59
   0   8   0 3642.74  115.19
   8   0   0 3535.85  107.69
  -8   0   0 3537.45  108.79
   0  -8   0 3604.14  109.19
   8   0   0 3773.02  109.49
   0   8   0 3512.85  107.59
   8   0   0 3579.94  110.39
   0   8   0 3518.85  109.09
   0   8   0 3541.85  110.99
   8  -2   0   63.79    5.70
   2   8   0   72.29    8.90
  -8   2   0   71.29    6.80
  -2  -8   0   59.29    5.00
  -8   2   0   77.79   10.70
   2   8   0   66.09    6.20
   8  -2   0   61.69    4.10
  -8   2   0   63.29    9.30
   2   8   0   65.49    5.70
   8  -2   0   59.69    3.30
  -8   2   0   86.79   11.70
  -2  -8   0   58.49    5.50
   8  -2   0   66.19    6.20
   8  -2   0   52.69    4.80
  -2  -8   0   57.99    6.50
   8  -2   0   58.69    4.80
  -2  -8   0   73.29    5.80
  -2  -8   0   65.49    4.90
   2   8   0   67.29    4.80
   8  -2   0   55.39    4.80
  -8   4   0 2438.06   79.29
   4   8   0 2569.54   83.59
  -4  -8   0 2556.94   79.89
   4   8   0 2404.56   80.99
   4   8   0 2636.44   81.89
  -8   4   0 2642.44   89.79
   4   8   0 2642.24   80.29
   4   8   0 2606.64   81.89
  -4  -8   0 2601.94   79.89
   4   8   0 2600.94   80.49
   8  -4   0 2631.94   79.89
   8  -4   0 2718.73   81.49
  -4  -8   0 2696.73   81.59
  -8   4   0 2648.94   85.79
   8  -4   0 2576.64   78.29
  -8   4   0 2603.84   79.69
  -8   4   0 2721.43   89.79
  -4  -8   0 2700.63   83.19
   8  -4   0 2636.54   79.69
  -6  -8   0   33.20    4.20
  -6  -8   0   24.60    3.30
   6   8   0   31.80    5.50
   8  -6   0   24.90    4.60
   8  -6   0   26.90    3.50
   8  -6   0   33.60    5.50
  -8   6   0   31.70    3.50
   6   8   0   33.50    4.80
   8  -6   0   24.70    3.50
  -8   6   0   23.90    7.80
  -6  -8   0   22.50    7.30
   6   8   0   33.90    5.10
   6   8   0   24.60    4.70
  -8   6   0   22.50    2.80
  -6  -8   0   28.00    5.20
  -8   6   0   26.00    3.20
  -8   6   0   32.60    8.00
   6   8   0   27.30    4.80
  -8   6   0   17.20    7.30
  -6  -8   0   22.60    5.40
   8   8   0 1386.76   46.60
  -8  -8   0 1420.56   49.00
   8  -8   0 1445.16   47.50
  -8   8   0 1396.36   54.79
   8   8   0 1429.36   47.20
  -8   8   0 1432.76   46.10
  -8   8   0 1429.66   44.00
  -8  -8   0 1375.76   46.10
  -8   8   0 1359.76   43.90
   8  -8   0 1362.96   43.90
   8   8   0 1364.16   44.50
  -8  -8   0 1477.55   51.59
  -8  -8   0 1395.06   45.80
  -8  -8   0 1377.96   42.90
   8  -8   0 1405.96   48.60
   8   8   0 1395.36   47.50
  -8   8   0 1459.75   56.29
   8   8   0 1415.96   48.40
  -8   8   0 1439.66   57.49
  -8  -8   0 1422.16   55.79
  -9  -7   0    9.10    6.70
   9   7   0   -0.10    3.50
  -7   9   0    4.00    3.30
  -9  -7   0    5.40    4.40
  -7   9   0   -6.00    5.50
  -7   9   0    5.00    1.60
   7  -9   0   -1.20    3.60
  -9  -7   0    2.60    4.50
   7  -9   0    3.50    3.70
  -9  -7   0    3.40    2.80
  -7   9   0    9.00    3.80
  -7   9   0   -2.20    5.80
   9   7   0    0.90    3.40
   9   7   0    0.90    3.30
  -9  -7   0    8.00    6.80
  -9  -7   0    3.90    3.30
   9   7   0    4.00    2.10
  -7   9   0    5.00    1.20
  -9  -5   0    0.80    1.40
  -9  -5   0    0.30    5.40
   5  -9   0   -1.60    3.10
  -9  -5   0   -0.70    3.60
   5  -9   0    0.90    2.80
  -5   9   0    1.20    0.90
   9   5   0   -0.50    3.00
  -5   9   0   -1.70    3.20
   9   5   0    0.50    2.90
   9   5   0    0.10    1.70
  -9  -5   0    1.40    3.50
  -9  -5   0   -3.30    5.70
  -5   9   0   10.20    6.50
  -5   9   0    0.40    1.40
  -5   9   0    5.80    6.40
   9   5   0   -2.90    2.60
  -5   9   0    1.50    1.20
  -9  -3   0    1.90    0.80
   9   3   0   -1.50    2.20
   9   3   0   -0.60    2.70
  -3   9   0    1.20    4.40
  -9  -3   0    2.90    4.20
  -3   9   0    1.60    4.20
   3  -9   0    2.70    2.60
   3  -9   0    0.20    1.20
  -9  -3   0    3.70    5.80
  -9  -3   0    1.40    2.20
  -3   9   0    2.50    1.10
  -3   9   0   -2.10    2.90
   9   3   0   -3.20    2.40
   3  -9   0   -0.50    2.70
  -9  -3   0   -2.20    4.90
  -3   9   0    0.20    1.20
  -3   9   0    1.80    1.90
   9   3   0   -1.50    2.00
  -1   9   0    5.10    3.40
  -9  -1   0    1.30    1.10
   9   1   0    1.40    1.90
  -1   9   0    1.60    2.10
  -9  -1   0    0.30    1.30
  -9  -1   0    0.50    4.10
   9   1   0    1.60    1.40
   9   1   0    3.60    2.50
   9   1   0    0.30    2.50
   1  -9   0    2.30    2.60
  -9  -1   0   -3.00    1.60
  -1   9   0    3.20    4.50
   1  -9   0    4.30    2.30
   1  -9   0    2.10    2.50
   9   1   0    1.60    2.60
  -9  -1   0    7.00    6.40
   1  -9   0    0.00    2.80
  -9  -1   0    4.90    5.30
  -1   9   0   -1.20    3.00
  -9   1   0    2.70    2.50
   9  -1   0   -0.20    1.30
   1   9   0   -1.50    2.20
   1   9   0    0.40    4.00
  -9   1   0    2.40    2.20
  -1  -9   0   -0.30    2.30
   9  -1   0    1.60    2.50
  -9   1   0   -6.60    4.40
  -1  -9   0    0.20    2.10
  -1  -9   0    0.00    2.90
   1   9   0    2.20    2.80
   1   9   0    1.90    1.90
   9  -1   0    0.30    2.40
   9  -1   0    1.50    2.90
  -1  -9   0    2.10    2.40
   1   9   0    0.50    3.00
  -9   1   0    1.20    1.20
  -9   1   0   -1.50    5.00
   9  -1   0   -0.10    1.60
  -9   1   0    1.80    5.00
   9  -1   0    1.90    1.50
   9  -1   0    0.70    2.30
  -9   3   0    5.80    3.90
   3   9   0    4.20    4.60
  -3  -9   0    0.10    3.10
  -3  -9   0   -1.60    2.00
   9  -3   0    2.00    2.70
  -3  -9   0    2.80    1.50
   3   9   0   -0.90    2.80
  -9   3   0    1.60    2.10
   3   9   0    4.00    3.20
   9  -3   0    0.60    2.30
   9  -3   0    0.50    2.20
  -9   3   0   -4.20    5.10
  -9   3   0   -2.20    5.00
   3   9   0   -0.70    2.10
   9  -3   0    0.70    2.80
  -3  -9   0    4.40    2.90
  -3  -9   0   -3.90    2.00
   3   9   0    3.10    2.30
   5   9   0    1.10    3.00
   9  -5   0   -0.80    2.90
  -5  -9   0    5.60    1.90
   5   9   0   -3.70    2.80
   5   9   0    1.20    3.30
  -9   5   0   -1.50    4.20
  -5  -9   0   -0.70    3.10
  -5  -9   0    6.50    3.80
  -5  -9   0    3.80    2.40
   5   9   0    1.30    2.70
  -5  -9   0    0.90    4.80
  -5  -9   0    0.50    1.60
  -5  -9   0   -2.40    3.50
  -9   5   0    7.20    6.70
  -9   5   0   -1.00    1.50
  -9   5   0    3.70    5.90
   9  -5   0    0.80    1.20
   9  -5   0   -0.10    2.20
   9  -5   0    2.30    2.30
   5   9   0    0.00    3.30
  -7  -9   0    0.60    1.60
  -7  -9   0   -0.40    4.50
   7   9   0    3.40    3.40
  -9   7   0    4.30    1.90
   7   9   0    1.90    3.90
  -9   7   0    1.90    6.10
  -9   7   0    3.00    5.70
   9  -7   0    1.60    3.50
   9  -7   0   -4.00    3.60
  -7  -9   0   -0.30    2.40
   7   9   0   -1.90    2.90
  -7  -9   0    1.40    5.40
  -7  -9   0    0.20    1.50
   7   9   0    2.40    2.70
  -7  -9   0    4.30    1.40
  -7  -9   0    3.30    4.20
  -7  -9   0    1.40    3.80
   9  -7   0    3.90    2.30
   9  -7   0   -0.30    1.90
   7   9   0    4.80    3.40
  -9   7   0   13.10    7.90
  -9   7   0    3.90    1.80
  -9  -9   0    3.40    2.70
  -9  -9   0   -1.70    4.40
   9  -9   0    0.80    3.90
  -9   9   0    0.70    7.80
   9   9   0    2.60    4.30
  -9  -9   0    3.50    5.20
  -9   9   0    3.90    3.00
   9   9   0   -3.60    3.20
   9   9   0    2.00    1.60
  -9   9   0    6.30    7.20
   9  -9   0    2.90    4.20
  -9   9   0    7.50    7.30
  -9   9   0   -1.10    1.20
   9   9   0   -0.10    3.50
   9   9   0    0.50    1.30
  -9  -9   0   -0.30    1.80
  -9  -9   0   -7.40    5.90
  -9  -9   0   -4.10    1.60
  -9  -9   0   -3.10    6.00
  -9   9   0    0.20    1.60
 -10  -8   0  182.18   10.00
 -10  -8   0  195.38   18.90
  10   8   0  185.08   11.90
   8 -10   0  183.38   11.80
  -8  10   0  180.68    7.40
  -8  10   0  205.58   19.00
  -8  10   0  180.98   20.80
  10   8   0  180.98   12.30
  -8  10   0  184.08    7.30
 -10  -8   0  160.68   10.40
   8 -10   0  184.98   13.90
 -10  -8   0  198.58   19.00
 -10  -8   0  206.28   13.70
  10   8   0  189.38    8.80
  10   8   0  179.68   11.60
  10   6   0  539.35   19.60
 -10  -6   0  567.54   24.00
  -6  10   0  535.05   22.80
  -6  10   0  533.05   29.00
  -6  10   0  532.35   17.30
 -10  -6   0  513.15   19.00
  10   6   0  561.04   22.60
  10   6   0  548.85   22.20
  -6  10   0  532.15   17.20
  10   6   0  510.65   22.00
  -6  10   0  553.84   23.50
  -6  10   0  520.45   29.80
 -10  -6   0  549.54   24.40
  -6  10   0  505.55   17.40
 -10  -6   0  497.65   29.90
   6 -10   0  571.44   23.30
   6 -10   0  565.94   22.00
 -10  -6   0  580.74   30.60
  -4  10   0  172.38   14.60
  10   4   0  184.48   10.80
  -4  10   0  168.78    7.00
 -10  -4   0  191.58   17.40
   4 -10   0  179.08   11.20
  -4  10   0  192.98    8.60
   4 -10   0  185.38   10.30
 -10  -4   0  168.88    7.00
  -4  10   0  172.68    6.80
  -4  10   0  194.68   16.80
 -10  -4   0  186.58   16.30
 -10  -4   0  177.48   14.90
  10   4   0  177.88   10.60
  -4  10   0  169.38   11.50
  10   4   0  182.08   10.30
  10   4   0  179.08    9.20
  10   2   0  502.45   17.50
   2 -10   0  535.35   21.20
 -10  -2   0  535.55   28.50
  -2  10   0  540.55   22.50
 -10  -2   0  506.15   25.50
 -10  -2   0  534.95   20.80
  10   2   0  516.55   20.60
  -2  10   0  568.54   20.00
  10   2   0  556.14   21.20
  10   2   0  481.75   20.30
 -10  -2   0  566.94   29.80
  -2  10   0  540.35   24.50
  -2  10   0  501.65   17.60
   2 -10   0  526.65   20.50
  -2  10   0  554.14   27.70
  10   2   0  503.65   19.60
   2 -10   0  551.84   21.90
  10   0   0  624.74   23.00
   0 -10   0  615.34   23.10
 -10   0   0  562.44   24.20
   0  10   0  646.74   29.50
 -10   0   0  617.74   30.90
   0  10   0  620.74   23.10
   0 -10   0  652.83   24.60
  10   0   0  579.34   21.80
   0 -10   0  614.74   22.70
   0  10   0  606.04   24.80
  10   0   0  659.23   22.50
   0  10   0  607.64   21.10
  10   0   0  580.34   21.50
  10   0   0  612.64   24.10
  10   0   0  631.54   23.30
 -10   0   0  625.84   29.70
 -10   0   0  630.04   21.90
 -10   0   0  668.13   32.30
 -10   0   0  583.04   21.10
   0  10   0  594.14   24.50
   0 -10   0  636.64   23.60
 -10   2   0  401.56   25.10
 -10   2   0  405.26   24.00
   2  10   0  425.16   18.10
 -10   2   0  442.26   19.50
   2  10   0  425.96   16.30
  -2 -10   0  420.86   19.10
   2  10   0  445.96   19.50
  -2 -10   0  444.66   18.10
  -2 -10   0  427.16   18.00
  -2 -10   0  427.36   17.00
  10  -2   0  447.66   17.30
  10  -2   0  431.86   17.00
  10  -2   0  427.76   14.50
  10  -2   0  430.86   18.20
   2  10   0  437.16   22.20
  10  -2   0  406.26   19.10
 -10   2   0  399.46   16.80
 -10   2   0  424.26   24.60
  -4 -10   0  781.92   29.90
  -4 -10   0  812.32   31.10
  -4 -10   0  724.83   27.20
  10  -4   0  793.42   24.20
  10  -4   0  809.12   29.40
   4  10   0  787.32   29.60
   4  10   0  788.62   29.80
 -10   4   0  773.82   32.70
 -10   4   0  806.32   37.70
  10  -4   0  799.42   27.70
   4  10   0  860.21   33.20
   4  10   0  781.32   30.10
 -10   4   0  821.82   38.20
  -4 -10   0  790.22   29.30
  -4 -10   0  788.22   27.60
 -10   4   0  751.62   27.40
   4  10   0  805.52   27.80
  10  -4   0  809.02   28.00
  10  -4   0  798.22   31.40
  -6 -10   0  700.33   28.80
  10  -6   0  705.43   25.00
  -6 -10   0  744.83   33.90
  10  -6   0  673.53   26.80
  -6 -10   0  706.73   27.50
  -6 -10   0  721.13   29.60
 -10   6   0  667.63   24.50
  10  -6   0  657.23   23.30
   6  10   0  683.63   28.40
   6  10   0  694.93   27.60
   6  10   0  716.03   26.40
 -10   6   0  716.13   35.60
 -10   6   0  786.22   37.50
 -10   6   0  673.03   32.40
   6  10   0  722.93   28.20
  -6 -10   0  688.23   25.10
   6  10   0  694.53   25.90
  10  -6   0  720.63   24.80
 -10   8   0  542.35   19.90
 -10   8   0  505.65   18.00
  10  -8   0  534.85   25.70
  -8 -10   0  557.74   26.00
  -8 -10   0  507.35   24.80
   8  10   0  513.65   21.10
  -8 -10   0  531.15   18.50
   8  10   0  545.55   22.50
  -8 -10   0  459.25   18.90
  -8 -10   0  525.75   18.10
  -8 -10   0  490.85   17.70
 -10   8   0  589.24   31.30
  10  -8   0  553.74   19.30
 -10   8   0  495.55   31.70
   8  10   0  522.75   25.50
   8  10   0  556.04   22.20
  -8 -10   0  563.34   20.60
 -10   8   0  569.54   30.20
  -8 -10   0  497.65   29.20
  10  -8   0  549.05   22.80
  -8 -10   0  535.15   23.60
 -10  10   0  683.03   37.70
 -10 -10   0  789.42   39.60
  10 -10   0  726.43   30.00
 -10 -10   0  612.74   22.20
  10  10   0  663.93   27.90
 -10  10   0  684.33   28.60
 -10 -10   0  724.53   30.30
 -10 -10   0  696.03   25.40
 -10 -10   0  744.23   38.90
 -10  10   0  678.33   39.30
  10  10   0  725.03   28.70
  10 -10   0  712.53   28.30
  10  10   0  705.93   29.50
 -10  10   0  645.34   22.80
 -11  -9   0  -12.30    6.70
  11   9   0    1.50    4.40
  11   9   0    8.80    5.30
 -11  -9   0    1.80    4.70
 -11  -9   0    2.90    8.20
  -9  11   0  -18.20    6.20
  -9  11   0    1.70    1.20
   9 -11   0    0.00    4.30
  -9  11   0    1.60    2.80
  11   9   0   -4.40    4.20
   9 -11   0    1.60    5.20
  -9  11   0   -1.50    7.50
 -11  -9   0    0.00    2.40
 -11  -7   0   -8.20    7.50
  -7  11   0    1.10    0.90
  11   7   0   -3.50    5.30
  -7  11   0   -1.60    6.70
 -11  -7   0   -1.00    3.10
 -11  -7   0   -5.00    4.30
  11   7   0    1.10    3.60
   7 -11   0   -5.70    3.30
   7 -11   0    2.30    4.70
  11   7   0    1.50    4.30
  -7  11   0   -0.20    3.80
 -11  -7   0    1.10    7.60
 -11  -5   0    0.50    3.90
  11   5   0    3.10    3.70
  -5  11   0    0.60    4.10
  -5  11   0    1.70    1.10
 -11  -5   0    0.30    1.00
   5 -11   0    0.40    3.50
 -11  -5   0    0.30    6.80
  -5  11   0    0.30    0.90
   5 -11   0   -0.20    4.00
 -11  -5   0    0.50    6.50
  -5  11   0    4.00    6.30
  -5  11   0    3.10    4.40
  11   5   0   -8.40    3.40
  -5  11   0    6.50    2.40
  -5  11   0   -3.80    5.70
  11   5   0   -2.50    3.20
  11   5   0    3.00    2.30
  11   3   0    2.60    3.00
  -3  11   0    0.60    1.40
   3 -11   0    1.40    3.90
  -3  11   0    0.60    1.20
  11   3   0   -1.70    1.70
 -11  -3   0    4.90    7.70
 -11  -3   0   12.40    7.60
  -3  11   0    2.00    1.00
 -11  -3   0    6.00    5.10
   3 -11   0    2.40    3.30
  -3  11   0    5.80    4.30
  11   3   0    2.60    3.50
  -3  11   0   15.20    7.80
  -3  11   0   -4.80    3.70
  11   3   0   -5.20    2.90
  11   1   0    1.90    2.50
   1 -11   0    0.30    3.60
  11   1   0    4.40    3.00
  -1  11   0    8.20    4.50
 -11  -1   0    3.00    5.60
  11   1   0    4.20    3.40
  -1  11   0   -1.50    1.60
   1 -11   0    5.10    3.60
   1 -11   0   -0.70    3.00
  -1  11   0    2.50    3.90
  11   1   0   -0.50    1.90
 -11  -1   0   -2.00    5.70
  11   1   0    2.30    3.30
  11   1   0   -2.70    2.30
   1 -11   0   -0.80    2.30
  -1  11   0    6.50    1.40
  -1  11   0   -1.80    5.40
 -11  -1   0    0.00    6.00
  -1  11   0   -3.00    2.60
  -1 -11   0    0.90    2.50
  11  -1   0    2.90    3.20
  11  -1   0   -6.50    3.00
   1  11   0    2.10    3.10
  11  -1   0    1.70    1.70
 -11   1   0    4.70    6.50
  11  -1   0   -1.90    2.80
  -1 -11   0    0.20    3.00
 -11   1   0    4.00    6.60
 -11   1   0   -2.10    2.10
   1  11   0   -0.50    2.00
 -11   1   0    2.80    6.90
 -11   1   0    6.20    2.70
  -1 -11   0    3.10    4.00
  11  -1   0   -0.90    3.00
  11  -1   0    5.20    1.90
  -1 -11   0   -0.30    2.90
   1  11   0    3.90    4.30
   1  11   0    2.40    5.70
 -11   3   0   -1.20    6.30
  11  -3   0   -2.50    3.30
  -3 -11   0    0.00    2.90
   3  11   0    3.60    3.60
  -3 -11   0    2.50    2.00
 -11   3   0    1.80    6.50
   3  11   0    0.40    2.50
  -3 -11   0    2.60    4.20
   3  11   0   -3.30    3.60
  11  -3   0   -4.60    2.50
 -11   3   0    0.70    4.30
 -11   3   0    5.50    2.60
  11  -3   0    5.30    3.20
  11  -3   0   -1.30    2.70
   3  11   0    3.20    2.70
  -3 -11   0    0.40    3.30
   3  11   0   -1.60    4.20
  -3 -11   0    1.30    2.80
  11  -5   0   -1.00    2.60
  -5 -11   0    3.90    2.90
   5  11   0   -5.00    3.40
  -5 -11   0    3.70    3.80
   5  11   0    0.60    4.00
  -5 -11   0    1.50    1.80
   5  11   0    0.80    4.00
  -5 -11   0    1.90    5.80
 -11   5   0    0.20    4.90
  -5 -11   0   -3.80    3.20
  -5 -11   0   -3.30    3.70
  11  -5   0   -1.10    3.70
 -11   5   0   -4.30    6.70
 -11   5   0    0.30    2.00
   5  11   0    0.80    3.10
 -11   5   0   -6.30    6.70
   5  11   0    0.70    2.90
  11  -7   0   -4.80    4.20
 -11   7   0    1.60    1.90
   7  11   0    4.90    4.60
  -7 -11   0    2.50    4.20
  11  -7   0    1.30    4.40
   7  11   0    1.00    3.50
  -7 -11   0    3.60    2.80
   7  11   0    4.30    3.80
  11  -7   0    2.70    1.50
  11  -7   0    0.80    2.70
  -7 -11   0    9.80    7.30
   7  11   0    6.20    5.70
  -7 -11   0   -0.50    3.80
  11  -7   0   -1.00    2.40
   7  11   0   -2.10    3.70
 -11   7   0   -7.80    7.00
 -11   7   0    5.30    6.60
 -11   7   0    2.00    9.80
 -11   9   0    3.40    1.90
 -11   9   0   14.10   10.50
  -9 -11   0   -8.40    6.60
   9  11   0    5.10    2.60
  -9 -11   0   -2.10    4.10
  11  -9   0   -0.90    4.40
  -9 -11   0   -2.00    2.40
   9  11   0    3.80    4.00
 -11   9   0    6.60    7.60
  11  -9   0    3.00    5.50
  -9 -11   0    3.20    1.40
  -9 -11   0   -4.20    4.40
 -11   9   0    6.30    8.20
   9  11   0    0.90    4.40
   9  11   0   -5.10    4.80
  11  11   0    1.70    4.40
 -11 -11   0   -1.60    9.30
 -11 -11   0   -4.10    4.70
 -11  11   0    2.30    9.40
  11 -11   0    3.50    5.40
  11  11   0   -5.80    5.20
 -11  11   0    2.00    1.80
 -11 -11   0   -9.30    8.20
  11  11   0   -2.30    5.00
  11 -11   0    0.50    5.20
 -11  11   0    6.50    9.60
  12  10   0  252.67   15.80
 -10  12   0  264.37   28.80
 -10  12   0  242.78   12.80
  10 -12   0  285.57   16.70
  12  10   0  306.57   18.20
 -12 -10   0  252.27   24.20
  10 -12   0  279.07   17.70
 -12 -10   0  293.57   26.60
 -12 -10   0  251.77   17.20
 -10  12   0  273.07   25.70
  12  10   0  240.68   15.60
 -12 -10   0  234.18   10.60
  -8  12   0  243.18   14.60
  -8  12   0  262.67   23.10
  -8  12   0  249.78   23.10
 -12  -8   0  238.28   14.40
 -12  -8   0  252.67   22.70
 -12  -8   0  271.87   17.20
  12   8   0  220.38   10.50
   8 -12   0  272.07   16.30
 -12  -8   0  224.78   25.20
  12   8   0  226.08   15.00
  12   8   0  228.18   14.50
  12   8   0  264.87   21.40
   8 -12   0  236.38   14.40
 -12  -6   0  361.16   19.70
  12   6   0  365.26   17.90
  -6  12   0  363.16   20.00
  12   6   0  375.16   18.50
  12   6   0  365.26   15.00
  12   6   0  401.06   18.70
 -12  -6   0  340.37   13.00
   6 -12   0  360.06   17.40
 -12  -6   0  383.76   28.10
   6 -12   0  378.86   19.20
  -6  12   0  351.66   26.60
  -6  12   0  374.26   13.20
  -6  12   0  391.36   25.50
  -4  12   0  360.06   12.40
  -4  12   0  383.96   19.50
 -12  -4   0  357.26   25.60
  -4  12   0  369.26   12.60
  12   4   0  362.16   16.80
   4 -12   0  366.86   18.70
  -4  12   0  350.76   14.30
  12   4   0  397.16   17.90
  -4  12   0  392.86   26.20
  12   4   0  357.06   15.70
  12   4   0  380.86   18.10
  -4  12   0  370.56   22.50
 -12  -4   0  429.36   28.20
 -12  -4   0  403.06   22.10
   4 -12   0  353.66   17.00
  -2  12   0  203.98   13.80
  -2  12   0  192.58   14.30
  12   2   0  195.48   11.10
 -12  -2   0  215.88   16.90
  12   2   0  192.28    7.80
   2 -12   0  204.18   12.40
 -12  -2   0  200.28   19.80
   2 -12   0  191.38   11.40
  -2  12   0  184.98   10.70
  -2  12   0  194.98   18.10
  12   2   0  208.28   11.90
   2 -12   0  180.68   10.60
 -12  -2   0  195.28   18.80
   2 -12   0  195.18   12.90
  12   2   0  185.08   10.40
  12   2   0  199.88   11.80
  -2  12   0  194.08    8.30
  12   0   0  780.42   29.10
 -12   0   0  694.03   24.70
  12   0   0  706.93   28.60
   0  12   0  689.23   27.50
   0  12   0  756.42   30.70
   0 -12   0  755.62   27.60
  12   0   0  719.23   28.10
  12   0   0  768.72   25.70
  12   0   0  736.73   27.90
 -12   0   0  768.32   36.70
 -12   0   0  742.23   38.80
   0  12   0  745.23   25.20
   0  12   0  717.13   24.80
   0 -12   0  755.22   27.90
   0 -12   0  771.02   28.80
   0 -12   0  727.73   29.40
   0  12   0  756.02   29.50
   0  12   0  725.33   35.30
 -12   0   0  734.43   37.40
  -2 -12   0    7.30    3.50
   2  12   0    8.20    6.70
  12  -2   0    4.40    1.80
   2  12   0    3.10    4.70
  -2 -12   0   -0.90    4.10
 -12   2   0    3.10    3.40
  12  -2   0    1.50    3.20
  12  -2   0    1.40    1.60
   2  12   0    4.20    4.40
  12  -2   0    4.10    3.50
 -12   2   0    7.00    7.60
  -2 -12   0    3.80    4.10
  12  -2   0   10.30    4.70
 -12   2   0    4.10    7.30
 -12   2   0   -7.50    6.50
  -2 -12   0    4.90    3.30
  -2 -12   0    1.50    2.50
   2  12   0    3.40    2.60
   2  12   0    3.80    2.70
 -12   4   0 1611.34   65.39
  12  -4   0 1623.04   52.09
  12  -4   0 1534.85   52.09
   4  12   0 1554.84   58.69
  12  -4   0 1664.43   54.39
 -12   4   0 1497.45   51.79
 -12   4   0 1626.74   57.49
  -4 -12   0 1602.24   53.99
   4  12   0 1591.54   51.59
   4  12   0 1566.44   54.39
  -4 -12   0 1524.45   50.89
  -4 -12   0 1553.54   53.99
   4  12   0 1561.14   55.39
 -12   4   0 1602.44   65.39
  -4 -12   0 1570.24   55.99
   4  12   0 1620.94   51.99
  -6 -12   0    0.40    2.70
   6  12   0    4.60    3.90
  12  -6   0    7.60    8.30
 -12   6   0    8.60    2.90
  -6 -12   0    8.00    4.70
  12  -6   0    6.40    3.30
  12  -6   0    4.20    3.20
   6  12   0    5.70    3.90
   6  12   0    9.20    5.60
  -6 -12   0    2.90    3.70
  -6 -12   0   -0.30    5.10
   6  12   0   -1.40    4.20
 -12   6   0    9.60    8.00
 -12   6   0    0.20    8.20
   6  12   0   -2.30    4.60
 -12   6   0   -0.10    5.50
 -12   8   0 1339.77   59.99
 -12   8   0 1278.97   56.79
  -8 -12   0 1211.58   40.80
  12  -8   0 1284.77   42.20
  -8 -12   0 1295.07   47.10
  12  -8   0 1273.67   46.10
  12  -8   0 1370.36   48.30
  -8 -12   0 1348.86   56.49
   8  12   0 1293.87   47.60
  -8 -12   0 1259.67   43.00
 -12   8   0 1169.48   41.80
   8  12   0 1330.87   45.30
 -12   8   0 1311.17   58.69
   8  12   0 1287.97   46.00
  -8 -12   0 1306.07   48.40
  -8 -12   0 1248.38   49.70
   8  12   0 1239.58   45.30
 -12  10   0   24.30   11.10
 -10 -12   0   38.10    7.90
  12 -10   0   35.30    8.20
 -12  10   0   22.10   10.40
 -10 -12   0   28.10    4.20
 -10 -12   0   22.10   11.00
  10  12   0   26.30    7.10
  12 -10   0   18.50    6.50
 -12  10   0   12.30   11.80
  10  12   0   30.00    6.70
  10  12   0   25.20    7.90
 -10 -12   0   44.80   12.90
  12  12   0  805.32   35.40
 -12 -12   0  824.42   46.40
 -12  12   0  836.52   46.10
 -12  12   0  759.22   46.00
 -12 -12   0  756.32   34.40
  12  12   0  766.02   33.40
 -12 -12   0  873.41   46.30
  12  12   0  783.72   33.20
  12 -12   0  771.62   35.20
  12 -12   0  807.52   33.60
  13  11   0   -2.40    5.70
  11 -13   0   -3.50    5.50
 -13 -11   0   -9.50    8.10
  11 -13   0    4.40    5.50
 -11  13   0    0.80   10.30
 -11  13   0    5.70   10.60
  13  11   0  -14.00    3.90
 -13 -11   0    4.10    5.20
 -13 -11   0   10.20    9.70
  13  11   0   -1.90    5.50
  13   9   0   -1.90    4.50
  -9  13   0   -1.90    8.60
  -9  13   0   -1.50    3.10
   9 -13   0    5.30    5.20
 -13  -9   0    4.20    3.30
  -9  13   0    6.40    9.90
 -13  -9   0   -2.80    9.30
  13   9   0    3.10    5.60
 -13  -9   0   -5.90    8.70
  13   9   0    6.30    5.50
   9 -13   0    2.10    6.00
   7 -13   0    5.00    5.50
  13   7   0    1.90    1.90
 -13  -7   0   -3.30    8.60
  13   7   0    0.90    4.70
  -7  13   0   -2.00    4.00
  13   7   0    1.80    5.00
  -7  13   0   -1.50    8.30
 -13  -7   0   -4.30    3.30
   7 -13   0   -0.70    4.30
 -13  -7   0    3.70    9.10
  13   7   0   -1.40    4.80
  -7  13   0    2.60    8.70
  13   5   0    0.70    2.00
  -5  13   0    6.10    8.60
 -13  -5   0   13.90   10.10
 -13  -5   0    1.40    5.20
  13   5   0    6.70    5.00
  -5  13   0    9.20    5.90
  13   5   0   -5.70    3.40
 -13  -5   0  -12.80    6.70
  -5  13   0   -2.60    6.50
  -5  13   0    1.40    5.10
   5 -13   0    8.30    5.50
   5 -13   0    0.30    4.10
  -5  13   0    3.60    2.10
  13   5   0    5.00    4.30
   3 -13   0    0.40    4.00
 -13  -3   0    6.30    9.20
  13   3   0   -1.30    4.20
  -3  13   0    1.60    5.30
  -3  13   0    3.00    1.20
   3 -13   0   -1.50    3.60
  -3  13   0    0.80    1.30
  13   3   0   -3.20    3.40
  -3  13   0   -0.50    7.30
  -3  13   0    3.20    1.40
  -3  13   0   -2.00    2.40
  13   3   0    3.90    3.00
  -3  13   0    2.10    1.20
 -13  -3   0    8.10    6.00
   3 -13   0   -5.80    3.70
   3 -13   0   -1.00    2.80
  -3  13   0   -0.70    5.10
  13   3   0   -1.70    3.10
  -1  13   0    9.90    4.80
 -13  -1   0    4.00    9.50
 -13  -1   0    7.00    8.60
  -1  13   0    0.40    1.80
  -1  13   0   -2.80    5.80
  -1  13   0    3.10    2.00
  13   1   0   14.60    4.70
   1 -13   0    1.10    4.10
   1 -13   0    7.50    6.10
  13   1   0    7.10    5.40
  -1  13   0    2.20    3.70
  13   1   0    7.70    4.40
   1 -13   0   -3.70    3.40
   1 -13   0    2.40    3.80
   1 -13   0    0.50    2.90
 -13  -1   0   22.80    8.40
 -13   1   0    4.50    6.30
  -1 -13   0    2.80    3.40
 -13   1   0    2.70   11.90
  13  -1   0    4.30    1.60
  13  -1   0    2.20    3.80
   1  13   0    5.10    4.30
   1  13   0   -0.20    2.40
  -1 -13   0    4.60    4.20
  -1 -13   0    0.50    2.80
   1  13   0    3.00    2.50
   1  13   0    4.60    6.70
  13  -1   0    3.70    3.90
 -13   1   0    3.80    2.50
  13  -1   0    2.00    2.10
   1  13   0   -6.40    6.30
  -1 -13   0   -1.50    5.30
 -13   1   0   19.30    9.90
  -3 -13   0   -2.40    3.40
  13  -3   0    3.00    4.70
   3  13   0   -7.60    4.80
  -3 -13   0    5.10    2.30
 -13   3   0    2.20    8.60
 -13   3   0    0.70    3.50
   3  13   0    8.70    5.90
  -3 -13   0    3.50    4.10
  13  -3   0   -1.20    3.20
   3  13   0    1.90    4.40
  -3 -13   0    1.10    3.00
   3  13   0   -0.20    2.30
  -3 -13   0    4.50    5.00
   3  13   0   -2.00    2.70
  13  -3   0    1.40    3.40
   5  13   0    0.90    3.50
 -13   5   0    6.60    9.50
   5  13   0    1.70    5.00
  13  -5   0    1.40    3.10
  -5 -13   0    7.60    7.60
  13  -5   0   -1.60    4.60
   5  13   0   -4.20    3.00
   5  13   0   -0.50    5.00
  -5 -13   0    9.90    6.10
 -13   5   0   -6.20    8.20
 -13   5   0    8.00    5.40
  -5 -13   0    3.00    3.90
  -5 -13   0    1.40    3.70
  -5 -13   0    3.50    3.30
   5  13   0    1.40    5.10
  13  -5   0   -1.90    3.30
  -7 -13   0   -7.30    5.00
   7  13   0    1.70    3.70
  -7 -13   0   10.10    4.90
   7  13   0    1.50    5.50
 -13   7   0   -7.50    8.10
   7  13   0  -10.90    3.70
 -13   7   0    9.00    9.50
  13  -7   0    0.50    3.00
  -7 -13   0    3.40    3.30
  13  -7   0   -0.90    4.80
  -7 -13   0   -0.20    7.80
  13  -7   0   -2.70    4.80
 -13   7   0   -5.40    1.90
   7  13   0   -2.20    4.10
 -13   7   0   -1.90    6.10
  13  -7   0    3.00    3.20
  -7 -13   0   -1.20    4.00
  13  -9   0   -2.70    5.80
  -9 -13   0   -0.50    2.60
   9  13   0   -7.40    3.40
  13  -9   0   -1.30    5.10
 -13   9   0   -5.00    7.50
   9  13   0   -3.70    5.70
  13  -9   0    2.00    2.60
 -13   9   0    7.70   10.40
  -9 -13   0   -0.90    8.10
  -9 -13   0   -0.90    1.60
  -9 -13   0    1.40    4.70
 -13   9   0   17.30   10.10
   9  13   0    6.70    5.50
  13 -11   0   -2.80    5.30
 -11 -13   0    4.00    5.70
 -11 -13   0    3.00    8.70
  13 -11   0    3.70    6.60
  11  13   0   -3.00    4.70
  11  13   0    2.60    5.50
 -11 -13   0   -5.20    8.10
 -13  11   0   13.00    9.60
  11  13   0    3.90    6.80
 -13  11   0    7.00   11.20
 -10  14   0  485.55   36.10
  10 -14   0  515.65   27.00
  14  10   0  506.95   25.00
 -14 -10   0  526.85   38.10
  14  10   0  540.75   25.70
 -10  14   0  513.65   35.70
 -14 -10   0  540.05   36.60
  14  10   0  480.35   25.30
  10 -14   0  514.65   24.40
 -10  14   0  450.25   21.50
   8 -14   0  348.87   20.50
  14   8   0  347.97   19.40
  -8  14   0  337.97   19.30
  14   8   0  340.97   19.20
   8 -14   0  354.46   18.90
  14   8   0  338.47   19.20
 -14  -8   0  310.57   17.70
  -8  14   0  337.07   29.80
  -8  14   0  378.36   28.60
 -14  -8   0  390.96   31.20
 -14  -8   0  346.57   28.70
   6 -14   0  341.97   17.70
  -6  14   0  325.77   24.40
  14   6   0  368.26   19.00
   6 -14   0  341.57   19.80
  14   6   0  321.37   17.70
  -6  14   0  301.17   19.70
 -14  -6   0  320.07   27.20
  -6  14   0  354.16   28.40
 -14  -6   0  324.47   20.00
  14   6   0  368.66   18.90
 -14  -6   0  328.67   28.40
  14   6   0  287.67   13.90
   4 -14   0  453.85   22.20
  -4  14   0  374.46   24.10
 -14  -4   0  439.86   32.20
 -14  -4   0  407.36   24.50
   4 -14   0  419.86   19.60
  -4  14   0  386.56   23.60
  14   4   0  425.06   20.50
  -4  14   0  377.76   28.70
  -4  14   0  405.56   17.10
 -14  -4   0  383.66   29.20
   4 -14   0  424.96   18.90
  14   4   0  352.36   16.90
   4 -14   0  414.26   20.90
  -2  14   0  199.68   15.10
  -2  14   0  160.18    7.50
  -2  14   0  166.68    8.00
   2 -14   0  193.98   14.10
   2 -14   0  153.98   12.30
  -2  14   0  197.38   11.50
  14   2   0  186.98   12.80
  14   2   0  178.78   12.40
 -14  -2   0  192.38   18.00
  -2  14   0  185.78   22.50
   2 -14   0  174.18   12.20
  -2  14   0  170.68    7.70
  14   2   0  160.58   10.20
  -2  14   0  209.28    9.60
 -14  -2   0  193.38   23.00
   2 -14   0  169.98   10.60
 -14  -2   0  264.97   24.00
   2 -14   0  175.38   12.10
  -2  14   0  183.98   14.60
  14   2   0  177.88   12.30
 -14   0   0  169.28   20.30
 -14   0   0  150.98   20.50
   0 -14   0  149.69   10.00
   0 -14   0  145.19   11.70
   0  14   0  151.48   13.60
   0  14   0  148.69    8.00
   0 -14   0  155.48   13.20
   0  14   0  142.89   18.40
  14   0   0  144.09   10.80
 -14   0   0  170.58   23.60
  14   0   0  145.79    8.50
  14   0   0  174.68   12.60
   0 -14   0  165.98   11.20
  14   0   0  158.28   11.20
   0  14   0  138.79    7.70
   0  14   0  153.18   11.40
  14  -2   0  205.68   13.00
   2  14   0  224.38   10.90
 -14   2   0  212.48   21.60
  -2 -14   0  210.38   15.10
  -2 -14   0  201.08   13.10
   2  14   0  229.78   19.30
   2  14   0  221.98   15.70
  -2 -14   0  222.68   12.70
  14  -2   0  221.48   14.20
 -14   2   0  250.97   23.40
   2  14   0  215.18   11.00
  14  -2   0  217.08   13.00
  -2 -14   0  208.48   13.60
 -14   2   0  203.68   11.90
 -14   2   0  222.58   22.10
  14  -4   0  107.99   11.50
  -4 -14   0  109.69    8.70
   4  14   0  104.69    8.30
 -14   4   0  123.19   11.40
   4  14   0  136.09   16.70
  14  -4   0  100.69    9.00
  -4 -14   0  132.09   11.00
   4  14   0  124.09   13.00
  -4 -14   0  139.49   14.40
 -14   4   0  136.39   20.30
  -4 -14   0  103.19    9.30
 -14   4   0  125.49   19.60
  14  -4   0  125.19    9.70
   4  14   0  133.19   12.00
   4  14   0  101.39    8.50
  -6 -14   0  387.96   18.90
  14  -6   0  356.16   16.70
 -14   6   0  325.07   27.70
  14  -6   0  371.26   19.70
  -6 -14   0  341.47   16.20
 -14   6   0  344.17   22.40
 -14   6   0  312.17   27.80
  -6 -14   0  396.76   26.80
   6  14   0  337.17   19.70
   6  14   0  366.66   17.40
  -6 -14   0  380.76   22.00
  -6 -14   0  350.26   18.90
   6  14   0  346.67   17.30
  14  -6   0  341.57   16.70
  -8 -14   0  112.89   11.30
  -8 -14   0  145.39   20.30
  -8 -14   0  102.49   14.40
  14  -8   0  113.99   12.10
 -14   8   0  160.98   19.70
  14  -8   0  125.99    8.90
  -8 -14   0   99.49    6.90
  -8 -14   0  145.59    9.10
   8  14   0  126.49   10.80
  14  -8   0  107.89   13.10
 -14   8   0  155.58   22.20
   8  14   0   98.39   12.80
   8  14   0  109.89    9.90
   8  14   0  116.49   11.10
 -14   8   0  131.79   21.90
  14  -8   0  112.19    8.40
  10  14   0  584.44   26.90
 -10 -14   0  583.04   28.10
 -14  10   0  607.74   41.50
  10  14   0  543.55   26.20
  14 -10   0  574.24   27.60
  10  14   0  643.74   30.40
 -14  10   0  661.03   39.20
 -10 -14   0  581.04   22.10
 -10 -14   0  629.94   38.20
 -10 -14   0  617.24   37.90
 -14  10   0  611.04   36.70
  14 -10   0  633.24   30.00
  15   9   0    7.40    6.40
 -15  -9   0   -0.40   10.80
  -9  15   0    5.20    9.70
   9 -15   0    1.10    5.40
  -9  15   0    9.00    4.80
  15   9   0   -3.80    5.60
  -9  15   0   -9.70    8.80
  15   9   0    2.00    5.80
 -15  -9   0    0.20    8.90
   9 -15   0    3.10    6.40
  -7  15   0    2.80    9.00
  15   7   0   -2.00    4.90
  -7  15   0   13.70    6.40
 -15  -7   0    7.90   11.70
  15   7   0    0.70    5.30
  15   7   0    2.20    5.40
   7 -15   0   -5.90    5.80
  -7  15   0   -5.60    9.60
   7 -15   0   -1.70    4.60
 -15  -7   0    9.00   11.30
 -15  -7   0    1.00    4.10
   7 -15   0    6.70    6.00
   5 -15   0    4.80    5.10
  -5  15   0    0.50    2.40
  -5  15   0  -14.80    8.30
 -15  -5   0   -6.20    4.50
   5 -15   0    5.90    5.60
  15   5   0   -0.20    4.50
   5 -15   0    6.20    6.60
 -15  -5   0    4.20    9.80
  -5  15   0    5.50    7.10
   5 -15   0   -0.40    3.30
  15   5   0   -6.70    3.70
  15   5   0   -2.10    5.10
  -5  15   0    6.70    6.50
 -15  -5   0   -7.70    8.80
  15   3   0   -7.30    4.10
 -15  -3   0   -2.00    8.70
   3 -15   0    4.60    5.60
   3 -15   0   -2.60    2.80
  -3  15   0    6.10    8.80
  -3  15   0    1.30    0.90
  -3  15   0    7.00    4.10
  15   3   0   -3.30    3.50
   3 -15   0   -4.20    4.20
   3 -15   0    0.90    4.70
 -15  -3   0    6.20    6.80
  15   3   0   -0.20    5.00
  -3  15   0    3.20    6.10
 -15  -3   0    3.50    8.80
  15   1   0   -1.50    2.60
  15   1   0    6.50    5.60
  -1  15   0   -0.90    5.60
  -1  15   0    1.10    1.60
 -15  -1   0   -4.80    7.60
  -1  15   0    1.80    4.10
  -1  15   0   -1.00    8.50
  -1  15   0   -0.60    1.60
   1 -15   0    0.10    3.90
  15   1   0    0.90    4.70
   1 -15   0    5.50    6.00
 -15  -1   0    6.70   10.10
   1 -15   0    3.40    5.10
 -15  -1   0  -11.10    7.80
  -1 -15   0   -4.50    5.30
  15  -1   0   -2.30    4.10
 -15   1   0    6.20    9.40
  -1 -15   0   -1.20    3.20
  -1 -15   0    2.50    3.50
   1  15   0    2.10    4.80
  15  -1   0   -3.00    3.80
   1  15   0   10.70    9.10
 -15   1   0    9.50    9.40
   1  15   0   -1.40    2.00
 -15   1   0    3.50    9.60
   1  15   0   -8.20    5.20
  15  -1   0    1.20    2.00
  -1 -15   0   -0.50    4.40
  15  -1   0    7.90    5.30
   1  15   0   -0.90    2.10
  -3 -15   0    8.70    3.80
  -3 -15   0    3.00    3.80
   3  15   0    3.10    2.80
  15  -3   0   -5.60    4.80
 -15   3   0    1.10    3.30
  15  -3   0   -2.70    3.60
   3  15   0   -3.10    2.90
  -3 -15   0    3.70    6.50
   3  15   0    1.90    8.30
   3  15   0    0.60    4.90
  15  -3   0   -0.40    4.40
 -15   3   0   -0.90    8.30
  -3 -15   0    5.20    4.80
 -15   3   0   14.40    9.80
   5  15   0    3.10    6.40
 -15   5   0   -7.30    8.50
  -5 -15   0   -7.70    4.20
   5  15   0    1.70    3.40
  15  -5   0   -3.70    3.60
 -15   5   0   -3.00    4.10
   5  15   0    6.00    5.90
  -5 -15   0    2.00    7.40
  15  -5   0    9.90    5.90
  15  -5   0    0.10    4.00
  -5 -15   0   -0.70    3.50
  -5 -15   0    3.20    3.10
 -15   5   0   11.20   10.80
  -5 -15   0    2.80    6.40
   7  15   0   -2.60    4.90
  15  -7   0   -0.30    3.00
  -7 -15   0   -4.30    6.60
 -15   7   0    8.80   10.80
 -15   7   0    1.10   10.40
   7  15   0    2.10    4.20
  15  -7   0    0.00    3.50
  -7 -15   0    0.40    3.90
   7  15   0   -0.70    6.30
  15  -7   0    9.40    6.50
 -15   7   0    5.40    6.40
  -7 -15   0   -4.10    8.00
   7  15   0    3.90    4.50
  15  -7   0    2.70    5.80
  -7 -15   0    4.20    3.10
  15  -9   0    9.70    3.30
  -9 -15   0    3.90    3.90
 -15   9   0  -12.90    8.20
   9  15   0    5.10    5.00
 -15   9   0    3.90    7.00
   9  15   0    0.80    3.80
  -9 -15   0    6.50    5.50
  -9 -15   0   18.20   10.50
  15  -9   0    1.30    6.40
   9  15   0    6.80    4.40
   9  15   0    1.60    6.60
 -15   9   0   -0.70    9.40
  16   8   0  215.08   15.70
 -16  -8   0  202.98   25.50
  16   8   0  186.58   15.80
  -8  16   0  200.48   15.50
 -16  -8   0  268.17   32.80
   8 -16   0  210.38   17.00
 -16  -8   0  218.88   14.50
  -8  16   0  187.58   22.40
   8 -16   0  201.68   15.10
   8 -16   0  221.08   17.60
  -8  16   0  213.78   28.20
   6 -16   0  105.09   13.00
   6 -16   0   91.89    9.30
  16   6   0  112.29   12.60
   6 -16   0  121.29   13.60
  16   6   0  101.09   11.00
 -16  -6   0   93.99   12.20
  16   6   0  110.99   12.70
 -16  -6   0  113.59   22.30
   6 -16   0   75.79   10.30
  -6  16   0  101.79   20.80
  -6  16   0  108.39   16.70
 -16  -6   0  107.59   19.80
  -6  16   0   81.09   12.70
  16   4   0  110.39   10.30
   4 -16   0  103.39   11.90
  16   4   0  105.69   12.30
  -4  16   0  141.89   22.10
 -16  -4   0  161.58   23.10
 -16  -4   0  150.38   17.90
  16   4   0  129.69   13.00
  -4  16   0  129.69   16.10
 -16  -4   0  159.98   23.70
  -4  16   0  140.59    9.00
   4 -16   0  129.89   12.60
   4 -16   0  130.39   11.70
   4 -16   0  131.19    9.60
  -4  16   0  124.69   16.30
   4 -16   0  147.19   15.20
   2 -16   0  119.89    8.50
   2 -16   0  123.39   12.90
  16   2   0  117.79   11.10
  -2  16   0   95.69    4.70
   2 -16   0  103.39   10.00
  16   2   0  104.09   12.20
  16   2   0  113.39   11.90
  -2  16   0  130.69   11.10
   2 -16   0  123.09   13.50
  -2  16   0   87.49    4.30
  -2  16   0   93.99    5.40
 -16  -2   0  114.89   19.60
  16   2   0   96.89    8.60
 -16  -2   0  114.49   16.60
  -2  16   0  106.49   19.50
 -16  -2   0  100.79   20.00
   0  16   0  522.15   19.40
  16   0   0  535.75   25.90
   0  16   0  493.65   19.50
   0 -16   0  574.44   26.00
   0  16   0  561.64   35.30
   0 -16   0  588.54   28.20
 -16   0   0  575.04   34.90
 -16   0   0  569.84   37.00
 -16   0   0  555.34   38.20
   0 -16   0  536.95   23.70
   0 -16   0  515.45   25.00
  16   0   0  545.65   20.60
   0  16   0  582.64   25.10
  16  -2   0   24.60    6.40
  -2 -16   0   20.40    6.50
   2  16   0   21.60    4.00
  -2 -16   0   31.40    8.40
  16  -2   0   25.80    6.50
  -2 -16   0   27.20    6.20
 -16   2   0   27.30   12.80
  16  -2   0    9.10    6.60
   2  16   0   33.20   11.30
   2  16   0   20.30    4.00
  -2 -16   0   21.30    4.80
 -16   2   0    2.10   10.10
   2  16   0   31.30    7.60
 -16   4   0 1178.98   58.19
 -16   4   0 1181.38   57.99
 -16   4   0 1044.60   42.10
  -4 -16   0 1197.88   47.30
  -4 -16   0 1153.08   40.60
   4  16   0 1066.59   39.60
   4  16   0 1173.58   44.70
  16  -4   0 1139.39   44.10
  -4 -16   0 1185.88   43.90
  -4 -16   0 1099.59   51.69
  -4 -16   0 1098.99   40.70
   6  16   0   16.00    7.80
 -16   6   0   -6.50   10.40
 -16   6   0   12.00    7.60
 -16   6   0  -11.30    7.80
   6  16   0    3.80    4.20
   6  16   0   13.80    7.60
  16  -6   0    4.20    4.40
  16  -6   0   11.60    4.00
  -6 -16   0   -2.10    6.30
  -6 -16   0    7.40    3.60
   6  16   0    2.00    4.50
  -6 -16   0    8.40    9.50
  -6 -16   0   10.90    5.60
  16  -6   0    4.20    5.80
  -8 -16   0 1430.56   51.69
 -16   8   0 1460.55   68.89
  -8 -16   0 1401.56   48.50
   8  16   0 1532.85   57.79
  -8 -16   0 1586.44   68.29
  -8 -16   0 1527.35   55.69
  -8 -16   0 1520.15   60.19
 -16   8   0 1604.84   74.09
 -16   8   0 1497.45   61.89
  16  -8   0 1545.95   55.99
  16  -8   0 1505.35   58.09
   5 -17   0    1.30    5.50
 -17  -5   0   -4.40    5.50
   5 -17   0   10.20    6.90
 -17  -5   0  -14.50   10.40
  -5  17   0   -7.30    8.60
  17   5   0    1.70    4.60
  -5  17   0    7.30    3.20
 -17  -5   0   19.70   11.70
  -5  17   0    6.70    7.30
  17   5   0   -5.90    5.30
   5 -17   0    4.90    3.80
   5 -17   0    7.40    6.90
  17   5   0   -6.70    4.80
  -5  17   0    3.20    7.90
   5 -17   0   -2.90    5.10
  17   5   0    1.50    5.80
  17   3   0   -9.00    4.70
 -17  -3   0   -2.30   10.00
  17   3   0   10.10    6.40
   3 -17   0    6.50    6.30
 -17  -3   0   12.50   10.10
  17   3   0    2.80    3.90
  -3  17   0    6.10   10.40
  17   3   0    2.80    5.90
   3 -17   0   -3.00    5.20
   3 -17   0   -1.50    4.40
 -17  -3   0   -2.40    6.90
  -3  17   0   -5.50    6.40
  -3  17   0    0.50    3.70
   1 -17   0    2.10    6.20
  -1  17   0    0.30    2.90
  -1  17   0    5.70    4.90
   1 -17   0   -4.60    3.70
  -1  17   0   -0.90    9.50
 -17  -1   0   17.70   12.80
 -17  -1   0    4.40   10.20
  17   1   0    3.90    6.40
  17   1   0   -0.80    4.70
   1 -17   0    3.20    5.40
  17   1   0    2.40    5.70
  17   1   0    3.80    3.10
 -17  -1   0   -1.70    8.30
   1  17   0   -0.80    2.40
 -17   1   0    1.10    8.30
 -17   1   0   -7.30   10.90
  -1 -17   0   -4.70    4.60
  17  -1   0   -0.60    5.60
   1  17   0   -1.50    8.30
   1  17   0    5.60    5.30
  -1 -17   0    8.70    7.20
   1  17   0   -1.10    2.00
  17  -1   0    5.80    5.40
  17  -1   0    4.60    5.30
  -1 -17   0    8.00    4.40
   3  17   0   -1.40    5.30
  -3 -17   0   -0.30    5.00
   3  17   0    6.50    3.30
  17  -3   0   11.60    5.50
   3  17   0    8.10    9.20
  17  -3   0    8.10    6.70
   3  17   0   -2.40    2.90
 -17   3   0   13.60   11.30
  -3 -17   0  -12.90    5.70
  17  -3   0    8.50    4.70
 -17   5   0  -11.10    9.90
   5  17   0   -3.10    6.00
 -17   5   0   -2.80   10.30
   5  17   0   -2.10    5.80
  -5 -17   0   -1.30    4.80
  -5 -17   0    4.00    3.50
  17  -5   0   -5.20    5.50
  -5 -17   0  -11.50    8.10
  -5 -17   0    1.80    6.60
   5  17   0    3.20    3.70
   5  17   0   -3.50    6.40
 -17   5   0   -6.00    4.40
  17  -5   0   -2.10    4.40
  17  -5   0    2.90    4.50
  -1   0  -1    3.60    1.50
  -1   0  -1    2.80    1.30
   0  -1  -1    2.30    0.70
   0  -1  -1    5.00    0.70
   0   1  -1    1.60    0.70
  -1   0  -1    1.70    0.80
   0  -1  -1    2.00    0.60
   0   1  -1    3.60    0.80
  -1   0  -1    1.50    0.90
  -1   0  -1    3.20    0.80
   1   0   1    2.70    0.60
   0   1   1    0.60    0.90
  -1   0   1    2.60    1.00
   0  -1   1    2.00    0.60
   0  -1   1    2.10    0.50
  -1   0   1    2.30    1.00
  -1   0   1    2.10    1.20
  -1   0   1    1.90    0.80
   0   1   1    4.00    0.70
  -1   0   1    3.60    1.10
   1   0   1    3.30    0.70
   1   0   1    2.80    0.60
   0   1   1    3.50    1.10
  -1   0   1    5.00    1.30
   2   1  -1    2.00    1.20
   2   1  -1    1.40    0.90
  -1   2  -1    2.30    1.90
   1  -2  -1    2.00    1.80
   2   1  -1    0.10    1.80
  -2  -1  -1    2.40    1.80
   2   1  -1    0.10    0.80
   2   1  -1    1.10    0.60
   1  -2  -1    0.30    0.60
  -2  -1  -1    0.40    0.90
  -1   2  -1    3.90    1.60
  -2  -1  -1    0.50    0.80
   1  -2  -1   -1.10    0.80
   1  -2  -1    0.80    0.90
  -2  -1  -1    1.20    0.80
  -1   2  -1   -0.40    0.60
  -1   2  -1    0.20    1.00
  -1   2  -1    0.60    0.90
  -2  -1  -1    0.50    0.90
  -1   2  -1    0.80    0.60
  -1   2  -1    0.90    0.90
  -2  -1  -1    0.40    0.60
   2   1  -1    1.10    1.50
  -2  -1  -1    0.60    1.30
   1  -2  -1   -1.50    1.50
  -1   2  -1    0.90    1.40
   2   1  -1    0.20    0.80
   1  -2  -1    1.20    0.60
   2   1  -1    1.80    0.90
   2   1  -1    1.50    1.10
   1  -2  -1    0.50    1.60
   2   1  -1    3.30    0.80
  -2  -1  -1    2.30    1.20
   2   1   1    0.60    0.70
   2   1   1   -0.30    1.10
  -1   2   1    1.20    1.00
   1  -2   1    0.60    1.00
   2   1   1    1.20    1.60
   2   1   1    0.70    0.90
  -2  -1   1    0.50    1.90
  -2  -1   1    0.90    0.90
  -2  -1   1    1.10    0.90
  -1   2   1   -0.20    1.70
   2   1   1    1.10    0.90
   2   1   1    0.70    1.20
   2   1   1    0.30    1.40
  -1   2   1    0.00    0.60
   1  -2   1    1.00    0.70
   1  -2   1   -1.00    1.10
  -1   2   1    1.50    0.70
   1  -2   1    1.80    0.90
   1  -2   1    5.90    1.80
  -1   2   1   -1.20    1.70
   2   1   1    0.60    0.90
  -2  -1   1    3.50    1.20
   1  -2   1    0.10    0.90
  -2  -1   1   -1.70    1.60
   2   1   1    1.70    1.00
  -1   2   1    1.30    0.90
  -2  -1   1    2.30    1.70
   1  -2   1    1.80    1.70
  -2  -1   1    0.90    0.70
  -1  -2  -1    8.60    1.30
  -1  -2  -1    4.10    1.20
   2  -1  -1    7.80    2.40
   2  -1  -1    7.00    1.80
   2  -1  -1    5.10    1.00
   1   2  -1    3.20    1.10
  -1  -2  -1    5.50    1.10
   1   2  -1    5.90    1.20
  -2   1  -1    4.10    2.30
   2  -1  -1    2.90    0.70
  -2   1  -1    3.80    0.60
   1   2  -1    6.10    1.20
  -1  -2  -1    4.00    1.20
  -2   1  -1    2.90    0.90
  -1  -2  -1    6.90    1.40
  -2   1  -1    2.40    0.70
  -2   1  -1    4.70    2.20
   2  -1  -1    4.00    0.70
   2  -1  -1    4.40    2.10
  -2   1  -1    3.40    1.00
   1   2  -1    2.90    1.40
   2  -1  -1    4.00    1.30
  -1  -2  -1    4.70    0.90
   1   2  -1    3.70    0.80
  -2   1  -1    3.40    1.00
  -2   1  -1    6.40    1.60
   1   2  -1    2.90    1.20
   2  -1  -1    6.30    2.40
   2  -1  -1    3.50    1.70
  -1  -2  -1    6.00    1.50
  -1  -2  -1    3.30    1.20
  -1  -2   1    3.70    1.30
   2  -1   1    6.90    2.40
  -1  -2   1    4.80    1.20
   2  -1   1    3.30    1.10
  -2   1   1    3.80    2.20
   1   2   1    4.00    0.90
   2  -1   1    5.80    1.40
   2  -1   1    5.50    0.90
  -2   1   1    3.80    0.80
   1   2   1    4.50    1.20
   1   2   1    5.00    1.20
   2  -1   1    2.40    1.00
  -2   1   1    1.80    2.00
   1   2   1    5.40    1.30
  -2   1   1    4.50    1.30
   1   2   1    5.30    1.10
   2  -1   1    2.60    0.90
   1   2   1    6.40    1.20
  -2   1   1    2.60    1.70
   1   2   1    3.90    0.90
  -1  -2   1    5.30    1.00
  -1  -2   1    5.60    1.20
  -1  -2   1    4.30    0.90
  -2   1   1    4.80    2.10
  -1  -2   1    4.00    1.50
   1   2   1    4.30    1.20
   2  -1   1    4.00    2.00
   1   2   1    6.60    1.70
   2  -3  -1  555.74   17.00
   2  -3  -1  540.05   20.60
  -3  -2  -1  575.94   18.10
  -3  -2  -1  593.64   20.50
  -3  -2  -1  591.54   18.30
   3   2  -1  553.84   20.20
  -3  -2  -1  557.14   17.50
  -2   3  -1  553.74   17.40
   3   2  -1  539.45   18.00
  -2   3  -1  578.44   20.10
  -3  -2  -1  558.34   18.20
  -2   3  -1  584.24   18.40
  -2   3  -1  556.24   18.10
  -2   3  -1  563.14   17.60
   3   2  -1  546.75   17.70
   2  -3  -1  557.04   17.80
  -2   3  -1  563.24   17.10
   3   2  -1  530.35   19.70
  -3  -2  -1  547.35   18.90
  -2   3  -1  558.64   19.20
   2  -3  -1  576.84   18.40
   3   2  -1  580.84   18.40
   3   2  -1  553.84   18.20
  -3  -2  -1  553.14   18.30
   3   2  -1  542.75   17.20
  -2   3  -1  557.04   20.70
   2  -3  -1  568.74   16.80
   3   2  -1  555.14   18.70
   2  -3  -1  540.05   18.10
   2  -3  -1  531.65   20.50
  -3  -2  -1  578.04   19.60
  -3  -2  -1  556.04   17.60
   3   2   1  566.94   19.50
  -2   3   1  566.94   18.30
  -2   3   1  556.34   16.80
  -3  -2   1  551.34   18.20
  -3  -2   1  551.14   17.50
  -2   3   1  561.54   16.70
   2  -3   1  569.14   20.20
   2  -3   1  526.65   18.90
   3   2   1  548.75   16.90
  -2   3   1  561.34   17.80
  -3  -2   1  539.95   18.30
  -2   3   1  571.94   19.00
   3   2   1  567.24   18.10
  -3  -2   1  549.74   17.70
   3   2   1  572.14   18.30
   3   2   1  576.34   18.10
   2  -3   1  526.45   20.20
  -2   3   1  557.24   20.50
   2  -3   1  544.85   17.40
   2  -3   1  552.34   18.10
   3   2   1  542.15   19.70
   3   2   1  554.34   18.80
  -2   3   1  562.84   20.80
   2  -3   1  543.95   18.30
   3   2   1  553.64   18.20
  -3  -2   1  554.74   20.00
  -3  -2   1  559.24   20.80
  -2   3   1  562.34   17.10
  -3  -2   1  547.45   18.30
  -2   3   1  557.14   20.70
   2  -3   1  557.54   18.10
   3   2   1  544.25   18.70
  -3   0  -1   12.90    0.80
   0  -3  -1   15.00    1.60
   0   3  -1   18.80    2.50
  -3   0  -1   17.90    1.90
   3   0  -1   17.00    1.80
  -3   0  -1   20.00    2.00
  -3   0  -1   16.70    3.30
   3   0  -1   15.40    1.60
   0  -3  -1   12.80    2.10
   3   0  -1   18.80    3.60
   3   0  -1   23.70    3.40
   0  -3  -1   21.70    3.00
   3   0  -1   12.20    2.10
   0  -3  -1   17.60    2.10
   3   0  -1   13.60    2.00
   3   0  -1   15.50    1.80
   0   3  -1   16.90    2.00
   3   0  -1   23.00    4.00
   0  -3  -1   21.50    2.20
   0   3  -1   14.70    2.20
  -3   0  -1   18.80    2.90
  -3   0  -1   12.50    3.30
  -3   0  -1   16.80    2.00
   3   0  -1   13.60    1.00
  -3   0  -1   12.90    2.50
   3   0  -1   13.10    1.50
  -3   0  -1   13.90    1.50
   0   3  -1   18.50    2.00
   0   3  -1   17.60    2.00
   0   3   1   16.20    2.20
   0   3   1   15.00    2.00
   0  -3   1   17.40    2.20
  -3   0   1   16.90    3.10
  -3   0   1   15.50    1.50
   3   0   1   15.20    3.30
   3   0   1   14.20    1.80
   0  -3   1   19.00    2.50
   0   3   1   11.90    2.50
   0   3   1   14.70    1.80
   0  -3   1   17.60    2.00
   3   0   1   18.10    2.50
   0   3   1   11.80    2.70
   3   0   1   14.20    1.60
  -3   0   1   16.00    2.30
   3   0   1   16.10    2.40
   3   0   1   15.30    1.90
   0  -3   1   15.60    2.00
  -3   0   1   10.30    2.80
  -3   0   1   23.50    4.00
   0   3   1   11.80    1.50
   0  -3   1   21.00    2.80
  -3   0   1   13.00    1.70
   0   3   1   11.90    1.30
  -3   0   1   17.60    3.70
   3   0   1   16.50    3.30
   3   0   1   16.40    2.60
  -2  -3  -1  535.05   17.90
  -3   2  -1  552.34   18.00
   3  -2  -1  553.84   19.80
   3  -2  -1  548.55   17.20
  -3   2  -1  532.25   17.00
   3  -2  -1  584.74   19.70
  -2  -3  -1  528.75   18.00
  -2  -3  -1  573.14   17.90
   2   3  -1  535.95   18.20
   3  -2  -1  544.15   17.80
   2   3  -1  529.85   18.30
  -2  -3  -1  553.94   18.50
   3  -2  -1  538.75   18.10
  -3   2  -1  554.84   19.00
   3  -2  -1  538.95   17.40
   3  -2  -1  557.24   17.10
   3  -2  -1  558.34   20.70
  -2  -3  -1  545.95   18.10
   2   3  -1  556.54   18.20
   3  -2  -1  561.44   21.00
  -3   2  -1  542.45   21.00
  -3   2  -1  562.24   18.00
   2   3  -1  551.84   17.60
  -3   2  -1  543.35   17.60
  -3   2  -1  598.94   20.90
  -2  -3  -1  559.14   18.70
   2   3  -1  508.05   18.70
  -3   2  -1  551.74   17.50
   3  -2  -1  579.34   21.10
  -2  -3  -1  568.54   18.50
  -3   2   1  529.85   18.10
   3  -2   1  542.15   18.10
   2   3   1  588.64   17.80
  -2  -3   1  563.24   17.50
   2   3   1  553.84   18.20
   3  -2   1  565.64   18.90
  -3   2   1  543.35   17.10
  -3   2   1  581.94   21.10
   2   3   1  529.35   18.40
   2   3   1  553.34   18.40
   3  -2   1  562.24   17.70
  -3   2   1  568.74   20.20
  -2  -3   1  538.65   18.10
  -2  -3   1  554.14   19.30
   3  -2   1  568.44   17.40
   2   3   1  555.34   18.20
  -3   2   1  558.14   21.00
  -2  -3   1  571.64   17.80
  -3   2   1  546.05   17.20
   2   3   1  547.15   18.50
   2   3   1  571.24   18.30
   3  -2   1  542.35   20.50
   2   3   1  571.24   17.80
   3  -2   1  548.35   17.60
   2   3   1  550.64   17.90
   3  -2   1  538.55   20.40
  -2  -3   1  545.25   18.10
  -2  -3   1  567.64   18.70
  -4  -3  -1  492.75   18.00
   4   3  -1  492.25   16.40
   3  -4  -1  467.15   16.40
   4   3  -1  466.05   15.00
  -3   4  -1  485.05   18.80
  -4  -3  -1  463.15   17.20
  -4  -3  -1  439.66   16.10
  -4  -3  -1  454.15   18.80
   3  -4  -1  465.65   14.40
   4   3  -1  451.25   18.00
   4   3  -1  464.55   16.90
   3  -4  -1  444.26   15.90
   4   3  -1  433.56   19.60
   3  -4  -1  460.05   19.30
  -3   4  -1  471.15   16.10
  -4  -3  -1  465.35   16.20
   4   3  -1  462.05   16.30
  -3   4  -1  468.75   15.10
   3  -4  -1  487.05   19.60
   3  -4  -1  470.65   15.80
  -3   4  -1  476.95   15.30
   3  -4  -1  457.45   14.40
  -3   4  -1  472.65   19.80
   4   3  -1  458.15   15.50
   4   3  -1  458.95   16.00
  -3   4  -1  464.85   16.20
  -3   4  -1  467.75   14.50
  -4  -3  -1  453.95   15.10
  -4  -3  -1  450.15   15.50
  -3   4   1  448.16   15.70
   4   3   1  477.55   16.30
  -4  -3   1  462.45   16.30
  -4  -3   1  469.85   15.30
  -3   4   1  470.55   16.30
  -4  -3   1  448.56   14.10
  -3   4   1  508.85   19.60
   4   3   1  438.76   18.00
  -4  -3   1  473.65   19.60
   3  -4   1  477.95   16.20
  -4  -3   1  457.65   16.40
   3  -4   1  491.25   16.60
   4   3   1  483.15   16.10
  -4  -3   1  456.95   18.30
   3  -4   1  465.75   15.10
  -3   4   1  476.15   19.70
  -3   4   1  468.05   16.90
   4   3   1  470.95   17.90
  -4  -3   1  457.65   15.50
  -3   4   1  469.45   14.50
   4   3   1  488.95   16.00
  -3   4   1  461.95   14.40
   3  -4   1  468.75   19.10
   4   3   1  470.95   16.70
  -3   4   1  467.85   19.40
   3  -4   1  461.25   16.00
   4   3   1  455.05   16.30
   4   3   1  464.85   14.80
   3  -4   1  464.75   18.80
  -3   4   1  462.85   14.40
   4   3   1  463.75   15.60
  -4  -3   1  466.25   16.20
   4   1  -1   58.79    5.60
  -4  -1  -1   63.19    3.80
  -4  -1  -1   56.59    5.80
  -4  -1  -1   65.99    4.30
   4   1  -1   67.59    3.90
   4   1  -1   62.29    2.70
  -4  -1  -1   72.79    6.50
  -4  -1  -1   61.09    3.60
   1  -4  -1   63.89    3.50
   4   1  -1   74.69    5.60
  -4  -1  -1   61.19    2.60
  -4  -1  -1   62.39    4.90
   1  -4  -1   61.69    5.20
   1  -4  -1   63.79    4.00
  -1   4  -1   57.59    3.30
  -1   4  -1   70.39    5.50
  -1   4  -1   63.49    3.80
   4   1  -1   60.29    3.50
  -4  -1  -1   55.79    3.40
   4   1  -1   62.79    2.70
   4   1  -1   61.99    4.20
  -1   4  -1   68.29    4.30
  -4  -1  -1   62.79    3.50
   4   1  -1   63.39    3.70
  -1   4  -1   64.19    3.60
   1  -4  -1   63.89    3.30
   1  -4  -1   61.99    4.00
   4   1  -1   66.89    3.60
   4   1  -1   67.19    5.80
   4   1  -1   60.49    3.60
  -4  -1   1   66.09    6.50
  -1   4   1   53.19    5.10
  -1   4   1   65.09    5.90
   4   1   1   64.39    3.80
   4   1   1   63.99    4.50
   4   1   1   65.79    4.20
  -4  -1   1   67.29    3.80
   1  -4   1   64.69    4.00
   4   1   1   57.39    5.50
  -1   4   1   57.69    4.10
   1  -4   1   57.49    3.20
  -1   4   1   60.19    3.80
  -4  -1   1   74.39    6.70
   1  -4   1   71.29    4.10
  -4  -1   1   63.99    2.70
   4   1   1   62.39    5.10
  -1   4   1   66.59    3.40
   1  -4   1   60.39    4.90
   4   1   1   64.09    3.30
  -4  -1   1   63.99    5.60
  -4  -1   1   57.69    3.40
   4   1   1   57.79    3.50
   1  -4   1   73.69    4.60
  -1   4   1   63.99    3.40
  -4  -1   1   58.99    5.10
  -4  -1   1   60.39    3.30
   4   1   1   64.69    3.90
   1  -4   1   50.49    4.50
   1  -4   1   64.89    3.80
  -4   1  -1  226.68    7.20
  -1  -4  -1  225.08    8.50
   4  -1  -1  200.58   11.20
   4  -1  -1  231.08    9.60
   4  -1  -1  228.78    8.60
   1   4  -1  217.18    8.70
  -4   1  -1  222.38    8.30
  -4   1  -1  228.78   11.90
  -1  -4  -1  226.88    8.30
   4  -1  -1  222.48    8.20
   4  -1  -1  205.28   11.30
  -4   1  -1  210.58   11.10
   1   4  -1  224.98    8.70
   1   4  -1  224.18    9.10
   4  -1  -1  206.98   10.70
   4  -1  -1  223.98    7.20
   4  -1  -1  229.88    7.40
  -1  -4  -1  221.28    8.60
  -4   1  -1  217.48    8.40
   4  -1  -1  221.68    8.60
   4  -1  -1  214.78   10.40
  -1  -4  -1  228.28    8.90
   1   4  -1  225.28    8.30
  -4   1  -1  233.18   11.70
  -1  -4  -1  223.18    8.90
   4  -1  -1  231.38    8.10
  -4   1  -1  233.28    9.20
  -4   1  -1  221.88    9.40
  -4   1  -1  220.68    7.50
  -1  -4  -1  229.38    9.10
   1   4  -1  225.08    8.60
  -1  -4   1  206.68    8.30
   4  -1   1  235.18    9.80
  -4   1   1  230.58    9.90
   4  -1   1  221.58    7.50
  -4   1   1  216.18    8.10
   4  -1   1  218.88    7.20
   1   4   1  221.28    8.00
   4  -1   1  212.18    8.80
  -4   1   1  224.98   11.70
  -4   1   1  215.38   11.80
  -1  -4   1  240.88    9.10
   4  -1   1  226.28    8.40
  -4   1   1  223.78    8.30
   1   4   1  236.28    8.80
  -1  -4   1  226.18    8.70
   1   4   1  224.58    8.60
   4  -1   1  205.58    9.70
   1   4   1  225.18    9.10
  -1  -4   1  224.28    9.20
  -1  -4   1  228.38    9.00
  -1  -4   1  228.58    8.30
   1   4   1  229.58    8.00
   4  -1   1  217.58   11.20
   4  -1   1  223.08    8.70
   1   4   1  224.28    8.90
  -1  -4   1  227.98    8.80
   1   4   1  216.78   10.10
   1   4   1  209.78    8.20
   4  -1   1  216.58   11.10
   4  -1   1  233.48    8.50
  -1  -4   1  219.38    8.50
  -4   1   1  236.98   11.50
  -3  -4  -1   64.59    4.10
  -3  -4  -1   65.19    4.70
  -3  -4  -1   58.79    4.80
  -3  -4  -1   64.19    5.70
  -4   3  -1   74.29    3.50
   4  -3  -1   69.59    3.30
  -4   3  -1   73.59    3.90
  -4   3  -1   60.39    7.00
   3   4  -1   58.29    4.10
   3   4  -1   67.29    5.00
   3   4  -1   63.89    3.80
   4  -3  -1   73.79    4.30
   4  -3  -1   67.69    3.60
  -3  -4  -1   64.49    4.10
   3   4  -1   75.39    4.40
  -4   3  -1   65.79    5.30
   4  -3  -1   57.59    4.50
  -4   3  -1   63.79    4.00
  -4   3  -1   72.49    3.80
  -4   3  -1   77.09    8.20
   3   4  -1   63.59    4.40
  -4   3  -1   65.99    3.50
  -3  -4  -1   67.19    4.00
   3   4  -1   70.89    4.60
   4  -3  -1   72.69    3.40
  -3  -4  -1   73.29    5.10
  -3  -4   1   70.99    3.50
   3   4   1   61.19    4.60
  -3  -4   1   71.99    6.30
  -4   3   1   74.79    7.20
   3   4   1   66.79    3.80
  -3  -4   1   74.29    5.10
   4  -3   1   72.59    8.10
   3   4   1   65.09    4.20
   3   4   1   64.09    4.00
   4  -3   1   71.89    4.40
   4  -3   1   63.89    3.70
   4  -3   1   66.39    4.90
  -4   3   1   63.69    4.20
   3   4   1   69.39    4.60
   3   4   1   68.49    4.00
  -4   3   1   72.89    6.30
  -4   3   1   68.89    3.30
   4  -3   1   66.39    3.60
   3   4   1   61.09    4.10
  -3  -4   1   69.89    4.30
  -3  -4   1   72.29    4.30
   3   4   1   68.59    4.60
  -3  -4   1   62.69    5.20
   4  -3   1   70.19    3.80
   4  -3   1   62.99    6.00
  -4   3   1   71.29    6.90
  -4   3   1   68.59    3.90
  -4   5  -1  193.88    7.60
  -4   5  -1  192.28    6.60
  -5  -4  -1  184.98    8.00
  -5  -4  -1  211.18    9.00
   5   4  -1  210.88    8.80
  -4   5  -1  194.28   12.80
   4  -5  -1  193.38    6.80
  -5  -4  -1  205.78    9.90
   5   4  -1  192.98    8.80
   5   4  -1  183.78   10.20
   4  -5  -1  186.78   11.50
   5   4  -1  204.58    9.10
  -4   5  -1  196.78    8.80
   5   4  -1  187.38    8.40
   5   4  -1  182.58    9.90
   4  -5  -1  183.68    8.90
  -5  -4  -1  186.18    7.30
   4  -5  -1  201.08    6.40
   4  -5  -1  192.18   11.60
  -4   5  -1  207.28   12.80
  -5  -4  -1  220.98   10.90
  -5  -4  -1  189.48    8.60
  -5  -4  -1  178.58    8.50
   4  -5  -1  198.78    8.40
   5   4  -1  197.28    8.20
  -4   5  -1  182.18    7.30
  -4   5  -1  176.48    8.30
   5   4  -1  192.18    7.40
   4  -5   1  200.28    9.20
   4  -5   1  184.78   11.20
   5   4   1  191.38    7.20
  -4   5   1  183.28    9.20
  -5  -4   1  210.88   12.60
  -4   5   1  191.58   12.20
  -5  -4   1  179.28    7.90
   5   4   1  196.48    8.80
  -4   5   1  202.98    8.90
  -5  -4   1  197.28    8.90
   4  -5   1  182.28   11.10
   5   4   1  196.58    8.20
   4  -5   1  198.38    7.50
   5   4   1  195.78    8.20
   4  -5   1  195.48    8.80
   5   4   1  215.28   11.60
  -5  -4   1  183.28    8.60
  -5  -4   1  187.68    7.80
  -5  -4   1  184.78    6.30
  -4   5   1  193.78    8.20
  -5  -4   1  208.48   11.30
  -5  -4   1  186.08    9.10
   5   4   1  195.18    9.00
   5   4   1  193.08    8.60
   5   4   1  193.58    9.00
  -4   5   1  203.38   12.60
  -4   5   1  178.58   11.50
  -4   5   1  199.58    6.90
  -4   5   1  193.88    6.70
   5   2  -1  436.56   14.20
  -5  -2  -1  439.66   15.40
  -5  -2  -1  454.25   14.30
   5   2  -1  451.55   15.60
   2  -5  -1  432.66   19.70
   5   2  -1  436.86   15.70
  -5  -2  -1  433.86   16.00
  -2   5  -1  430.16   14.40
   5   2  -1  435.26   14.60
   5   2  -1  424.66   16.50
  -2   5  -1  451.05   18.50
   5   2  -1  420.56   18.50
  -5  -2  -1  439.46   14.70
  -5  -2  -1  455.45   15.80
   2  -5  -1  452.65   14.50
   2  -5  -1  449.76   15.20
  -2   5  -1  455.25   16.20
  -5  -2  -1  458.65   17.20
  -5  -2  -1  430.36   19.10
   5   2  -1  441.36   15.00
   5   2  -1  432.66   16.00
   5   2  -1  409.96   17.90
  -2   5  -1  444.16   15.80
  -2   5  -1  441.26   14.50
  -5  -2  -1  427.76   15.40
   5   2  -1  435.96   15.40
   2  -5  -1  437.26   15.90
  -2   5  -1  456.85   14.70
  -5  -2  -1  435.66   19.50
   2  -5  -1  411.06   18.10
  -2   5   1  428.06   14.60
   5   2   1  458.95   15.90
   5   2   1  488.05   19.70
  -2   5   1  446.06   13.70
   2  -5   1  445.76   15.60
   5   2   1  464.55   15.80
  -5  -2   1  428.16   18.20
   5   2   1  436.46   16.70
  -5  -2   1  439.86   17.20
  -2   5   1  473.35   16.40
   2  -5   1  447.06   18.00
  -5  -2   1  464.45   16.70
  -2   5   1  439.36   13.60
   2  -5   1  431.86   16.60
  -5  -2   1  453.45   19.80
   5   2   1  416.36   18.20
   5   2   1  448.36   15.50
   2  -5   1  431.36   15.90
   5   2   1  443.06   14.40
  -2   5   1  440.66   15.80
  -5  -2   1  431.76   14.20
  -2   5   1  419.66   15.00
  -5  -2   1  426.56   15.30
  -2   5   1  471.35   19.50
   5   2   1  454.35   15.70
  -2   5   1  467.75   18.80
  -5  -2   1  459.15   19.90
   5   2   1  412.96   16.30
  -5  -2   1  432.26   15.70
   2  -5   1  445.56   18.10
   0  -5  -1   41.60    3.70
   5   0  -1   38.30    3.10
  -5   0  -1   48.50    6.60
   5   0  -1   33.20    3.10
  -5   0  -1   42.70    3.50
   0   5  -1   44.50    3.90
   5   0  -1   41.80    4.50
  -5   0  -1   49.20    6.30
   0  -5  -1   40.30    2.80
   0  -5  -1   34.90    4.40
   0  -5  -1   44.90    3.10
   0   5  -1   39.40    3.20
   5   0  -1   41.70    2.70
   5   0  -1   38.60    3.70
  -5   0  -1   38.40    3.10
  -5   0  -1   31.70    2.80
   5   0  -1   40.80    3.10
   0  -5  -1   36.70    3.30
  -5   0  -1   34.90    5.60
   5   0  -1   34.10    3.30
   0  -5  -1   37.40    3.00
  -5   0  -1   34.10    2.50
   0   5  -1   34.90    3.90
   0   5  -1   39.00    3.10
   0   5  -1   37.40    4.20
  -5   0  -1   34.10    3.10
   5   0  -1   35.90    3.70
   5   0   1   31.20    3.00
   5   0   1   38.60    3.20
  -5   0   1   48.00    6.90
   0  -5   1   45.60    3.80
   0   5   1   40.40    3.30
   0   5   1   41.10    2.90
  -5   0   1   38.50    3.10
   0  -5   1   38.00    3.50
  -5   0   1   31.90    5.10
   0  -5   1   42.40    3.10
  -5   0   1   37.30    3.50
   0   5   1   40.70    2.40
  -5   0   1   33.60    6.10
   5   0   1   37.30    3.20
   0   5   1   43.40    3.90
  -5   0   1   44.40    2.70
  -5   0   1   42.40    5.60
   0  -5   1   41.10    3.80
   5   0   1   30.00    2.50
   5   0   1   37.40    4.40
   0  -5   1   38.30    3.90
   0   5   1   36.70    5.20
   0   5   1   44.70    4.40
   0  -5   1   31.40    3.50
   5   0   1   38.10    4.20
   5   0   1   41.20    5.90
   5  -2  -1  258.97    9.80
  -5   2  -1  252.07    8.60
   5  -2  -1  248.98   10.20
  -5   2  -1  235.38   13.10
  -5   2  -1  279.87   12.00
   2   5  -1  246.68    9.90
   5  -2  -1  265.67   13.10
  -2  -5  -1  251.97    9.80
  -2  -5  -1  260.37   10.20
  -5   2  -1  237.38    9.30
  -2  -5  -1  229.58   10.70
   5  -2  -1  247.48    9.20
   5  -2  -1  254.87    9.30
  -2  -5  -1  252.67   10.30
  -2  -5  -1  253.67   10.00
   5  -2  -1  255.67    8.00
  -2  -5  -1  252.37   10.30
   5  -2  -1  248.98    8.50
  -5   2  -1  256.47   13.90
  -5   2  -1  255.67    8.10
   5  -2  -1  256.67   13.40
  -5   2  -1  261.07    9.70
  -2  -5  -1  263.87   10.80
   2   5  -1  245.48   10.20
   2   5  -1  241.88    9.60
   2   5  -1  235.98   10.20
  -5   2  -1  233.88   13.40
   2   5  -1  270.77   10.40
   5  -2  -1  233.18   13.00
   2   5  -1  264.57   10.50
  -5   2  -1  246.38   10.80
   5  -2  -1  244.08   12.00
   5  -2  -1  246.18    9.90
  -2  -5   1  260.87    9.80
   5  -2   1  247.38    9.50
  -5   2   1  274.67   14.20
   2   5   1  244.88   10.40
  -5   2   1  249.58    9.10
   5  -2   1  260.17   10.20
   5  -2   1  249.78    8.50
  -2  -5   1  245.38   10.90
   2   5   1  246.28    9.70
   2   5   1  257.47    9.80
   2   5   1  245.28   11.50
  -5   2   1  285.77   14.10
   5  -2   1  238.38   10.40
   2   5   1  236.68    9.90
   2   5   1  250.67    9.30
  -2  -5   1  256.87   10.70
  -2  -5   1  248.48    9.20
  -5   2   1  242.28   11.70
  -2  -5   1  250.77   10.90
   5  -2   1  241.08   12.80
  -5   2   1  260.07    9.50
   2   5   1  251.37   10.30
  -5   2   1  256.07    9.30
   2   5   1  236.08   10.20
  -2  -5   1  246.78    9.20
   2   5   1  246.98    9.40
   5  -2   1  254.77   13.20
   5  -2   1  246.48    9.60
  -2  -5   1  238.48    9.70
  -2  -5   1  248.48   10.00
  -5   2   1  250.27   13.60
   4   5  -1   58.39    6.60
  -4  -5  -1   51.69    3.90
   5  -4  -1   45.10    2.90
  -4  -5  -1   60.09    5.40
   4   5  -1   44.70    3.50
   4   5  -1   50.79    4.50
  -5   4  -1   47.40    3.30
   5  -4  -1   47.30    3.00
   5  -4  -1   46.30    3.30
  -5   4  -1   47.10    3.70
  -5   4  -1   48.70    3.70
  -5   4  -1   63.99    8.90
   5  -4  -1   50.49    7.80
  -5   4  -1   45.90    7.00
  -4  -5  -1   52.29    7.70
   4   5  -1   49.80    4.30
  -4  -5  -1   55.89    5.20
  -4  -5  -1   57.89    5.00
   4   5  -1   42.20    4.10
  -5   4  -1   47.20    3.30
  -4  -5  -1   49.99    3.90
  -5   4  -1   43.50    3.10
   5  -4  -1   42.80    4.20
   4   5  -1   47.00    5.40
  -5   4  -1   52.29   10.60
   5  -4   1   52.79    4.30
  -5   4   1   42.50    3.90
  -4  -5   1   58.69    7.40
   4   5   1   51.59    5.10
  -4  -5   1   51.29    6.10
   4   5   1   47.80    4.20
   4   5   1   46.00    4.20
  -4  -5   1   50.19    4.30
  -5   4   1   53.09    7.40
   4   5   1   52.79    4.70
   5  -4   1   50.19    3.60
  -5   4   1   58.29   11.20
   4   5   1   52.49    4.10
  -5   4   1   45.90    2.70
   4   5   1   60.29    4.80
   5  -4   1   49.30    6.80
   4   5   1   52.49    3.60
  -5   4   1   42.60    3.50
  -4  -5   1   50.69    5.40
   5  -4   1   45.60    3.30
   4   5   1   42.30    3.80
  -4  -5   1   47.30    3.80
   5  -4   1   49.00    3.40
  -5   4   1   44.50    7.10
  -5   4   1   47.80    2.90
   5  -4   1   48.70    4.50
  -4  -5   1   44.50    3.60
   5  -6  -1    4.70    2.70
  -5   6  -1    3.50    3.90
  -6  -5  -1    3.20    4.10
  -6  -5  -1    5.50    3.10
  -5   6  -1    7.50    4.80
   6   5  -1    1.30    2.20
  -5   6  -1    2.10    1.20
  -5   6  -1    0.90    1.30
  -6  -5  -1    3.90    2.10
   5  -6  -1    2.10    2.10
   5  -6  -1    2.80    1.80
   6   5  -1    5.00    1.50
  -5   6  -1    3.70    0.70
   6   5  -1    4.40    1.80
  -5   6  -1    4.40    2.40
   6   5  -1    5.60    2.10
   5  -6  -1    3.50    1.10
  -5   6  -1    3.00    2.10
   6   5  -1    4.10    2.60
   6   5  -1    5.70    2.70
  -5   6  -1    2.60    4.10
  -6  -5  -1    5.40    1.70
  -6  -5  -1    1.90    3.30
  -6  -5  -1    1.20    2.20
  -6  -5  -1    4.00    1.40
   5  -6   1    5.70    1.60
   6   5   1    1.40    1.10
   5  -6   1    5.10    1.90
   6   5   1    3.30    2.50
  -5   6   1    6.30    4.30
  -5   6   1    5.90    4.40
   6   5   1    5.60    2.20
  -6  -5   1    4.40    2.20
   6   5   1    2.40    2.40
  -6  -5   1    4.20    0.90
  -6  -5   1    4.40    4.10
  -6  -5   1    2.70    2.80
  -5   6   1    5.10    2.60
  -6  -5   1    5.30    1.90
   5  -6   1    1.20    2.50
  -5   6   1    4.10    1.10
   6   5   1    2.50    2.20
  -5   6   1    3.90    2.50
   5  -6   1    6.00    2.60
  -6  -5   1    5.00    2.00
   6   5   1    2.20    1.60
  -6  -5   1   10.60    4.10
  -5   6   1    2.00    4.40
  -6  -5   1    5.80    0.90
  -5   6   1    3.40    1.20
  -3   6  -1  117.29    5.20
  -6  -3  -1  125.99   10.20
   6   3  -1  124.59    7.40
   6   3  -1  130.69    5.50
  -6  -3  -1  116.29    6.30
  -3   6  -1  126.89    7.30
   3  -6  -1  126.49    6.40
  -3   6  -1  106.79    6.00
   6   3  -1  128.19    6.90
  -6  -3  -1  129.09   10.40
   6   3  -1  123.19   15.10
  -6  -3  -1  125.09    7.00
  -3   6  -1  126.19    5.40
   3  -6  -1  129.69    7.20
  -6  -3  -1  127.99    5.40
   6   3  -1  129.59    6.70
  -6  -3  -1  132.79    5.60
   6   3  -1  121.59    5.10
   3  -6  -1  119.29    5.10
   3  -6  -1  124.19    8.90
  -3   6  -1  142.89   11.90
   6   3  -1  113.29    5.60
  -6  -3  -1  130.69    7.70
  -3   6  -1  126.29    5.40
   3  -6  -1  116.19    6.50
   6   3  -1  126.99    6.80
  -3   6   1  132.59    5.40
   6   3   1  128.59    8.70
  -6  -3   1  131.39    7.60
   6   3   1  127.59    6.90
  -6  -3   1  124.79    9.10
   6   3   1  121.49    8.30
  -6  -3   1  131.29   10.50
  -6  -3   1  109.19    7.50
  -3   6   1  117.49    9.60
  -6  -3   1  127.79   10.30
   6   3   1  113.39    6.50
  -3   6   1  120.29    4.60
   3  -6   1  119.29    6.60
  -6  -3   1  117.49    6.30
   3  -6   1  121.59    8.70
   6   3   1  115.69    6.60
   6   3   1  112.39    6.20
  -3   6   1  123.59    6.10
  -3   6   1  112.89    9.70
   3  -6   1  124.59    8.70
   6   3   1  111.49    6.80
  -3   6   1  130.19    7.20
  -3   6   1  112.49    4.40
   3  -6   1  122.79    7.00
   3  -6   1  106.89    6.30
  -6  -3   1  127.19    5.50
  -6  -1  -1   48.60    3.70
  -6  -1  -1   47.20    2.60
   1  -6  -1   57.49    3.50
  -6  -1  -1   45.40    7.20
   6   1  -1   67.99    8.00
   6   1  -1   55.79    4.70
   1  -6  -1   53.79    6.30
   6   1  -1   54.19    3.50
   6   1  -1   54.99    4.20
   6   1  -1   50.49    2.10
  -6  -1  -1   52.29    3.80
   6   1  -1   51.49    3.00
  -1   6  -1   40.00    3.40
   1  -6  -1   49.60    4.40
   6   1  -1   55.49    4.20
   6   1  -1   54.39    4.10
  -6  -1  -1   49.90    3.50
  -6  -1  -1   53.59    8.20
  -1   6  -1   60.09    5.80
  -1   6  -1   57.29    5.00
   6   1  -1   52.39    3.60
  -6  -1  -1   64.19    7.50
   1  -6  -1   49.40    4.10
  -6  -1  -1   49.10    6.20
  -6  -1  -1   53.19    4.10
   6   1  -1   60.79    7.60
   1  -6  -1   53.69    3.80
  -1   6  -1   52.69    4.00
   6   1  -1   46.00    6.20
  -1   6  -1   53.69    3.80
   6   1   1   51.09    3.40
   1  -6   1   53.49    4.20
   6   1   1   50.09    4.70
   6   1   1   70.39    7.70
  -6  -1   1   54.99    7.60
  -1   6   1   53.89    4.10
   6   1   1   52.59    4.10
   6   1   1   48.90    3.60
  -6  -1   1   54.09    3.60
   6   1   1   51.09    4.40
   1  -6   1   44.10    4.90
  -6  -1   1   59.79    8.20
  -6  -1   1   53.59    6.50
  -1   6   1   55.79    4.80
   1  -6   1   51.19    4.40
   1  -6   1   54.19    3.50
  -6  -1   1   47.80    3.90
   6   1   1   56.29    7.00
   6   1   1   54.99    4.20
  -6  -1   1   45.20    6.40
  -1   6   1   50.59    3.70
   1  -6   1   55.59    5.20
  -1   6   1   46.30    3.40
  -1   6   1   55.39    6.40
   1  -6   1   42.30    4.00
  -1   6   1   44.20    6.70
  -6  -1   1   44.90    3.20
   6  -1  -1   32.50    3.00
   6  -1  -1   33.70    5.90
   6  -1  -1   24.10    5.10
   6  -1  -1   26.00    3.20
  -6   1  -1   37.70    7.00
   6  -1  -1   28.90    4.90
  -1  -6  -1   31.50    3.30
   1   6  -1   34.60    3.70
   6  -1  -1   23.90    4.70
  -1  -6  -1   29.20    3.80
  -1  -6  -1   29.40    3.50
  -6   1  -1   25.90    3.60
  -1  -6  -1   28.20    3.90
   1   6  -1   31.00    3.60
  -6   1  -1   27.30    2.30
  -6   1  -1   33.70    3.50
   6  -1  -1   24.50    3.00
   1   6  -1   22.80    3.60
   1   6  -1   33.90    3.90
  -1  -6  -1   31.30    3.40
  -6   1  -1   30.90    4.10
  -6   1  -1   28.20    6.80
   6  -1  -1   27.90    1.30
   6  -1  -1   28.90    2.20
  -6   1  -1   30.50    3.20
  -1  -6  -1   27.20    3.90
   6  -1  -1   32.60    3.40
  -1  -6  -1   32.70    3.80
   1   6  -1   25.40    3.30
   6  -1   1   29.00    3.30
   6  -1   1   24.10    2.20
   1   6   1   31.20    2.70
  -1  -6   1   29.40    3.70
   6  -1   1   36.50    4.00
   1   6   1   38.30    5.70
  -1  -6   1   28.60    3.30
  -1  -6   1   30.80    3.80
  -1  -6   1   28.80    3.90
  -1  -6   1   24.60    3.40
  -1  -6   1   37.60    3.70
  -6   1   1   31.90    4.40
  -1  -6   1   27.80    3.90
   6  -1   1   31.20    4.50
   6  -1   1   29.30    5.40
   6  -1   1   28.90    3.70
   1   6   1   29.40    4.10
  -6   1   1   21.10    5.30
   6  -1   1   26.00    4.60
   6  -1   1   29.50    5.40
   6  -1   1   29.80    2.20
  -1  -6   1   27.10    3.50
   6  -1   1   27.60    3.20
  -6   1   1   34.80    7.10
   6  -1   1   30.90    4.40
   1   6   1   38.90    4.10
   1   6   1   37.10    4.00
  -6   1   1   37.70    7.20
   1   6   1   24.90    3.60
  -6   1   1   34.40    3.90
   3   6  -1  137.59    7.50
  -6   3  -1  148.59   11.50
   6  -3  -1  128.39    6.00
  -6   3  -1  148.49    9.50
   6  -3  -1  147.39    7.20
  -3  -6  -1  140.09    6.80
  -3  -6  -1  140.39    8.00
  -6   3  -1  123.69   10.40
   6  -3  -1  125.29    5.50
  -3  -6  -1  131.89    7.50
   6  -3  -1  136.79    9.60
   3   6  -1  122.29    7.20
   6  -3  -1  142.09    7.40
  -3  -6  -1  144.09    7.60
   3   6  -1  133.29    6.80
   3   6  -1  130.49    7.30
   6  -3  -1  137.29    6.30
   6  -3  -1  132.79    6.10
  -3  -6  -1  127.69    6.90
  -3  -6  -1  136.89    7.00
   3   6  -1  131.59    6.30
  -6   3  -1  137.89    5.70
  -6   3   1  135.99    5.80
  -3  -6   1  127.39    6.00
  -6   3   1  129.29   10.70
   6  -3   1  126.19    6.40
  -6   3   1  126.89    9.20
   3   6   1  144.09    6.80
  -6   3   1  132.89    6.20
  -3  -6   1  133.79    6.90
   6  -3   1  131.29    5.50
  -3  -6   1  133.19    7.90
  -6   3   1  132.99   10.70
  -3  -6   1  130.79    6.40
   3   6   1  130.39    8.20
  -3  -6   1  144.39    8.40
   3   6   1  122.19    6.50
   3   6   1  137.49    7.50
   6  -3   1  130.49    7.20
  -6   3   1  133.19    6.00
   3   6   1  135.39    6.50
   3   6   1  122.59    6.70
   3   6   1  135.89    7.60
   3   6   1  128.39    6.70
  -3  -6   1  130.79    7.00
   6  -3   1  118.09    7.20
  -3  -6   1  133.19    5.80
   6  -3   1  144.89    6.60
   6  -5  -1  127.69    7.40
   6  -5  -1  145.89    6.30
   6  -5  -1  141.59    6.10
  -5  -6  -1  143.19   12.20
   5   6  -1  145.99    8.30
  -6   5  -1  134.89    7.00
   5   6  -1  150.98    7.90
  -6   5  -1  142.29   12.40
  -6   5  -1  133.49    6.50
  -5  -6  -1  154.68    8.90
   5   6  -1  140.29    7.80
  -6   5  -1  143.89    6.60
  -6   5  -1  150.18   11.40
  -5  -6  -1  147.69    9.20
   5   6  -1  149.09    8.90
  -6   5  -1  135.59    6.30
   5   6  -1  136.89    7.50
  -5  -6  -1  139.49    9.10
   5   6  -1  134.09    7.00
   6  -5  -1  147.39    8.30
  -5  -6  -1  154.38    7.60
  -5  -6  -1  148.09    7.40
  -5  -6   1  157.18    8.30
  -6   5   1  134.29    5.80
  -5  -6   1  142.99   11.20
   5   6   1  137.59    8.10
  -5  -6   1  136.59    6.00
  -6   5   1  130.59   11.60
  -5  -6   1  142.09    7.40
   6  -5   1  145.89    6.60
   5   6   1  143.19    7.70
  -5  -6   1  139.69    6.60
  -6   5   1  134.59   11.40
  -5  -6   1  131.49    6.00
  -6   5   1  125.39    7.20
  -6   5   1  145.89    6.10
  -6   5   1  123.39   12.10
  -5  -6   1  143.79    9.10
   6  -5   1  147.39    6.80
   5   6   1  165.58    8.20
   6  -5   1  154.28    8.10
  -5  -6   1  135.79    9.60
   5   6   1  147.19    7.70
   5   6   1  132.49    8.20
   6  -7  -1  319.07   13.50
  -7  -6  -1  281.17   15.90
  -6   7  -1  313.57   19.10
   7   6  -1  322.37   11.50
   7   6  -1  315.37   13.70
  -6   7  -1  294.77   13.60
  -7  -6  -1  305.57   13.30
  -7  -6  -1  313.97   15.20
  -7  -6  -1  302.07   11.30
  -7  -6  -1  275.17   12.30
  -6   7  -1  308.57   17.70
  -6   7  -1  318.67   19.80
   6  -7  -1  324.47   14.50
  -7  -6  -1  327.97   18.80
   7   6  -1  310.97   13.90
  -6   7  -1  297.17   11.30
   7   6  -1  319.47   12.90
   7   6  -1  306.47   14.20
  -6   7  -1  304.77   13.30
  -6   7  -1  312.97   11.70
  -7  -6   1  328.57   13.80
   7   6   1  322.47   14.40
  -7  -6   1  298.17   18.90
  -7  -6   1  317.47   19.10
  -7  -6   1  313.37   17.00
   6  -7   1  294.37   13.60
   7   6   1  324.37   15.40
   7   6   1  307.57   10.70
   6  -7   1  312.97   14.50
  -6   7   1  309.37   14.20
   6  -7   1  314.97   11.70
   7   6   1  338.17   13.90
  -6   7   1  309.47   10.80
   7   6   1  314.17   12.50
  -6   7   1  301.77   18.00
  -6   7   1  310.77   10.60
  -7  -6   1  316.57   12.40
  -6   7   1  277.37   18.70
  -7  -6   1  341.07   14.90
  -7  -6   1  316.67   13.20
  -6   7   1  306.67   19.00
   7   4  -1    4.50    1.80
  -7  -4  -1    6.00    1.60
   7   4  -1    4.00    2.50
   7   4  -1    4.20    1.20
  -4   7  -1    2.60    2.50
   7   4  -1    4.00    1.60
  -4   7  -1    8.30    5.00
  -4   7  -1    3.60    1.40
  -7  -4  -1    4.10    1.50
   4  -7  -1    6.10    2.40
   7   4  -1    4.00    1.70
  -4   7  -1    2.50    1.30
  -4   7  -1    4.20    1.30
  -7  -4  -1    1.60    2.20
   7   4  -1    0.40    2.40
   4  -7  -1    2.80    1.10
  -7  -4  -1    2.50    2.10
   4  -7  -1    0.30    2.30
  -7  -4  -1    0.90    4.10
   7   4  -1    3.80    2.50
  -7  -4  -1   11.40    5.40
  -7  -4  -1    6.70    3.40
  -4   7   1    3.50    4.40
  -4   7   1    2.20    3.40
   4  -7   1    3.40    2.50
   7   4   1    5.20    2.20
   4  -7   1    3.30    2.70
  -7  -4   1    5.70    3.10
  -7  -4   1   -3.00    4.00
  -7  -4   1    3.90    1.50
  -4   7   1    5.60    4.80
   7   4   1    2.00    2.40
   7   4   1    1.60    2.40
   7   4   1   -0.70    2.20
  -7  -4   1    3.10    3.70
  -7  -4   1    5.60    2.90
  -4   7   1    2.10    1.20
  -4   7   1    2.10    0.90
  -7  -4   1    0.70    4.50
  -4   7   1    1.70    2.50
  -4   7   1    1.20    0.90
   7   2  -1  699.03   26.90
   2  -7  -1  676.53   25.00
  -7  -2  -1  657.23   25.10
  -7  -2  -1  645.84   22.90
  -2   7  -1  662.43   28.30
   7   2  -1  703.23   23.20
   7   2  -1  633.54   20.70
  -7  -2  -1  631.44   22.20
   2  -7  -1  658.13   22.30
  -7  -2  -1  654.53   20.00
  -2   7  -1  634.54   20.90
  -7  -2  -1  688.13   35.20
   7   2  -1  673.93   23.50
   7   2  -1  650.83   20.10
  -2   7  -1  664.23   21.70
  -2   7  -1  665.33   23.80
   2  -7  -1  625.74   21.30
  -7  -2  -1  628.44   27.70
  -7  -2  -1  670.63   28.80
   7   2  -1  601.34   23.20
   7   2  -1  658.83   20.10
  -7  -2  -1  651.73   21.50
   7   2  -1  684.73   22.40
   2  -7  -1  598.74   25.50
   2  -7   1  630.14   21.30
   7   2   1  696.73   23.20
  -7  -2   1  641.94   20.10
  -7  -2   1  616.74   30.50
  -7  -2   1  698.73   23.10
  -7  -2   1  684.53   29.20
  -2   7   1  669.33   21.80
  -7  -2   1  657.23   25.70
  -2   7   1  623.14   20.20
  -7  -2   1  668.63   31.30
  -2   7   1  619.24   21.90
   2  -7   1  630.24   25.40
  -2   7   1  671.43   26.50
   7   2   1  627.24   20.90
  -2   7   1  631.44   23.60
   7   2   1  655.63   23.00
   7   2   1  634.84   22.30
   2  -7   1  671.23   22.70
   2  -7   1  604.74   25.20
  -7  -2   1  618.74   22.10
  -7   0  -1   32.60    6.80
   0  -7  -1   39.20    4.60
   7   0  -1   35.70    4.00
   7   0  -1   44.70    4.90
   7   0  -1   38.70    3.70
  -7   0  -1   36.10    4.00
   0  -7  -1   36.80    3.80
   0  -7  -1   35.00    3.30
   0  -7  -1   31.40    4.00
   0   7  -1   30.90    4.60
  -7   0  -1   48.80    7.50
   7   0  -1   35.50    4.50
  -7   0  -1   32.40    3.90
   7   0  -1   31.70    3.80
  -7   0  -1   34.10    2.90
  -7   0  -1   39.60    8.30
   7   0  -1   30.30    3.00
  -7   0  -1   36.30    3.50
   7   0  -1   36.90    3.00
   0  -7  -1   46.00    5.70
   0   7  -1   39.60    4.80
   7   0   1   35.50    3.00
  -7   0   1   53.19    7.50
   0   7   1   50.09    7.50
   0  -7   1   37.50    4.30
  -7   0   1   35.50    2.90
  -7   0   1   33.40    4.00
   7   0   1   37.60    4.30
   7   0   1   33.10    4.60
   7   0   1   33.40    3.10
   7   0   1   33.50    3.90
   0  -7   1   33.40    4.20
   0  -7   1   31.00    3.40
  -7   0   1   33.50    7.00
   0   7   1   35.40    3.20
  -7   0   1   50.49    8.70
   0   7   1   37.40    2.80
   0  -7   1   38.50    4.70
  -7   0   1   38.80    4.10
   0  -7   1   38.40    4.80
   0  -7   1   35.60    4.40
   7   0   1   28.50    3.40
   0   7   1   50.49    5.80
   0   7   1   38.30    4.90
   7  -2  -1  371.76   14.10
   2   7  -1  353.16   13.20
  -7   2  -1  335.87   15.30
   7  -2  -1  341.57   13.10
   7  -2  -1  344.57   11.30
  -7   2  -1  335.67   11.30
  -2  -7  -1  337.17   14.30
   2   7  -1  355.16   14.80
   7  -2  -1  340.87   12.90
  -2  -7  -1  328.87   13.50
  -7   2  -1  299.77   19.80
   7  -2  -1  344.87   10.90
  -7   2  -1  350.76   18.30
  -7   2  -1  312.97   12.70
   7  -2  -1  343.07   13.80
  -2  -7  -1  350.66   14.10
  -7   2  -1  355.16   19.30
   7  -2  -1  344.17   13.80
  -7   2  -1  335.37   13.20
   2   7  -1  358.36   14.10
  -2  -7  -1  368.66   16.50
  -2  -7  -1  365.46   13.50
   7  -2   1  339.07   11.10
  -7   2   1  331.27   15.40
   2   7   1  357.66   14.10
   2   7   1  332.87   14.50
   7  -2   1  349.17   13.40
   7  -2   1  362.26   13.30
  -2  -7   1  354.06   13.60
   2   7   1  341.37   12.60
   2   7   1  353.86   12.90
  -7   2   1  347.97   13.00
  -2  -7   1  340.77   13.90
   2   7   1  325.57   13.10
   7  -2   1  350.56   14.10
   7  -2   1  350.86   11.50
  -2  -7   1  340.97   14.50
  -7   2   1  358.16   18.70
  -2  -7   1  337.57   13.70
  -2  -7   1  357.66   12.90
  -7   4  -1    9.40    1.90
  -7   4  -1   12.50    1.30
  -7   4  -1    5.50    1.80
  -4  -7  -1   13.20    3.30
   4   7  -1    9.40    2.30
   7  -4  -1   10.20    2.20
  -7   4  -1   10.20    2.40
   7  -4  -1   10.50    3.00
  -4  -7  -1    9.50    2.30
  -4  -7  -1   16.50    5.00
   4   7  -1   14.00    3.30
  -7   4  -1    8.50    5.20
  -4  -7  -1    9.00    2.70
   4   7  -1   12.90    3.60
  -4  -7  -1   13.00    3.60
  -4  -7  -1    9.30    3.50
  -7   4  -1   10.10    5.20
   7  -4  -1    8.80    2.10
   4   7  -1   14.70    3.10
   7  -4  -1   13.40    1.90
  -7   4  -1   11.10    4.60
  -7   4   1   12.30    2.30
  -4  -7   1    9.60    4.20
  -7   4   1   20.80    6.40
   7  -4   1   17.60    3.60
   7  -4   1    9.70    2.40
  -4  -7   1   10.40    4.70
   4   7   1   11.30    2.70
   4   7   1   11.70    2.80
   4   7   1    7.40    3.10
  -4  -7   1   10.00    2.30
  -7   4   1   10.60    4.70
   4   7   1    6.40    3.20
   4   7   1    6.70    2.50
  -7   4   1   11.90    5.50
   7  -4   1    8.80    1.80
  -4  -7   1   10.70    1.90
  -4  -7   1   10.00    3.80
   4   7   1   12.90    3.90
  -4  -7   1   10.10    2.30
  -6  -7  -1  101.99    5.40
   7  -6  -1  107.89    5.20
  -7   6  -1   94.69    5.50
   7  -6  -1  106.99    5.40
  -6  -7  -1  113.99    9.20
  -6  -7  -1  111.19    8.80
   7  -6  -1   81.89    5.40
  -7   6  -1   91.09   12.30
  -6  -7  -1  120.29   11.00
   7  -6  -1  105.89    7.80
   6   7  -1  112.89    7.90
  -6  -7  -1  111.39    8.20
  -7   6  -1   91.89   11.50
   6   7  -1  103.69    8.00
   6   7  -1   93.49    6.80
   7  -6  -1   89.29    6.70
  -6  -7  -1  110.89    6.80
  -7   6  -1  100.29    5.40
  -7   6  -1  114.19   12.80
  -7   6  -1  116.99    6.80
   6   7  -1   91.49    8.70
  -7   6  -1  105.39    5.70
   7  -6   1   99.39    5.80
  -6  -7   1   91.89   11.70
   6   7   1   96.89    6.70
  -7   6   1   97.59   11.70
   7  -6   1  107.69    6.00
  -7   6   1   98.09    6.60
  -6  -7   1   89.69    5.70
  -7   6   1  100.59    4.90
  -6  -7   1  100.89    5.50
   6   7   1  107.39    6.10
   6   7   1  105.29    7.70
  -7   6   1   93.69    5.00
   7  -6   1  101.99    5.70
  -6  -7   1  102.99    5.00
  -6  -7   1   92.29    8.50
  -7   6   1  124.29   14.20
  -6  -7   1  103.39    7.60
   7  -6   1  102.19    7.80
   7  -6   1  109.59    7.60
   6   7   1   91.69    6.70
   6   7   1  101.79    6.60
  -7   6   1   77.79   10.90
  -6  -7   1   93.59    4.90
  -6  -7   1  107.79   11.80
   8   7  -1   35.80    5.50
  -7   8  -1   31.50    3.50
  -7   8  -1   32.40    8.90
  -7   8  -1   39.10    8.60
  -7   8  -1   33.30    3.10
  -7   8  -1   26.30    9.00
   7  -8  -1   33.60    5.70
  -8  -7  -1   28.00    6.60
   8   7  -1   31.40    5.20
   8   7  -1   36.70    5.60
  -8  -7  -1   37.20    3.10
   8   7  -1   36.10    3.60
  -8  -7  -1   39.30    5.30
  -8  -7  -1   37.50    6.60
   7  -8  -1   33.00    5.30
   8   7  -1   35.40    6.10
  -7   8  -1   34.30    4.80
  -8  -7  -1   36.60    8.80
  -7   8  -1   32.00    5.30
   8   7   1   29.00    5.60
  -8  -7   1   44.60    9.50
  -8  -7   1   34.50    7.30
  -7   8   1   31.10    2.70
   7  -8   1   51.89    6.50
  -7   8   1   42.70   10.20
   7  -8   1   38.30    6.10
   8   7   1   32.40    5.40
  -8  -7   1   37.90    6.30
  -7   8   1   32.40    9.10
  -7   8   1   43.00    9.40
  -8  -7   1   33.10    4.40
   8   7   1   46.60    6.20
   8   7   1   34.50    4.10
  -8  -7   1   28.00    8.70
  -7   8   1   44.30    5.80
  -7   8   1   37.30    2.50
  -8  -7   1   31.60    4.10
  -5   8  -1   27.40    7.60
  -5   8  -1   38.80    5.40
  -8  -5  -1   28.20    7.80
  -8  -5  -1   33.70    2.80
   8   5  -1   27.90    4.60
  -8  -5  -1   47.70    9.60
   8   5  -1   28.60    4.70
  -8  -5  -1   42.90    5.20
  -8  -5  -1   29.80    4.70
  -5   8  -1   37.90    5.50
  -5   8  -1   29.50    2.60
   5  -8  -1   35.50    4.70
   8   5  -1   34.60    5.10
  -5   8  -1   29.90    2.90
  -5   8  -1   29.30    7.90
  -8  -5  -1   41.20    6.70
   8   5  -1   39.40    4.00
   8   5  -1   37.30    3.40
   5  -8  -1   36.30    5.70
  -5   8  -1   37.90    2.70
  -8  -5   1   30.20    5.30
  -5   8   1   31.00    2.60
   8   5   1   33.00    4.10
  -5   8   1   33.90    2.10
   8   5   1   34.20    5.10
  -5   8   1   43.90    8.80
  -5   8   1   37.30    2.30
  -5   8   1   32.20    5.20
  -8  -5   1   29.40    7.80
   5  -8   1   33.20    5.30
  -8  -5   1   38.20    4.10
  -5   8   1   31.30    5.40
  -8  -5   1   35.30    5.30
  -5   8   1   34.00    8.20
   8   5   1   35.20    5.10
   8   5   1   39.90    5.40
  -8  -5   1   28.30    6.40
   5  -8   1   29.60    4.80
  -8  -5   1   42.20    9.40
  -8  -3  -1   95.39    6.50
  -8  -3  -1   83.29    6.80
  -8  -3  -1   89.29   12.20
   8   3  -1   91.09    6.60
  -8  -3  -1   88.99    4.90
  -8  -3  -1   93.09    8.40
   8   3  -1   95.89    5.70
   3  -8  -1   83.69    4.80
   3  -8  -1   98.89    7.10
   8   3  -1   90.59    6.40
   3  -8  -1   82.29    6.80
  -8  -3  -1   95.49   11.80
  -3   8  -1   88.79    4.50
  -8  -3  -1   87.09    8.70
  -3   8  -1   93.79    4.80
  -3   8  -1  108.19   12.90
  -3   8  -1  105.49    9.90
  -3   8  -1  102.49    5.40
  -3   8  -1  100.89    7.40
  -3   8   1   89.89    5.30
  -3   8   1   96.29   12.00
  -3   8   1   87.69    3.80
   8   3   1   92.29    6.80
  -8  -3   1   86.29    4.40
  -3   8   1   88.09    7.10
  -3   8   1   93.49    9.30
   3  -8   1   90.29    7.00
  -8  -3   1   89.59    8.20
  -8  -3   1  100.49   12.00
   3  -8   1   89.99    6.40
  -8  -3   1   94.29    9.50
  -8  -3   1   86.19   11.40
   8   3   1   92.09    6.10
  -3   8   1   95.09    4.00
   8   3   1   86.59    6.50
  -8  -1  -1   48.00    3.80
  -8  -1  -1   42.80    4.90
  -8  -1  -1   62.59    8.80
  -8  -1  -1   54.49    9.10
   8   1  -1   41.70    4.60
  -8  -1  -1   42.10    2.60
  -1   8  -1   45.60    4.30
   1  -8  -1   62.59    5.90
   8   1  -1   54.79    4.20
   1  -8  -1   43.00    3.90
   1  -8  -1   47.30    5.30
   1  -8  -1   40.60    4.50
   8   1  -1   49.00    5.20
   1  -8  -1   45.90    5.30
   8   1  -1   49.40    4.80
  -1   8  -1   36.70    6.00
  -1   8  -1   47.90    6.00
   1  -8  -1   50.79    3.80
  -8  -1  -1   49.20    9.40
   8   1  -1   46.80    3.30
  -8  -1  -1   41.20    4.00
   8   1   1   49.30    4.00
  -1   8   1   52.69    3.20
   1  -8   1   44.40    6.10
  -8  -1   1   47.50    3.50
   1  -8   1   46.80    5.60
   8   1   1   44.90    5.30
   8   1   1   47.80    5.10
  -1   8   1   45.90    7.90
  -8  -1   1   44.10    8.50
  -8  -1   1   51.69    4.70
  -8  -1   1   50.69    3.80
   8   1   1   50.79    5.60
  -1   8   1   66.59    7.70
   8   1   1   46.80    4.90
   8   1   1   47.80    3.70
   1  -8   1   40.20    5.20
  -8  -1   1   54.09    9.20
  -8  -1   1   54.79    8.20
  -1   8   1   50.59    5.90
  -1   8   1   51.39    4.50
   1  -8   1   53.49    3.90
  -8   1  -1  452.15   17.10
   8  -1  -1  414.56   15.90
   1   8  -1  445.86   18.00
  -1  -8  -1  340.57   22.20
  -1  -8  -1  430.36   16.50
  -1  -8  -1  431.36   18.40
  -8   1  -1  406.36   22.00
  -8   1  -1  439.66   23.10
   8  -1  -1  430.76   14.70
  -8   1  -1  396.16   14.60
  -8   1  -1  449.36   22.50
  -1  -8  -1  441.56   16.10
  -1  -8  -1  433.16   17.50
   8  -1  -1  436.66   16.10
  -8   1  -1  427.06   17.30
   8  -1  -1  447.06   16.40
   8  -1  -1  421.46   17.70
  -8   1  -1  443.96   16.60
   1   8  -1  429.56   16.60
  -8   1   1  418.56   21.70
  -1  -8   1  429.86   16.50
  -1  -8   1  438.06   17.20
   8  -1   1  417.06   14.80
  -1  -8   1  446.06   17.60
  -1  -8   1  409.06   17.00
  -8   1   1  452.55   23.00
   1   8   1  444.26   18.10
   1   8   1  418.66   15.10
   8  -1   1  417.96   16.40
  -8   1   1  436.16   23.20
  -8   1   1  408.96   17.40
   1   8   1  447.86   20.90
  -8   1   1  429.26   16.30
   1   8   1  474.75   18.30
   8  -1   1  424.16   14.70
   8  -1   1  438.46   16.60
  -1  -8   1  451.25   17.00
   8  -1   1  467.85   17.30
   8  -1   1  435.26   18.10
   8  -3  -1   27.60    3.50
  -3  -8  -1   33.90    4.60
   3   8  -1   28.10    4.50
   3   8  -1   31.50    4.90
  -3  -8  -1   36.80    4.40
  -3  -8  -1   38.70    5.70
  -8   3  -1   32.90    8.00
   8  -3  -1   31.30    3.80
   8  -3  -1   35.80    3.20
  -8   3  -1   34.30    5.90
   3   8  -1   43.20    4.70
   8  -3  -1   29.00    4.30
  -8   3  -1   30.20    7.50
  -3  -8  -1   46.70    4.80
   8  -3  -1   29.80    2.30
  -8   3   1   39.90    8.40
   8  -3   1   33.10    4.00
   3   8   1   43.20    6.70
   3   8   1   38.90    5.20
  -3  -8   1   34.80    4.40
   3   8   1   31.00    3.70
  -8   3   1   36.70    7.90
  -8   3   1   31.70    3.70
  -8   3   1   35.10    6.10
   8  -3   1   44.30    6.30
   8  -3   1   29.60    2.10
   8  -3   1   34.20    4.20
  -3  -8   1   29.20    3.70
  -3  -8   1   37.30    4.30
   3   8   1   34.40    4.00
   8  -3   1   21.40    4.00
   3   8   1   28.60    4.70
  -8   3   1   32.80    8.30
  -3  -8   1   32.30    5.10
   8  -5  -1  128.49    6.60
  -5  -8  -1  120.69    8.70
   8  -5  -1  118.79    5.90
  -5  -8  -1  125.69    7.40
  -8   5  -1  140.19   12.90
  -5  -8  -1  107.39    8.50
  -5  -8  -1  110.59   10.50
   5   8  -1  102.29    7.80
   5   8  -1  125.99    7.60
   5   8  -1  120.59    7.60
  -8   5  -1  120.29    4.60
  -8   5  -1  108.29   13.60
  -8   5  -1  110.09    6.50
  -8   5  -1  142.09   11.90
   8  -5  -1  131.09    7.20
  -5  -8  -1  112.99    6.80
  -5  -8  -1  128.39    9.40
   8  -5  -1  111.79    7.90
   5   8  -1  133.29    8.70
   8  -5   1  128.99    6.00
  -5  -8   1  130.99   11.60
   5   8   1  116.09    8.10
  -5  -8   1  114.09    6.20
   8  -5   1  122.09    7.00
   5   8   1  133.89    8.80
  -5  -8   1  107.79    8.80
  -5  -8   1  138.29    8.40
   5   8   1  115.69    7.40
  -8   5   1  118.99   11.20
   5   8   1  116.49    8.60
  -8   5   1  129.29   12.70
  -8   5   1  116.19   14.20
  -5  -8   1  115.69    5.30
   8  -5   1  120.39    8.10
  -5  -8   1  133.09    9.70
  -5  -8   1  124.89    6.70
  -8   5   1  113.79    6.10
   5   8   1  123.19    7.60
   8  -5   1  116.09    6.70
   5   8   1  112.49    7.40
  -8   5   1  132.89    6.60
  -7  -8  -1    8.00    2.90
   8  -7  -1   10.70    2.30
  -7  -8  -1    9.10    6.10
   7   8  -1   17.80    4.20
  -7  -8  -1   13.60    2.40
   8  -7  -1    8.70    2.30
  -8   7  -1    7.80    2.30
   7   8  -1    8.00    3.00
   8  -7  -1    4.30    3.40
   8  -7  -1    2.80    3.80
  -8   7  -1    8.40    3.10
  -8   7  -1   -0.60    5.70
  -8   7  -1   11.50    6.20
  -8   7  -1    6.40    1.80
  -7  -8  -1    0.50    3.50
  -8   7  -1   -0.40    5.50
   7   8  -1   -0.80    3.60
   7   8  -1    3.30    3.10
   7   8  -1   14.70    3.90
  -7  -8  -1    3.90    4.10
  -7  -8  -1    8.00    4.70
  -7  -8  -1    4.90    1.90
  -8   7  -1    9.00    2.10
  -7  -8   1    2.70    4.20
  -7  -8   1   -4.10    5.50
   7   8   1    5.40    3.30
  -7  -8   1    9.60    2.70
  -7  -8   1    5.80    1.60
   7   8   1    5.50    3.30
   7   8   1   12.40    3.10
  -8   7   1    7.30    6.30
  -7  -8   1    9.00    4.90
  -7  -8   1    5.90    1.60
  -7  -8   1    6.80    1.80
  -7  -8   1    8.30    3.80
   8  -7   1    7.70    2.40
  -8   7   1    0.40    2.10
   8  -7   1    5.80    3.70
   7   8   1   12.00    4.30
  -8   7   1   -1.60    5.30
   8  -7   1    1.50    3.50
  -8   7   1    7.00    6.70
  -7  -8   1    8.70    1.60
  -8   9  -1   14.50    2.10
   8  -9  -1   16.40    4.70
   9   8  -1   17.40    2.20
   9   8  -1   18.60    2.10
  -9  -8  -1   23.30    7.50
   9   8  -1   18.50    5.10
   8  -9  -1   13.60    5.30
  -8   9  -1   16.50    4.10
   9   8  -1   15.50    5.20
  -9  -8  -1   24.00    4.50
  -8   9  -1   16.10    8.50
  -9  -8  -1   17.10    2.20
   9   8  -1   17.30    4.80
   9   8  -1   18.70    4.30
  -8   9  -1   29.20   10.00
  -9  -8  -1   16.50    7.90
  -8   9  -1    5.30    3.40
  -8   9  -1   17.80    2.70
  -9  -8  -1   15.70    8.30
  -9  -8  -1    6.70    4.80
  -8   9   1   19.40    4.30
  -9  -8   1   17.90    6.40
   9   8   1   12.20    4.90
   8  -9   1   14.60    5.20
  -9  -8   1   26.90    9.50
  -9  -8   1   23.20    3.70
  -9  -8   1   16.50    3.20
   9   8   1   24.70    5.20
  -9  -8   1   20.20    5.50
   9   8   1   18.50    3.40
  -8   9   1   17.40    7.80
  -8   9   1   26.90    9.90
   8  -9   1   17.80    4.90
   9   8   1   20.50    5.00
  -8   9   1   17.70    2.10
  -9  -8   1   29.20    9.30
  -6   9  -1  279.47   10.80
   6  -9  -1  298.37   14.90
  -9  -6  -1  257.97   19.30
   6  -9  -1  274.97   13.40
  -9  -6  -1  281.47   13.50
  -9  -6  -1  286.47   15.70
  -6   9  -1  265.97   11.30
  -9  -6  -1  280.67    9.80
  -6   9  -1  310.07   14.80
  -6   9  -1  306.17   20.80
  -6   9  -1  270.37   14.00
  -9  -6  -1  272.47   15.50
   9   6  -1  273.57   14.00
  -9  -6  -1  292.07   11.90
  -6   9  -1  287.07    9.40
  -6   9  -1  299.67   20.20
   9   6  -1  322.37   14.60
   9   6  -1  294.17   12.10
  -9  -6  -1  259.07   19.80
   9   6  -1  309.27   14.20
   9   6   1  290.97   14.20
  -9  -6   1  286.07   15.10
  -9  -6   1  284.27   11.80
  -9  -6   1  294.67   20.50
   9   6   1  294.87   14.10
  -6   9   1  254.67   18.00
   6  -9   1  281.07   14.70
  -6   9   1  285.77   19.70
   9   6   1  284.37   12.20
  -9  -6   1  265.87   20.00
   6  -9   1  275.37   13.80
   9   6   1  297.17   14.20
  -6   9   1  269.47    9.90
  -6   9   1  282.97    9.50
  -9  -6   1  295.87   14.30
  -6   9   1  265.67   19.60
  -9  -6   1  280.37   17.30
  -9  -4  -1   56.29    3.50
  -9  -4  -1   62.69    8.10
  -9  -4  -1   55.09    3.60
  -9  -4  -1   58.89   11.30
   9   4  -1   56.69    6.20
  -4   9  -1   56.19    9.60
  -4   9  -1   49.99    4.00
   9   4  -1   55.79    6.70
  -4   9  -1   63.09    3.70
   4  -9  -1   56.29    3.60
  -4   9  -1   56.59    3.70
   9   4  -1   51.49    6.00
  -4   9  -1   56.39   10.00
   9   4  -1   57.99    4.60
   4  -9  -1   69.49    7.40
  -9  -4  -1   48.00    5.70
  -9  -4  -1   61.49   10.50
  -9  -4  -1   61.99    8.60
  -4   9  -1   60.09    6.90
   4  -9  -1   50.59    5.70
  -4   9   1   51.29    2.70
  -9  -4   1   59.39   10.90
   4  -9   1   56.29    6.70
  -9  -4   1   45.50    7.00
  -9  -4   1   57.39    9.30
   9   4   1   68.69    6.20
  -4   9   1   56.29    2.70
  -9  -4   1   73.99   12.00
   4  -9   1   45.40    5.60
  -4   9   1   35.40    8.40
  -9  -4   1   60.59    3.60
   9   4   1   63.69    6.70
  -4   9   1   51.19    7.30
  -4   9   1   62.59   10.40
  -4   9   1   53.49    4.10
   9   4   1   59.99    5.20
   9   4   1   74.39    6.30
  -4   9   1   68.19    7.60
   9   2  -1  262.97   12.70
  -2   9  -1  287.77   12.00
  -9  -2  -1  286.57   19.30
   9   2  -1  298.37   12.50
   2  -9  -1  295.67   12.50
   9   2  -1  304.37   13.40
  -9  -2  -1  271.37   18.30
   9   2  -1  289.37   10.20
   9   2  -1  280.47   12.50
   2  -9  -1  260.37   11.20
  -2   9  -1  263.67   10.60
  -9  -2  -1  288.17   11.40
   2  -9  -1  305.67   14.00
  -2   9  -1  264.17   15.60
  -2   9  -1  301.17   18.50
  -9  -2  -1  292.07   17.20
  -2   9  -1  298.87   14.30
   9   2  -1  277.47   12.80
  -9  -2  -1  298.17   14.50
  -9  -2   1  289.77   12.90
   2  -9   1  291.37   13.00
  -9  -2   1  324.67   17.00
  -2   9   1  295.07   11.10
   2  -9   1  293.17   13.70
   9   2   1  274.37   12.60
  -2   9   1  279.57   18.10
  -9  -2   1  263.57   18.80
  -2   9   1  306.77   12.20
  -2   9   1  275.27    9.90
   9   2   1  286.67   12.90
   9   2   1  279.17   10.70
  -2   9   1  308.57   16.60
  -2   9   1  293.97   14.30
   9   2   1  272.77   13.00
  -9  -2   1  312.07   19.70
   9   0  -1   42.80    5.00
   0  -9  -1   51.99    6.20
  -9   0  -1   30.20    7.80
  -9   0  -1   48.10    5.00
   0   9  -1   42.70    5.90
   0   9  -1   35.60    4.80
   9   0  -1   54.19    5.70
   0  -9  -1   47.00    6.50
   0  -9  -1   52.49    5.00
   9   0  -1   52.79    4.60
  -9   0  -1   37.40    8.70
   0   9  -1   49.40    8.50
  -9   0  -1   37.40    8.50
  -9   0  -1   41.10    5.00
   0  -9  -1   42.70    5.00
  -9   0  -1   41.70    3.50
   0  -9  -1   45.60    4.20
   0  -9  -1   48.00    5.70
   0   9  -1   44.90    5.90
  -9   0  -1   47.10    4.10
   9   0  -1   40.20    3.80
   9   0  -1   43.90    3.80
   9   0   1   50.79    6.10
  -9   0   1   44.60    4.90
  -9   0   1   35.70    7.50
   0   9   1   50.39    6.50
   0  -9   1   36.90    4.90
   9   0   1   46.40    5.30
   0  -9   1   43.90    5.20
  -9   0   1   48.30    5.20
  -9   0   1   40.80    8.90
   0  -9   1   36.20    5.20
   0  -9   1   54.99    5.90
  -9   0   1   51.59    9.70
   0   9   1   44.30    3.50
   0   9   1   46.50    6.20
   9   0   1   47.00    4.10
   9   0   1   51.89    5.60
   0   9   1   37.60    7.80
   0  -9   1   46.50    6.00
   9   0   1   39.70    4.10
   0   9   1   36.40    4.70
   9   0   1   35.10    3.80
  -2  -9  -1   11.60    3.20
   9  -2  -1   14.30    3.20
   9  -2  -1   18.20    3.90
   9  -2  -1   10.20    3.00
  -9   2  -1   13.20    1.80
  -2  -9  -1    8.60    2.70
   2   9  -1   12.20    3.00
  -2  -9  -1    6.30    3.60
  -9   2  -1   17.40    6.60
   2   9  -1    8.60    3.40
   2   9  -1    7.50    3.70
  -9   2  -1   16.20    7.50
  -9   2  -1   13.40    2.90
  -9   2  -1   12.10    6.40
  -9   2  -1    9.20    3.80
   9  -2  -1   12.30    1.80
   9  -2  -1   13.70    2.40
   9  -2  -1    7.90    3.40
  -2  -9  -1    7.80    3.30
  -2  -9   1   13.80    2.60
   2   9   1   13.10    3.80
   9  -2   1    7.90    3.40
   9  -2   1   13.00    4.10
   9  -2   1   10.00    1.80
  -2  -9   1    8.40    3.70
   9  -2   1   12.30    3.20
   9  -2   1   12.20    1.40
  -9   2   1    9.80    5.80
   2   9   1   17.10    4.50
   2   9   1   12.30    2.60
   2   9   1    5.20    4.80
  -9   2   1    7.90    2.50
  -9   2   1    6.00    5.70
  -2  -9   1   11.80    2.90
   2   9   1   13.30    2.80
  -9   2   1   12.60    6.90
   9  -2   1   13.00    3.30
  -9   4  -1    4.30    5.80
   9  -4  -1   12.20    3.80
  -9   4  -1   10.60    6.90
  -9   4  -1    8.70    2.30
   9  -4  -1    6.00    1.40
  -4  -9  -1    5.00    2.50
   4   9  -1    3.80    3.60
   4   9  -1    3.40    3.30
  -9   4  -1    4.60    4.50
   9  -4  -1    6.20    2.50
  -4  -9  -1    7.50    3.60
   4   9  -1    5.90    4.00
  -4  -9  -1    5.10    2.50
  -4  -9  -1    9.40    4.10
   9  -4  -1    4.80    2.50
  -4  -9  -1   11.70    3.50
   4   9  -1    8.40    3.30
  -4  -9   1    8.40    2.10
   4   9   1   10.70    4.00
   9  -4   1    2.80    2.40
  -9   4   1   11.90    6.50
  -9   4   1   -1.80    5.10
  -4  -9   1    8.30    1.90
   9  -4   1    6.40    3.40
   9  -4   1    7.60    3.50
  -4  -9   1    4.50    3.60
  -9   4   1   10.20    5.20
   9  -4   1    7.70    1.40
  -4  -9   1    6.80    2.40
   4   9   1    6.90    2.90
   4   9   1   10.40    3.00
  -4  -9   1    6.80    3.90
   9  -4   1    7.90    2.80
   4   9   1   10.00    4.50
   4   9   1    7.00    3.40
  -9   4   1    5.50    2.30
   9  -6  -1  103.79    6.20
  -9   6  -1   77.49   13.50
   6   9  -1   96.09    7.40
  -6  -9  -1  105.39   11.00
   6   9  -1   97.79    7.50
  -9   6  -1   96.39   13.50
   9  -6  -1   99.89    7.80
   6   9  -1  109.59    8.90
   6   9  -1   99.29    8.50
  -6  -9  -1   96.69    6.90
   9  -6  -1  104.29    6.30
  -6  -9  -1   95.09   12.30
  -6  -9  -1   79.39    6.00
   9  -6  -1   90.99    5.50
   9  -6  -1   96.09    8.40
  -9   6  -1  107.49   13.50
  -6  -9  -1  110.19    8.80
   6   9  -1   97.99    8.00
  -9   6  -1   92.29    6.00
  -9   6   1   89.09   13.20
   6   9   1   89.99    7.80
   6   9   1  102.09    7.50
  -9   6   1  117.79    6.10
  -6  -9   1   91.99    7.80
   6   9   1  102.69    8.70
   6   9   1   96.29    7.30
  -6  -9   1   98.59   12.90
  -6  -9   1  103.29    9.90
  -6  -9   1  110.19    9.80
  -9   6   1  104.69    5.90
   9  -6   1  107.19    6.80
  -9   6   1  101.29   12.70
  -9   6   1  111.09   14.30
  -6  -9   1  100.29    6.50
   9  -6   1   97.79    5.60
  -6  -9   1  104.69    6.40
   9  -6   1   84.29    7.90
   8   9  -1   -2.80    3.30
   8   9  -1    3.50    3.60
  -8  -9  -1    2.90    2.90
   9  -8  -1    1.80    1.80
  -9   8  -1    2.60    7.80
  -9   8  -1    5.10    7.30
  -9   8  -1    0.00    6.50
   8   9  -1    5.40    3.80
   9  -8  -1    3.60    4.00
  -8  -9  -1    3.40    1.90
   8   9  -1   -2.50    3.80
  -9   8  -1    0.30    1.50
  -8  -9  -1   -2.70    5.10
   9  -8  -1   -4.90    3.80
  -8  -9  -1   -1.00    1.70
  -8  -9  -1    1.80    4.30
   8   9  -1    3.00    2.50
  -8  -9  -1    3.30    4.10
  -8  -9   1    1.20    0.90
   9  -8   1    2.10    2.20
  -9   8   1    5.00    6.40
  -8  -9   1    8.50    5.20
  -9   8   1   -0.80    6.20
   8   9   1    4.30    2.40
  -8  -9   1    0.00    3.30
   8   9   1    0.30    3.90
   9  -8   1   -0.10    4.10
  -8  -9   1   -0.20    2.20
   9  -8   1   -0.50    3.40
   8   9   1    3.00    3.50
  -9   8   1    4.40    7.20
  -9   8   1    3.30    1.60
  -9   8   1    0.70    2.30
  -8  -9   1   -0.30    6.10
   8   9   1   -1.10    3.30
 -10  -9  -1  125.19   17.70
   9 -10  -1  142.49   11.40
  10   9  -1  105.59    9.60
 -10  -9  -1  123.69    8.80
  -9  10  -1  107.69    5.90
 -10  -9  -1  118.19    7.80
 -10  -9  -1  137.69   12.20
  10   9  -1  125.79   10.10
 -10  -9  -1  113.69   16.30
  -9  10  -1  110.39    6.20
  10   9  -1  145.39   11.40
   9 -10  -1  132.89   10.30
  -9  10  -1  136.59   19.00
   9 -10   1  110.29   10.20
  -9  10   1  157.08   26.50
  10   9   1  125.19   11.00
  10   9   1  141.49   10.40
   9 -10   1  122.29   11.40
 -10  -9   1  183.68   30.10
 -10  -9   1  143.89   18.90
  -9  10   1  153.68   19.60
  10   9   1  144.49   10.50
 -10  -9   1  110.99   10.70
 -10  -9   1  116.89    5.70
  -7  10  -1   33.80   10.30
  10   7  -1   22.70    5.40
 -10  -7  -1   28.60    9.90
 -10  -7  -1   23.60    6.30
  10   7  -1   27.40    5.70
 -10  -7  -1   29.30    6.30
 -10  -7  -1   28.90    5.20
 -10  -7  -1   16.60    8.00
  10   7  -1   22.30    5.20
   7 -10  -1   25.60    6.40
  -7  10  -1   27.10    9.90
  -7  10  -1   28.50    6.20
  10   7  -1   24.90    3.10
   7 -10  -1   27.10    5.30
 -10  -7   1   21.50    9.90
  -7  10   1   24.60    1.60
 -10  -7   1   15.30    6.70
  10   7   1   31.80    6.00
  -7  10   1   43.20   11.40
  10   7   1   19.60    5.10
 -10  -7   1   18.10    4.30
 -10  -7   1   26.40    6.10
   7 -10   1   23.80    5.50
  10   7   1   26.60    4.00
  10   7   1   15.00    4.90
   7 -10   1   23.50    5.80
 -10  -7   1   31.40   10.00
  -7  10   1   20.70    8.90
  -7  10   1   23.70    5.20
  10   5  -1    9.70    4.10
  -5  10  -1    5.30    1.30
  -5  10  -1    5.20    6.30
  10   5  -1    6.20    2.40
  -5  10  -1    7.50    1.80
  -5  10  -1    9.50    7.00
   5 -10  -1    5.30    3.80
  10   5  -1    5.20    3.60
 -10  -5  -1    4.80    6.80
  -5  10  -1    9.20    4.70
 -10  -5  -1    7.70    4.70
 -10  -5  -1    0.00    6.60
 -10  -5  -1   11.70    5.60
  10   5  -1    3.20    3.30
 -10  -5  -1    3.90    1.50
  -5  10  -1    7.50    2.10
   5 -10  -1    9.40    3.60
  -5  10   1    4.30    6.10
 -10  -5   1   16.20    8.60
   5 -10   1    6.60    3.80
 -10  -5   1    6.90    1.70
  -5  10   1    6.00    4.30
  -5  10   1    6.00    0.80
  -5  10   1    4.30    6.70
   5 -10   1    6.20    3.90
  10   5   1    9.40    4.00
  10   5   1    5.20    2.40
  -5  10   1    4.30    1.90
  10   5   1   12.00    4.00
  10   5   1    5.40    3.40
 -10  -5   1    5.20    3.70
  -5  10   1    6.90    4.30
 -10  -5   1    3.40    6.80
  10   3  -1  162.48    9.80
  10   3  -1  169.88   10.10
 -10  -3  -1  160.48   10.40
  -3  10  -1  165.48    7.20
 -10  -3  -1  160.28   13.40
  -3  10  -1  168.48    8.50
  -3  10  -1  144.59   12.90
 -10  -3  -1  166.08   15.20
  10   3  -1  162.78    9.30
 -10  -3  -1  166.98   18.00
  10   3  -1  170.48    8.90
  -3  10  -1  199.78   16.20
  -3  10  -1  165.08   11.00
   3 -10  -1  156.68    9.30
   3 -10  -1  170.68   10.90
  -3  10  -1  163.78    7.40
  10   3   1  186.18   10.50
   3 -10   1  156.58   10.30
 -10  -3   1  169.28   16.40
  10   3   1  166.88    9.40
  -3  10   1  201.28   14.30
  -3  10   1  189.78   15.70
  -3  10   1  168.88   11.30
 -10  -3   1  156.98   12.50
  10   3   1  157.08    9.30
   3 -10   1  176.98   10.10
 -10  -3   1  178.28   16.20
  -3  10   1  163.08    8.50
  -3  10   1  167.78    6.30
  -3  10   1  160.88    6.30
  10   3   1  178.08   10.00
  10   1  -1  101.29    5.30
  10   1  -1   84.99    6.00
  10   1  -1  104.69    7.70
  10   1  -1   92.79    6.70
  -1  10  -1   93.49    5.20
  -1  10  -1  124.89   14.30
   1 -10  -1  100.49    8.20
  10   1  -1  103.19    7.40
  -1  10  -1  108.99    8.70
 -10  -1  -1  116.09   13.70
 -10  -1  -1  135.09   16.10
  10   1  -1   92.79    7.10
 -10  -1  -1  109.09   14.30
 -10  -1  -1   80.79    6.70
   1 -10  -1   99.59    6.40
   1 -10  -1   98.19    8.00
   1 -10  -1   94.09    7.00
  -1  10  -1   85.69    9.50
  -1  10  -1  103.59    7.10
  -1  10   1   91.89    6.80
  -1  10   1   89.89   12.20
   1 -10   1   91.19    7.30
  -1  10   1   92.09    4.90
   1 -10   1   95.99    7.90
  -1  10   1  103.99    9.40
  10   1   1   90.09    7.20
 -10  -1   1  131.99   16.00
 -10  -1   1   89.39   11.70
   1 -10   1  105.29    7.50
  10   1   1  102.99    7.60
 -10  -1   1  104.19   13.50
 -10  -1   1   87.69    6.70
  10   1   1   87.29    7.20
  10   1   1   86.09    6.20
   1 -10   1   85.99    7.00
  -1  10   1   94.59    8.60
   1  10  -1   77.49    8.50
  -1 -10  -1   89.69    6.30
   1  10  -1   99.79   12.20
  10  -1  -1   86.19    5.80
  10  -1  -1   83.79    7.40
  -1 -10  -1   98.39    7.10
  10  -1  -1   82.99    5.00
   1  10  -1   88.99    7.10
 -10   1  -1   84.59   12.60
 -10   1  -1   78.39    5.20
   1  10  -1   96.09    6.10
  -1 -10  -1   83.79    7.30
   1  10  -1   80.99    7.00
  10  -1  -1   74.99    5.60
  -1 -10  -1   90.49    7.60
  10  -1  -1   90.79    6.80
 -10   1  -1   96.49   13.60
 -10   1  -1   77.19   13.50
 -10   1  -1   88.29    6.80
  -1 -10  -1   87.59    7.90
  10  -1  -1  101.49    7.70
  -1 -10   1   84.69    7.20
  -1 -10   1   78.99    6.90
 -10   1   1   78.99   12.20
   1  10   1   86.59    8.10
  10  -1   1   80.59    7.50
   1  10   1   79.29    7.00
 -10   1   1   93.09   13.50
  -1 -10   1   91.09    7.90
 -10   1   1   83.39    6.30
  -1 -10   1   98.29    6.70
   1  10   1   90.49    5.50
 -10   1   1   79.59    7.00
  10  -1   1   83.69    6.60
  10  -1   1   88.89    5.20
  -1 -10   1   82.19    6.80
  10  -1   1   85.89    7.30
 -10   1   1  104.19   13.70
   1  10   1   78.39    5.10
   1  10   1   84.69   11.10
  10  -1   1   92.49    6.90
  10  -3  -1   61.19    6.90
 -10   3  -1   62.89    8.10
  -3 -10  -1   58.39    6.30
  10  -3  -1   54.09    5.20
  -3 -10  -1   55.69    6.90
   3  10  -1   54.59    6.80
  10  -3  -1   60.69    5.50
   3  10  -1   53.59    8.90
  -3 -10  -1   62.39    6.10
  -3 -10  -1   54.99    6.00
   3  10  -1   59.39    5.50
  10  -3  -1   51.49    4.00
 -10   3  -1   53.19   11.40
 -10   3  -1   53.99    5.10
 -10   3  -1   48.10   10.70
  -3 -10  -1   53.79    7.10
   3  10  -1   46.90    6.70
  10  -3  -1   59.79    7.50
 -10   3   1   56.89    9.30
  -3 -10   1   52.39    6.20
  -3 -10   1   53.59    4.50
  10  -3   1   62.69    8.10
  -3 -10   1   49.60    7.00
   3  10   1   56.69    5.10
   3  10   1   50.79    5.10
  10  -3   1   62.19    7.10
   3  10   1   60.49    7.10
  -3 -10   1   55.99    5.20
 -10   3   1   69.59   11.80
   3  10   1   73.29    8.30
 -10   3   1   86.89   12.90
  10  -3   1   66.29    5.80
  10  -3   1   61.89    6.30
  -3 -10   1   48.90    6.60
 -10   3   1   56.99   10.90
 -10   3   1   49.70    4.80
   3  10   1   51.89    8.60
  -5 -10  -1    7.30    5.50
 -10   5  -1    7.70    7.20
   5  10  -1   11.00    4.50
   5  10  -1    6.40    3.20
  -5 -10  -1    7.30    3.10
  -5 -10  -1    1.80    3.20
  10  -5  -1    9.40    3.00
  10  -5  -1    8.40    4.10
  -5 -10  -1    0.70    4.30
   5  10  -1    5.20    4.30
  10  -5  -1    3.80    2.50
   5  10  -1    6.00    4.10
 -10   5  -1    8.30    2.50
   5  10  -1    4.40    3.10
  10  -5  -1    7.40    1.60
  -5 -10  -1    4.50    3.70
  -5 -10  -1   10.90    2.30
 -10   5  -1    4.50    7.10
 -10   5  -1   -1.30    5.20
  10  -5   1    4.80    3.00
 -10   5   1    3.80    5.10
  -5 -10   1    9.30    4.50
   5  10   1    2.90    3.80
  -5 -10   1    4.20    2.60
   5  10   1    4.80    2.90
 -10   5   1    5.80    6.80
 -10   5   1    8.70    7.00
 -10   5   1    6.30    2.30
  -5 -10   1    9.40    3.90
   5  10   1    5.60    3.10
  10  -5   1    4.10    1.40
  -5 -10   1    6.10    4.70
   5  10   1    6.20    4.20
  10  -5   1    4.20    3.90
  -5 -10   1   10.80    6.30
   5  10   1    7.70    4.50
  10  -5   1    8.20    3.20
   7  10  -1   54.39    7.70
  -7 -10  -1   61.09    9.10
  -7 -10  -1   54.19    7.60
  -7 -10  -1   61.29    4.60
  -7 -10  -1   70.99    9.10
  -7 -10  -1   52.79    6.00
   7  10  -1   55.29    7.10
  10  -7  -1   52.19    5.00
   7  10  -1   44.30    6.80
   7  10  -1   45.00    6.30
  -7 -10  -1   54.49    4.80
 -10   7  -1   60.09   11.30
  10  -7  -1   44.30    6.70
   7  10  -1   60.59    7.80
  10  -7  -1   41.60    7.30
  -7 -10  -1   59.09   11.00
  -7 -10  -1   46.90    4.50
 -10   7  -1   49.80    4.70
 -10   7  -1   47.30   12.10
  10  -7  -1   57.09    5.00
 -10   7  -1   52.39   11.80
 -10   7   1   53.09   10.90
   7  10   1   43.40    6.10
 -10   7   1   43.60    4.00
  -7 -10   1   54.59    8.80
  -7 -10   1   51.99   11.50
 -10   7   1   57.49   12.40
  10  -7   1   46.30    7.40
   7  10   1   44.30    7.10
  -7 -10   1   54.79    8.70
   7  10   1   40.90    6.00
  -7 -10   1   60.89    5.30
  -7 -10   1   60.69    7.50
  10  -7   1   37.30    4.90
  10  -7   1   51.49    7.10
  10  -7   1   46.20    5.10
 -10   7   1   60.29   12.60
   7  10   1   52.99    6.80
   9  10  -1   51.69    5.60
  -9 -10  -1   39.60    5.90
  10  -9  -1   44.60    7.00
 -10   9  -1   48.80   13.00
  -9 -10  -1   36.30    4.60
  10  -9  -1   31.50    7.10
   9  10  -1   45.20    8.00
 -10   9  -1   32.50   10.80
 -10   9  -1   56.29   12.00
  -9 -10  -1   41.20    3.50
 -10   9  -1   41.40    4.50
   9  10  -1   45.90    7.20
  -9 -10  -1   43.90    8.00
  -9 -10  -1   51.99    5.10
  -9 -10  -1   52.99   11.70
 -10   9  -1   47.80    3.30
  -9 -10  -1   59.09    3.70
 -10   9   1   61.09   14.60
 -10   9   1   50.79   12.00
  -9 -10   1   41.10   11.10
   9  10   1   52.09    3.80
   9  10   1   53.59    8.50
  -9 -10   1   42.60   13.00
  10  -9   1   49.00    8.20
  -9 -10   1   44.00    7.70
   9  10   1   47.30    7.00
 -10   9   1   38.30    3.40
   9  10   1   30.20    7.80
 -10   9   1   45.20   12.70
  -9 -10   1   46.40    9.30
  -9 -10   1   44.10    4.90
 -10  11  -1  124.19   19.20
 -10  11  -1   80.69   16.50
  10 -11  -1   61.69    9.50
 -11 -10  -1   66.69    6.40
 -11 -10  -1   63.79    6.10
 -11 -10  -1   52.09   14.50
 -11 -10  -1   67.29   10.60
 -10  11  -1   49.99    4.40
  11  10  -1   56.49    9.90
 -11 -10  -1   65.79   14.40
  10 -11  -1   67.19    9.00
  11  10  -1   66.89    9.70
  11  10  -1   54.59    8.40
 -10  11   1   59.79    6.90
 -10  11   1  118.89   18.20
  11  10   1   61.09    8.70
 -11 -10   1   69.89   15.40
 -11 -10   1   80.39   10.30
 -10  11   1   51.59   14.70
  10 -11   1   61.49    8.70
 -11 -10   1   66.69   15.20
  10 -11   1   59.19    9.60
  11  10   1   66.69   10.20
  11   8  -1   58.69    8.10
  -8  11  -1   61.39    7.70
  11   8  -1   78.39    9.20
 -11  -8  -1   70.09   20.60
  -8  11  -1   39.80   11.80
   8 -11  -1   71.29    9.30
 -11  -8  -1   70.79   10.20
 -11  -8  -1   55.59    8.90
  11   8  -1   64.99    8.70
   8 -11  -1   55.69    7.50
 -11  -8  -1   58.49   13.50
  -8  11   1   60.19    8.00
 -11  -8   1   62.49   14.10
  11   8   1   55.39    5.10
  -8  11   1   79.89   15.00
  11   8   1   65.59    8.40
   8 -11   1   77.09   10.00
  -8  11   1   63.39   13.90
 -11  -8   1   80.09   10.10
 -11  -8   1   59.79    5.90
  11   8   1   65.69    8.90
 -11  -8   1   68.99   14.20
   8 -11   1   65.09    9.00
  11   8   1   64.09    8.40
  -6  11  -1  170.08   12.20
  11   6  -1  182.38   11.50
 -11  -6  -1  168.98   19.50
  -6  11  -1  180.98   18.10
 -11  -6  -1  146.09   12.90
  -6  11  -1  164.58    6.90
   6 -11  -1  181.88   10.90
 -11  -6  -1  158.18   12.80
 -11  -6  -1  198.78   22.70
  11   6  -1  152.28   10.70
  -6  11  -1  169.08   12.30
  -6  11  -1  174.48   17.00
  -6  11  -1  166.98    7.10
  11   6  -1  162.08    8.10
   6 -11  -1  182.28   12.30
  -6  11  -1  164.98    6.90
 -11  -6  -1  161.48    7.60
  11   6  -1  194.78   11.70
 -11  -6   1  149.99   11.30
   6 -11   1  162.18   11.70
  11   6   1  156.58   10.90
 -11  -6   1  150.48    7.50
 -11  -6   1  191.28   21.80
  11   6   1  167.78   11.20
 -11  -6   1  155.78   18.70
  11   6   1  163.68    9.00
  -6  11   1  198.28   17.40
   6 -11   1  176.58   11.30
  11   6   1  158.28   10.90
  -6  11   1  175.38   12.80
  -6  11   1  165.28   19.20
   4 -11  -1   26.30    5.00
  11   4  -1   38.80    6.10
  -4  11  -1   47.70   10.70
  11   4  -1   26.10    5.00
  -4  11  -1   37.60    4.50
 -11  -4  -1   33.50    8.40
  -4  11  -1   39.90    2.90
  -4  11  -1   36.70    3.50
 -11  -4  -1   26.80    9.60
   4 -11  -1   18.00    5.40
  -4  11  -1   22.70    6.10
  11   4  -1   36.00    6.10
 -11  -4  -1   27.70   10.00
  -4  11  -1   37.40    9.10
  11   4  -1   25.50    4.50
 -11  -4   1   28.40   10.00
  -4  11   1   26.50    1.50
  -4  11   1   34.40    4.30
  -4  11   1   26.00    7.20
 -11  -4   1   27.60    9.50
  11   4   1   38.10    6.00
  11   4   1   28.30    5.30
  -4  11   1   30.90    2.10
  11   4   1   26.40    4.50
 -11  -4   1   33.80    7.00
  11   4   1   25.10    5.30
  -4  11   1   19.90    8.90
  -4  11   1   34.10    8.80
  -4  11   1   29.10    1.60
  -4  11   1   28.80    6.30
   4 -11   1   27.80    5.80
   4 -11   1   27.40    5.40
  -2  11  -1  163.58    9.30
  11   2  -1  169.58    9.20
  11   2  -1  164.78   10.20
  11   2  -1  154.68   10.20
   2 -11  -1  166.18    9.70
  -2  11  -1  161.58   11.60
  -2  11  -1  172.18   15.90
   2 -11  -1  172.88   10.80
   2 -11  -1  180.68   11.20
   2 -11  -1  170.18   11.20
  -2  11  -1  179.68   13.10
 -11  -2  -1  152.38   17.50
 -11  -2  -1  154.18   19.50
 -11  -2  -1  167.48   14.70
  11   2  -1  148.29    9.20
  -2  11  -1  154.28    7.30
  -2  11   1  159.68    6.80
  11   2   1  154.28   10.00
  -2  11   1  161.18    6.70
   2 -11   1  181.98   10.90
 -11  -2   1  170.48   14.40
  -2  11   1  158.78    6.50
  -2  11   1  161.78    6.60
  -2  11   1  165.48   15.90
 -11  -2   1  156.98   18.70
 -11  -2   1  153.28   17.50
  -2  11   1  165.58   13.00
  11   2   1  159.08    9.20
   2 -11   1  165.88   11.10
   2 -11   1  171.98   10.80
  11   2   1  160.18   10.20
  11   2   1  157.58    9.80
   2 -11   1  155.68   10.00
  11   2   1  150.98    7.10
  -2  11   1  176.68    9.50
  -2  11   1  155.58   11.70
  11   0  -1    6.90    2.40
 -11   0  -1   12.40    7.30
   0  11  -1    7.20    2.50
  11   0  -1    5.50    3.20
  11   0  -1    5.20    2.10
  11   0  -1    5.40    3.40
   0  11  -1   10.80    4.00
   0  11  -1    7.20    4.60
 -11   0  -1    4.40    2.70
   0  11  -1    4.20    5.60
   0 -11  -1    2.00    2.30
  11   0  -1    2.50    3.30
 -11   0  -1   15.30    7.50
 -11   0  -1    1.20    6.10
   0 -11  -1    4.30    3.50
   0  11  -1    9.10    3.90
   0 -11  -1    2.80    3.90
 -11   0  -1    6.90    2.10
   0 -11  -1    8.90    3.90
  11   0  -1    5.60    1.70
 -11   0   1    3.50    5.60
  11   0   1    0.70    3.30
   0  11   1    6.20    4.10
 -11   0   1    6.20    2.70
  11   0   1    5.00    2.50
 -11   0   1    4.60    7.40
  11   0   1    8.80    5.50
   0 -11   1    6.90    3.30
   0 -11   1    6.70    3.80
  11   0   1    3.50    3.30
   0  11   1    3.00    3.40
   0 -11   1    7.40    3.60
   0 -11   1    2.40    4.00
 -11   0   1    8.90    6.90
  11   0   1    8.30    2.30
  11   0   1    2.00    3.50
   0  11   1    8.70    6.50
   0  11   1    7.20    4.40
 -11   0   1    4.20    2.30
   0  11   1    5.50    2.00
 -11   2  -1   39.60   10.50
  -2 -11  -1   24.50    5.70
 -11   2  -1   32.60    5.80
 -11   2  -1   59.29   12.60
   2  11  -1   23.00    5.00
 -11   2  -1   25.10    4.40
  11  -2  -1   29.90    4.70
  -2 -11  -1   35.00    5.00
   2  11  -1   31.10    4.50
  -2 -11  -1   21.50    4.30
   2  11  -1   31.50    6.70
   2  11  -1   38.30    8.50
  11  -2  -1   28.70    4.90
 -11   2  -1   40.20   10.30
  11  -2  -1   28.10    2.90
  -2 -11  -1   22.80    4.70
  -2 -11  -1   31.70    5.60
  11  -2  -1   32.40    3.90
  11  -2  -1   31.10    5.60
  11  -2  -1   33.10    5.70
 -11   2   1   33.40    9.10
  11  -2   1   32.80    6.20
 -11   2   1   43.90    6.60
 -11   2   1   36.50   10.60
  11  -2   1   28.90    5.00
 -11   2   1   31.70    4.60
  11  -2   1   33.00    3.20
   2  11   1   35.90    4.20
  -2 -11   1   28.00    4.60
  -2 -11   1   35.60    5.50
   2  11   1   27.90    4.10
   2  11   1   25.00    5.80
 -11   2   1   24.60    8.60
   2  11   1   28.90    8.00
  -2 -11   1   31.50    5.60
  11  -2   1   36.00    5.40
  11  -2   1   18.80    4.90
  -2 -11   1   25.40    4.40
   2  11   1   36.10    5.90
  -2 -11   1   39.30    6.80
  -4 -11  -1    4.50    3.20
  -4 -11  -1    0.80    4.00
  -4 -11  -1    1.70    3.70
 -11   4  -1    2.90    7.30
  -4 -11  -1    1.20    3.10
   4  11  -1    3.80    4.80
   4  11  -1    0.40    2.70
 -11   4  -1    6.90    7.70
  11  -4  -1   -2.30    3.30
   4  11  -1    9.60    4.20
  11  -4  -1    9.00    3.20
   4  11  -1    0.30    2.70
   4  11  -1    4.20    4.30
 -11   4  -1   -0.70    4.10
   4  11   1    4.70    3.00
 -11   4   1    5.50    5.00
 -11   4   1   -3.00    6.30
  11  -4   1    2.70    2.90
  -4 -11   1    4.60    3.90
  -4 -11   1    2.30    3.20
  -4 -11   1    3.00    2.60
   4  11   1    8.90    4.50
 -11   4   1    4.10    6.50
   4  11   1   11.40    3.50
  11  -4   1    3.40    3.00
  11  -4   1    1.90    3.80
  -4 -11   1   -3.10    4.10
   4  11   1    6.40    4.00
 -11   4   1    6.20    2.60
   4  11   1    4.40    5.20
 -11   6  -1   56.29   12.50
  11  -6  -1   58.79    5.90
 -11   6  -1   43.10   11.60
  -6 -11  -1   46.70    8.60
  11  -6  -1   52.99    5.60
   6  11  -1   40.90    7.20
   6  11  -1   56.39    8.30
  -6 -11  -1   58.39    6.40
  11  -6  -1   52.09    3.70
  11  -6  -1   42.90    6.90
  -6 -11  -1   43.00    6.80
  -6 -11  -1   56.09   10.80
   6  11  -1   56.89    7.00
 -11   6  -1   55.69    5.30
   6  11  -1   48.70    6.50
  -6 -11  -1   51.09    4.80
   6  11  -1   41.60    7.70
 -11   6  -1   46.70    9.80
  -6 -11  -1   52.29    7.50
 -11   6   1   44.60    9.80
 -11   6   1   61.69   13.40
  -6 -11   1   37.00    7.30
  -6 -11   1   52.59    5.50
   6  11   1   54.49    8.10
  11  -6   1   44.70    3.40
  11  -6   1   57.39    7.90
   6  11   1   48.90    6.30
  11  -6   1   48.60    5.90
 -11   6   1   54.09    4.80
  11  -6   1   69.29    6.90
   6  11   1   42.60    5.80
  -6 -11   1   66.19    9.30
   6  11   1   55.79    8.50
  -6 -11   1   43.40    6.50
 -11   6   1   59.69   12.90
  -6 -11   1   67.49   11.80
  -8 -11  -1    4.00    3.00
   8  11  -1   11.70    4.40
 -11   8  -1   -1.50    1.70
   8  11  -1    3.00    3.90
 -11   8  -1   -5.80    5.50
  -8 -11  -1    5.60    4.70
   8  11  -1    7.10    5.40
  11  -8  -1   13.20    5.90
   8  11  -1    7.80    5.20
  -8 -11  -1   -5.90    5.10
  -8 -11  -1    2.80    1.90
  -8 -11  -1   12.40    2.50
  -8 -11  -1    1.60    2.20
  11  -8  -1    8.70    5.40
 -11   8  -1   -0.70    7.50
 -11   8  -1   -1.60    8.60
   8  11  -1    0.60    4.00
 -11   8   1    1.20    1.90
   8  11   1    1.20    4.00
  -8 -11   1    4.10    4.90
 -11   8   1   -3.10    6.50
 -11   8   1    3.10    1.50
  11  -8   1    6.10    5.50
  11  -8   1   -3.00    4.10
 -11   8   1   -1.10    6.30
   8  11   1    4.10    3.40
   8  11   1    9.10    5.40
  11  -8   1    7.40    3.20
  -8 -11   1    7.20    4.40
   8  11   1    6.10    4.30
  -8 -11   1    3.40    1.60
  -8 -11   1   -2.30    5.10
  -8 -11   1   -2.90    7.10
  -8 -11   1    0.40    2.30
 -11   8   1    4.30    8.00
  10  11  -1   65.39    3.80
  11 -10  -1   68.89    9.70
 -11  10  -1  105.39   19.00
 -10 -11  -1   83.99    7.00
  11 -10  -1   73.39    9.40
 -10 -11  -1   82.39   15.60
 -11  10  -1   83.99   15.80
  10  11  -1   63.49    8.80
 -10 -11  -1   62.69    4.20
 -10 -11  -1   72.59   10.10
 -10 -11  -1   74.29   14.70
 -11  10  -1   57.79    4.90
  10  11  -1   90.79   10.90
 -10 -11   1   71.19   15.70
  11 -10   1   69.39    9.30
 -10 -11   1   73.69    9.30
 -10 -11   1   82.49   15.80
 -11  10   1   64.19   14.50
  10  11   1   88.99   11.10
  10  11   1   77.99   10.50
  11 -10   1   90.29   11.60
 -10 -11   1   73.29    5.30
  10  11   1   72.99    9.00
 -11  10   1  108.09   18.50
 -10 -11   1   65.19   11.10
 -11  10   1   78.59    5.60
 -12 -11  -1   -2.00    5.30
  12  11  -1   -2.10    4.40
 -11  12  -1    1.60    9.90
  11 -12  -1   -2.50    5.00
  11 -12  -1   -2.70    5.70
  12  11  -1   -9.30    5.10
 -12 -11  -1   -8.70    7.60
 -12 -11  -1    2.30    9.10
  12  11  -1    5.40    5.80
 -11  12  -1    4.90    9.20
 -12 -11   1   -2.20    7.40
 -12 -11   1   -0.50    4.30
  12  11   1   -2.50    5.70
  11 -12   1    3.70    5.60
  12  11   1    2.40    5.30
 -11  12   1   -3.30    9.10
 -11  12   1    6.90   10.40
 -12 -11   1    0.40    9.50
  12  11   1    2.60    4.80
  11 -12   1   -3.40    5.50
   9 -12  -1   10.80    5.50
  12   9  -1   13.90    6.50
 -12  -9  -1   13.60    9.70
  -9  12  -1   18.20    4.00
  -9  12  -1   22.40   10.80
   9 -12  -1   14.40    6.50
  -9  12  -1    1.80    9.20
  12   9  -1   11.50    5.80
  12   9  -1   13.00    6.00
  -9  12  -1   10.00    1.70
 -12  -9  -1   19.30   11.80
 -12  -9  -1   25.40    7.80
 -12  -9   1   18.10   11.30
  12   9   1    9.40    5.50
  12   9   1   11.80    6.20
 -12  -9   1   16.00    6.30
  -9  12   1   12.60   10.60
 -12  -9   1   12.90    9.50
 -12  -9   1    7.70    2.50
  -9  12   1   16.20    4.70
   9 -12   1   22.70    6.80
  -9  12   1   26.50   11.40
  12   9   1   15.90    5.80
   9 -12   1   18.40    6.50
 -12  -7  -1   -6.10    4.90
  12   7  -1   -4.60    3.80
  -7  12  -1    9.40    5.50
  -7  12  -1    4.80    4.40
  -7  12  -1   -0.60    1.00
   7 -12  -1    1.40    4.00
  -7  12  -1    1.90    1.10
   7 -12  -1    1.60    4.70
 -12  -7  -1    1.60    8.10
 -12  -7  -1    3.80    7.40
  12   7  -1    0.00    4.50
 -12  -7  -1    0.40    3.40
  12   7  -1    3.10    4.50
  12   7  -1    2.00    1.90
  -7  12  -1   -2.30    7.60
  12   7   1   -0.10    4.40
  -7  12   1    1.40    7.80
  12   7   1    0.20    4.50
  12   7   1    0.90    2.40
  12   7   1   -2.10    3.90
  -7  12   1   -1.60    3.90
 -12  -7   1   -7.80    6.80
 -12  -7   1    4.30    4.20
   7 -12   1   -4.00    4.30
  -7  12   1  -17.70    6.50
 -12  -7   1   -4.50    8.30
  12   5  -1   16.60    7.20
  -5  12  -1   25.30    6.70
  -5  12  -1   25.70    3.60
  -5  12  -1   23.20    2.60
  -5  12  -1   19.90    7.90
  -5  12  -1   22.40    6.30
  -5  12  -1   31.80   12.90
 -12  -5  -1   11.20    9.00
  12   5  -1   18.50    5.30
  12   5  -1   24.90    6.10
  -5  12  -1   20.60    2.50
 -12  -5  -1   31.70    8.10
  12   5  -1   21.50    3.70
   5 -12  -1   23.20   10.60
   5 -12  -1   25.00    5.20
  -5  12   1    8.70   10.50
 -12  -5   1   25.80   12.10
  12   5   1   22.80    4.10
 -12  -5   1   17.60    9.90
  12   5   1   20.40    5.20
  12   5   1   32.20    9.30
  12   5   1   30.80    6.20
   5 -12   1   23.40    5.60
  -5  12   1   19.40    7.90
  -5  12   1   32.90    4.00
  -5  12   1   25.40    7.20
 -12  -5   1   21.50    6.50
   3 -12  -1    9.40    3.30
   3 -12  -1   14.10    5.20
   3 -12  -1   11.00    4.90
   3 -12  -1   13.30    4.30
  -3  12  -1    2.70    7.30
  12   3  -1   21.50    5.30
 -12  -3  -1   13.80    6.90
  -3  12  -1   21.20    4.10
 -12  -3  -1   20.00    9.00
  -3  12  -1   14.20    2.10
  12   3  -1   13.50    3.10
  12   3  -1   13.00    4.90
  -3  12  -1   17.50    2.80
  12   3  -1   11.80    3.90
  -3  12  -1   13.00    6.10
 -12  -3  -1   26.10   11.10
  -3  12  -1   11.70    6.30
  -3  12   1   16.50    1.80
  -3  12   1   13.90    3.60
   3 -12   1    8.80    3.90
  12   3   1   13.10    4.00
   3 -12   1   16.50    4.60
  12   3   1   10.10    4.40
  -3  12   1   18.40    1.90
  -3  12   1   18.10    9.10
  -3  12   1   15.80    1.60
 -12  -3   1   26.40   10.00
  12   3   1   10.80    4.60
  -3  12   1   20.70    7.30
  -3  12   1    7.40    5.80
 -12  -3   1   11.50    6.70
 -12  -3   1   16.90    9.20
  12   3   1   10.20    3.20
   3 -12   1   24.10    5.40
   3 -12   1   26.80    5.90
  12   1  -1    5.20    2.80
  12   1  -1    5.80    1.70
  12   1  -1    0.80    3.60
   1 -12  -1    3.20    2.50
  12   1  -1    2.00    2.60
 -12  -1  -1    6.80    7.20
 -12  -1  -1   -6.40    5.50
   1 -12  -1   -0.90    3.80
   1 -12  -1    0.70    3.50
  12   1  -1    9.10    4.00
   1 -12  -1    1.40    3.40
 -12  -1  -1    2.90    6.40
  -1  12  -1    4.70    6.90
   1 -12  -1    4.20    4.10
  -1  12  -1    3.00    2.20
  -1  12  -1    6.70    4.90
  -1  12  -1    4.60    4.30
  -1  12  -1   -1.50    2.90
  -1  12   1    3.20    1.70
  12   1   1    2.20    2.10
  -1  12   1   -2.20    3.90
  -1  12   1    3.00    4.60
 -12  -1   1   -0.40    6.50
  12   1   1    4.80    2.90
   1 -12   1    0.50    3.60
  12   1   1   -2.20    2.30
   1 -12   1   -1.50    4.00
  12   1   1    2.70    1.80
  12   1   1    0.10    3.50
 -12  -1   1   -4.10    6.70
  12   1   1   -0.60    3.50
  -1  12   1   -5.80    5.30
   1 -12   1    2.90    3.80
 -12  -1   1    5.70    6.30
  -1  12   1   -0.10    3.00
  12   1   1    6.60    4.20
  -1  12   1    2.60    1.60
   1  12  -1   43.80   10.30
  -1 -12  -1   52.99    7.10
   1  12  -1   55.39    8.30
  12  -1  -1   60.69    5.80
  -1 -12  -1   59.59    7.00
  12  -1  -1   59.99    7.80
 -12   1  -1   62.99   12.70
 -12   1  -1   62.09   12.50
  12  -1  -1   56.69    6.90
   1  12  -1   56.49    5.40
 -12   1  -1   64.89   13.30
  -1 -12  -1   65.89    8.80
 -12   1  -1   58.59    5.70
  12  -1  -1   60.29    7.40
   1  12  -1   55.89    7.30
  12  -1  -1   55.69    6.60
  -1 -12  -1   55.09    5.60
  12  -1   1   56.89    7.60
  12  -1   1   56.79    6.90
  -1 -12   1   58.79    7.20
  -1 -12   1   57.69    7.60
  -1 -12   1   64.29    6.40
 -12   1   1   59.79   12.10
  12  -1   1   65.79    6.10
 -12   1   1   56.19   12.10
  12  -1   1   59.09    8.60
   1  12   1   56.79    8.10
   1  12   1   44.40   10.10
   1  12   1   61.59    7.50
 -12   1   1   55.59    8.00
  -1 -12   1   61.79    8.40
   1  12   1   50.49    4.70
  12  -1   1   57.69    7.10
 -12   1   1   59.19   13.50
   1  12   1   57.19    7.60
  -3 -12  -1   -1.00    2.70
  12  -3  -1    5.80    4.40
   3  12  -1    4.60    2.90
 -12   3  -1    2.40    3.80
   3  12  -1   -4.00    5.00
   3  12  -1   -1.70    4.50
  12  -3  -1    0.70    3.20
 -12   3  -1   -4.60    6.80
  -3 -12  -1   -0.10    4.30
  -3 -12  -1   -1.40    3.70
   3  12  -1    1.50    4.10
 -12   3  -1    4.30    8.50
  -3 -12  -1   -0.90    2.80
  12  -3  -1   -2.30    2.90
   3  12  -1    5.50    3.20
   3  12   1    3.20    5.50
   3  12   1   -4.50    4.20
 -12   3   1    3.20    7.40
   3  12   1    3.20    2.70
 -12   3   1    2.20    2.40
  -3 -12   1    3.70    3.70
 -12   3   1    6.10    7.90
 -12   3   1   -3.30    3.80
  -3 -12   1    1.70    4.30
  12  -3   1    0.00    3.40
   3  12   1    1.00    4.20
   3  12   1    0.90    3.00
  12  -3   1    0.70    3.30
  -3 -12   1   -4.10    2.90
  -3 -12   1    0.30    2.00
  12  -3   1    1.40    4.20
  12  -5  -1   48.80    5.90
 -12   5  -1   63.99    5.90
  -5 -12  -1   59.89   14.90
 -12   5  -1   65.79   10.10
  12  -5  -1   63.49    8.30
   5  12  -1   56.59    6.70
  12  -5  -1   43.10    5.60
  -5 -12  -1   45.70    7.10
 -12   5  -1   30.80   10.90
   5  12  -1   43.00    7.70
   5  12  -1   48.60    6.60
   5  12  -1   40.10    8.40
   5  12  -1   52.49    8.60
  -5 -12  -1   39.90    5.00
  -5 -12  -1   60.79    7.20
  -5 -12  -1   52.79   10.80
  -5 -12   1   55.79    7.20
   5  12   1   46.10    7.80
  12  -5   1   54.89    6.50
  -5 -12   1   50.79   11.30
  -5 -12   1   64.89    8.60
  -5 -12   1   45.00    5.50
  12  -5   1   61.49    8.90
   5  12   1   40.20    8.50
  12  -5   1   48.80    6.40
 -12   5   1   42.30    5.10
   5  12   1   47.10    6.20
   5  12   1   56.29    6.50
 -12   5   1   63.39   10.00
   7  12  -1    6.10    4.40
  12  -7  -1   -2.10    4.90
  -7 -12  -1    0.90    3.20
 -12   7  -1   12.40   10.30
 -12   7  -1    9.40    3.00
 -12   7  -1   14.50    9.40
  -7 -12  -1    8.30    7.70
   7  12  -1   11.70    4.50
  -7 -12  -1    8.20    6.30
  -7 -12  -1    6.70    4.90
  12  -7  -1    1.70    2.90
   7  12  -1    4.50    5.50
 -12   7  -1   11.50    7.50
  12  -7  -1    6.10    2.20
   7  12  -1   10.80    5.70
   7  12  -1    4.70    4.80
  -7 -12  -1    6.80    4.40
  12  -7  -1    2.30    4.70
 -12   7   1    8.60    7.30
  12  -7   1    7.20    3.70
   7  12   1   -1.00    4.90
  -7 -12   1    6.00    3.00
 -12   7   1   -2.30    7.30
  -7 -12   1   15.50    6.00
  -7 -12   1    9.00    4.50
 -12   7   1    4.70    2.40
  12  -7   1   17.70    6.50
   7  12   1    3.10    4.40
   7  12   1    3.00    4.10
   7  12   1    6.70    4.00
  -7 -12   1    5.10    5.70
 -12   7   1    8.50    9.30
  12  -7   1    0.60    4.70
  -7 -12   1    5.70    7.40
  12  -7   1    7.90    3.70
 -12   9  -1    1.90    7.70
   9  12  -1    2.40    4.90
   9  12  -1    6.60    5.90
 -12   9  -1  -13.90    7.30
  12  -9  -1   -1.10    4.50
  -9 -12  -1    5.80    5.40
   9  12  -1   -2.10    2.90
  12  -9  -1   -1.40    5.10
   9  12  -1   -0.60    4.30
 -12   9  -1   -0.70    9.30
  12  -9  -1   -2.10    3.00
  -9 -12  -1   20.30    9.70
  12  -9   1   -0.90    4.70
   9  12   1    1.40    4.50
 -12   9   1    0.70    8.70
  12  -9   1    4.90    5.90
  -9 -12   1    1.80    9.30
  12  -9   1    4.00    3.00
  -9 -12   1   -3.30    3.60
   9  12   1    5.80    4.70
   9  12   1    6.70    4.30
  -9 -12   1    6.30    5.90
 -12   9   1   -2.10    8.90
   9  12   1   -2.30    5.00
 -12   9   1    2.80    7.40
  -9 -12   1    4.10    2.20
 -11 -12  -1   35.30   12.60
  12 -11  -1   42.90    9.20
  11  12  -1   52.79    9.50
  11  12  -1   80.99   10.30
 -11 -12  -1   73.29   10.80
 -12  11  -1   80.69   17.80
  11  12  -1   52.09    9.00
 -11 -12  -1   46.10   14.50
 -11 -12  -1   44.60    6.10
 -12  11  -1   65.49   15.50
  12 -11  -1   46.90    8.50
 -11 -12   1   74.19    9.60
  11  12   1   63.79    9.00
  12 -11   1   64.69   10.60
 -11 -12   1   26.20   12.80
  11  12   1   44.00    9.20
 -11 -12   1   50.99   14.60
  11  12   1   50.49    8.40
  12 -11   1   50.59    9.20
 -12  11   1   57.29   15.40
 -12  11   1   59.59   15.20
  12 -13  -1   26.00    7.50
 -12  13  -1   19.70   13.00
 -12  13  -1    4.10   11.70
 -13 -12  -1   23.60    6.70
  12 -13  -1   39.80    9.80
  13  12  -1   32.60    8.10
 -13 -12  -1   -2.10    9.70
 -13 -12  -1   36.70   12.20
  13  12  -1   14.10    8.10
  13  12  -1   17.80    7.00
  13  12   1   26.80    7.20
 -12  13   1   25.80   11.00
  13  12   1   19.60    8.00
 -12  13   1    2.80   10.60
 -13 -12   1   29.70   12.30
 -13 -12   1   26.00   13.20
  12 -13   1    7.20    6.10
  13  12   1   28.70    7.60
  12 -13   1    3.20    6.80
 -13 -10  -1   -0.90   10.00
 -10  13  -1    9.80   10.00
  13  10  -1   14.10    6.40
  13  10  -1    7.40    5.60
  10 -13  -1   16.60    7.10
 -10  13  -1   22.50   12.40
 -13 -10  -1    5.10    5.80
 -10  13  -1    7.10    3.30
  13  10  -1    4.60    6.20
  10 -13  -1   10.30    6.00
 -13 -10  -1   11.00   10.30
  10 -13   1    9.90    6.30
 -13 -10   1    5.60   10.20
  10 -13   1   12.50    6.80
  13  10   1   15.50    6.80
 -10  13   1   16.90   11.10
 -10  13   1    2.60   10.20
  13  10   1   10.50    6.70
 -13 -10   1    6.90   10.20
 -10  13   1    8.10    3.80
  13  10   1    9.30    5.60
   8 -13  -1    3.40    5.80
 -13  -8  -1    2.40   10.60
  -8  13  -1    2.60    9.30
  -8  13  -1    6.50    4.50
  13   8  -1    2.80    5.00
  -8  13  -1    2.70    9.00
   8 -13  -1   13.00    5.50
  13   8  -1    3.30    5.30
  13   8  -1   -3.20    4.70
 -13  -8  -1    0.70    3.20
 -13  -8  -1   -2.10    9.00
  13   8   1    8.30    5.80
 -13  -8   1    9.60   10.50
 -13  -8   1    3.50    3.40
  -8  13   1    5.40    9.80
 -13  -8   1    5.50   10.00
  -8  13   1   -0.40   10.00
  13   8   1    8.80    2.70
  -8  13   1    6.70    5.10
  13   8   1    4.90    4.80
  13   8   1    7.10    5.60
   8 -13   1    1.50    5.50
   8 -13   1    3.00    4.70
  -6  13  -1   26.20    2.20
  13   6  -1   33.60    4.00
  -6  13  -1   25.40    2.80
  13   6  -1   30.40   10.20
 -13  -6  -1    8.00   10.70
  13   6  -1   30.00    7.90
  -6  13  -1   29.80    7.60
   6 -13  -1   42.20    7.90
 -13  -6  -1   18.80   10.40
  -6  13  -1   32.10    3.40
  -6  13  -1   31.40    7.20
 -13  -6  -1   25.70    7.40
  -6  13  -1   44.50   13.40
   6 -13  -1   45.20    7.20
  13   6  -1   32.40    6.80
  -6  13  -1   36.60   12.40
  -6  13   1   38.10   11.50
   6 -13   1   36.80    6.90
  13   6   1   52.89   11.70
  -6  13   1   39.60    8.50
 -13  -6   1   26.80    6.70
  13   6   1   29.30    6.70
 -13  -6   1   37.70   13.10
  -6  13   1   15.40   10.20
 -13  -6   1   27.00   12.10
   6 -13   1   22.90    7.00
  13   6   1   38.30    8.30
  13   4  -1   44.90    5.20
  -4  13  -1   47.70    5.40
  -4  13  -1   37.80    3.30
 -13  -4  -1   61.29   15.00
  -4  13  -1   39.00    9.70
  -4  13  -1   49.50    9.00
  13   4  -1   50.79    7.80
   4 -13  -1   36.50    7.00
   4 -13  -1   48.80    8.20
   4 -13  -1   35.60    5.40
  -4  13  -1   51.19    4.30
   4 -13  -1   41.00    6.60
  13   4  -1   36.00    6.70
 -13  -4  -1   46.40   10.10
  -4  13  -1   39.70   12.50
  13   4  -1   34.30    6.20
   4 -13   1   34.90    7.70
  13   4   1   47.50    5.90
 -13  -4   1   30.50    8.20
  13   4   1   35.00    6.90
   4 -13   1   40.60    7.90
  13   4   1   31.80    6.60
  -4  13   1   46.20    5.30
  -4  13   1   41.30    9.10
 -13  -4   1   27.70   12.30
 -13  -4   1   39.60   13.30
   4 -13   1   40.90    6.20
   4 -13   1   39.50    6.60
  -4  13   1   42.40    9.70
  -4  13   1   61.99   13.60
  13   4   1   37.50    6.30
   2 -13  -1   22.70    5.90
  -2  13  -1   13.30    7.10
  -2  13  -1   16.90    2.80
   2 -13  -1   25.00    5.50
   2 -13  -1   15.60    3.80
  13   2  -1   11.00    4.60
   2 -13  -1   12.60    5.30
  -2  13  -1   14.70    4.10
  -2  13  -1   12.90    2.80
 -13  -2  -1    2.90    7.20
 -13  -2  -1   25.40   10.40
  -2  13  -1   12.90    5.30
 -13  -2  -1   24.30    9.90
   2 -13  -1   23.80    5.50
  13   2  -1    8.30    3.50
  13   2  -1   12.00    5.00
   2 -13   1   12.10    4.10
   2 -13   1   13.80    5.20
   2 -13   1   16.30    5.30
  13   2   1   10.50    4.90
  -2  13   1   16.70    2.20
 -13  -2   1   18.40   10.40
  -2  13   1   13.90    1.90
  13   2   1   11.10    3.60
  -2  13   1   11.90    4.10
  -2  13   1   11.20    1.90
   2 -13   1   15.50    5.80
  -2  13   1   13.10    6.90
  13   2   1   17.20    4.20
  -2  13   1   11.00    1.80
  -2  13   1    2.00    4.90
 -13  -2   1   23.50    8.50
  13   0  -1   54.79    5.10
   0  13  -1   73.29   15.10
  13   0  -1   41.20    5.40
  13   0  -1   47.50    6.90
   0  13  -1   46.10   11.30
   0 -13  -1   67.89    8.50
 -13   0  -1   33.10   10.30
 -13   0  -1   48.40   20.20
 -13   0  -1   48.30   12.50
   0  13  -1   42.00    6.40
   0 -13  -1   48.20    6.90
   0  13  -1   47.40    5.00
  13   0  -1   52.89    7.20
   0 -13  -1   55.59    6.10
  13   0  -1   42.20    6.60
   0 -13  -1   43.90    8.90
   0  13   1   45.40    4.10
  13   0   1   41.90    6.70
 -13   0   1   39.40   10.80
  13   0   1   52.79    7.20
  13   0   1   49.80    5.20
   0  13   1   38.30    6.30
   0  13   1   46.50   11.80
   0  13   1   53.99   10.50
  13   0   1   47.10    9.00
 -13   0   1   80.89   24.40
  13   0   1   46.40    4.70
   0  13   1   44.50    4.20
   0 -13   1   50.19    7.10
 -13   0   1   61.89   15.20
   0 -13   1   50.79    6.90
   0 -13   1   47.80    6.60
  13  -2  -1   34.40    3.60
   2  13  -1   36.80    6.90
   2  13  -1   42.20    5.30
   2  13  -1   42.80    8.20
  13  -2  -1   38.00    6.10
 -13   2  -1   32.90   13.10
   2  13  -1   41.20    5.30
  13  -2  -1   41.70   11.30
 -13   2  -1   50.69    6.80
  -2 -13  -1   56.29    9.00
  -2 -13  -1   43.40    7.10
  -2 -13  -1   38.80    7.20
  13  -2  -1   50.99    6.70
   2  13  -1   36.40   10.10
 -13   2  -1   48.40   12.40
  -2 -13  -1   39.80    6.00
  13  -2  -1   38.70    3.40
 -13   2  -1   28.10   12.20
   2  13   1   45.20    8.30
   2  13   1   43.40    4.80
  -2 -13   1   48.40    6.40
  13  -2   1   57.49    7.30
 -13   2   1   42.50   14.20
 -13   2   1   41.30   12.10
  13  -2   1   45.90    7.40
  -2 -13   1   48.50    7.00
 -13   2   1   51.29   12.20
  -2 -13   1   36.70    8.70
 -13   2   1   45.30    8.30
  13  -2   1   42.60    6.70
   2  13   1   36.30    9.80
   2  13   1   50.29    7.70
   2  13   1   35.70    4.70
  -2 -13   1   43.80    6.70
   4  13  -1   31.20    8.40
   4  13  -1   29.80    6.80
  -4 -13  -1   45.90    6.30
  -4 -13  -1   33.10    6.70
   4  13  -1   33.70    7.60
 -13   4  -1   23.30   11.20
  -4 -13  -1   36.80    8.00
   4  13  -1   29.90    5.50
  -4 -13  -1   27.10    5.40
   4  13  -1   40.00    6.00
 -13   4  -1   39.10    7.80
  -4 -13  -1   55.59    5.30
  13  -4  -1   30.80    5.60
 -13   4  -1   18.00   10.50
  13  -4  -1   51.89    7.90
  13  -4  -1   33.40    5.60
  -4 -13   1   38.70    6.90
   4  13   1   51.39   10.30
  -4 -13   1   37.00    6.60
 -13   4   1   38.60    7.80
  13  -4   1   33.70    7.30
   4  13   1   39.80    7.50
  -4 -13   1   39.70    8.00
 -13   4   1   22.40   10.80
  13  -4   1   37.20    5.90
  -4 -13   1   39.10    5.40
  13  -4   1   36.40    6.00
   4  13   1   40.40    5.30
   4  13   1   33.30    5.30
 -13   4   1   28.20   10.70
   6  13  -1  197.18   14.20
   6  13  -1  199.18   12.20
   6  13  -1  227.68   15.00
  -6 -13  -1  196.78   12.80
  13  -6  -1  196.38   11.30
 -13   6  -1  226.18   17.50
  13  -6  -1  199.18   11.10
   6  13  -1  216.08   12.40
  -6 -13  -1  195.38   15.30
  13  -6  -1  204.98   13.80
  -6 -13  -1  210.98   19.10
   6  13  -1  209.58   16.10
  -6 -13  -1  218.08   14.30
 -13   6  -1  231.98   22.00
  -6 -13  -1  191.88   11.40
 -13   6  -1  178.38   23.10
  -6 -13   1  208.98   19.20
  -6 -13   1  195.88   13.00
 -13   6   1  171.58   22.20
   6  13   1  195.38   11.70
 -13   6   1  235.88   26.10
  13  -6   1  213.68   11.80
   6  13   1  206.28   15.50
   6  13   1  196.68   14.30
  13  -6   1  206.78   11.90
  -6 -13   1  211.18   11.10
   6  13   1  202.08   12.00
 -13   6   1  214.38   17.30
  -6 -13   1  206.18   14.20
  -6 -13   1  165.98   14.50
  13  -6   1  211.68   14.10
  -8 -13  -1    8.90    3.60
  13  -8  -1    6.50    6.10
  13  -8  -1    5.90    3.00
  13  -8  -1    7.20    3.10
 -13   8  -1   -5.50    6.50
 -13   8  -1   14.40    9.50
 -13   8  -1    2.70    9.30
  -8 -13  -1    6.00    2.60
  -8 -13  -1    7.80    5.60
  -8 -13  -1   -6.80    5.10
   8  13  -1   11.80    6.20
   8  13  -1   12.00    5.50
   8  13  -1    8.20    4.90
  -8 -13  -1   12.20    9.20
   8  13  -1    3.30    4.10
  13  -8  -1    3.80    5.40
   8  13   1   11.90    4.70
   8  13   1    8.80    4.50
  -8 -13   1    9.90    7.00
  -8 -13   1    7.70    2.20
  -8 -13   1   -7.30    3.50
 -13   8   1   14.70   10.70
 -13   8   1    0.20   10.00
  -8 -13   1    7.80    2.80
  13  -8   1    5.70    3.30
   8  13   1   13.10    6.60
  13  -8   1    3.70    5.30
 -13   8   1    1.20    7.30
  -8 -13   1    6.50    9.10
  13  -8   1    3.30    5.90
  -8 -13   1   -5.20    4.60
   8  13   1   12.50    5.20
 -10 -13  -1  278.97   18.00
  10  13  -1  276.57   16.60
  13 -10  -1  278.87   17.00
  13 -10  -1  242.68   17.80
  10  13  -1  226.18   11.30
 -10 -13  -1  255.67   14.00
 -10 -13  -1  303.87   26.20
 -13  10  -1  243.68   23.40
  10  13  -1  302.47   19.00
 -13  10  -1  232.38   28.70
  10  13  -1  235.58   15.60
 -10 -13  -1  237.68   23.50
 -13  10  -1  252.37   24.80
  13 -10   1  280.27   17.40
  10  13   1  241.18   15.50
  10  13   1  263.37   15.90
 -10 -13   1  251.87   10.40
  13 -10   1  259.77   17.70
 -10 -13   1  283.37   17.00
 -13  10   1  307.67   27.80
 -13  10   1  215.48   22.60
  10  13   1  268.77   18.30
 -10 -13   1  256.37   24.40
 -13  10   1  275.97   25.20
 -10 -13   1  244.08   23.60
 -12 -13  -1    0.90    9.00
  12  13  -1   -6.90    5.00
  13 -12  -1   -1.00    6.50
 -12 -13  -1    3.80    5.90
  13 -12  -1    5.50    6.20
 -12 -13  -1   25.90   11.00
  12  13  -1   -0.80    5.90
 -13  12  -1    1.50   10.50
  12  13  -1   -1.90    5.00
 -13  12  -1   27.20   12.80
  13 -12   1   -1.20    6.20
  12  13   1   -2.30    4.50
 -13  12   1   15.60   10.70
  12  13   1   -3.30    5.10
 -12 -13   1    9.10   11.10
 -12 -13   1    7.20    4.80
  12  13   1    0.10    6.20
 -12 -13   1    8.80   10.10
 -13  12   1   12.40   12.00
  13 -12   1   -4.10    5.50
 -11  14  -1   44.30   14.60
  14  11  -1   44.80    9.40
 -11  14  -1   51.99   15.20
 -14 -11  -1   84.59   16.70
  14  11  -1   53.89   10.20
  14  11  -1   68.49   10.50
  11 -14  -1   46.90   10.50
  11 -14  -1   42.60    8.90
 -14 -11  -1   64.49   16.50
  14  11   1   61.89   10.30
 -11  14   1   42.20    6.70
  11 -14   1   42.40    9.10
  14  11   1   44.00    8.90
 -14 -11   1   47.60   14.00
 -11  14   1   62.69   16.40
  14  11   1   54.59   10.50
 -14 -11   1   40.00   14.30
 -11  14   1   38.90   15.10
  11 -14   1   48.60   10.40
 -14  -9  -1   97.89   19.00
   9 -14  -1   85.79   10.30
  14   9  -1   71.89   10.70
  14   9  -1  105.59   12.10
  14   9  -1  103.89   11.90
  -9  14  -1   82.39    9.10
  -9  14  -1   95.29   17.60
  -9  14  -1  101.29   20.00
 -14  -9  -1   97.09    9.20
 -14  -9  -1   80.49   16.70
   9 -14  -1   72.29   11.60
 -14  -9   1   86.29   17.70
  14   9   1   86.19   11.10
  14   9   1   86.29   11.10
 -14  -9   1  121.09   20.40
   9 -14   1   88.19   12.10
  -9  14   1   59.49    8.20
   9 -14   1   81.59   10.70
  14   9   1   87.69   11.50
  -9  14   1   97.89   18.10
 -14  -9   1   73.79    7.60
  -9  14   1   85.29   18.40
 -14  -7  -1    7.30   11.70
 -14  -7  -1   -7.00    7.20
  14   7  -1    4.40    5.60
  14   7  -1   16.10    6.20
   7 -14  -1    7.50    6.20
  -7  14  -1    0.90    4.50
  14   7  -1   13.50    6.10
   7 -14  -1    9.80    5.50
  -7  14  -1   22.70   12.10
  -7  14  -1    8.00    9.80
 -14  -7  -1    9.70    5.80
  -7  14   1   13.20   11.20
  14   7   1    6.00    3.20
 -14  -7   1    2.40   10.70
  14   7   1    1.00    5.10
   7 -14   1    0.00    5.00
 -14  -7   1    9.10    4.80
   7 -14   1    6.70    6.00
  -7  14   1    3.90    5.10
  14   7   1   11.60    5.60
 -14  -7   1   -1.70    8.50
  14   7   1    7.10    5.40
  -7  14   1    7.00    9.10
   5 -14  -1    5.60    5.70
  -5  14  -1    8.50    9.00
  -5  14  -1    7.10    2.80
   5 -14  -1    0.60    4.10
  14   5  -1    4.10    6.10
  -5  14  -1    7.40    1.30
  -5  14  -1   -0.40    8.50
   5 -14  -1    2.50    5.40
 -14  -5  -1    1.90    9.30
  14   5  -1    5.60    2.70
  -5  14  -1    5.50    5.30
   5 -14  -1    6.30    3.80
 -14  -5  -1    7.20    6.50
  14   5  -1   15.70    5.90
 -14  -5  -1    7.60   10.30
  14   5  -1    9.60    5.40
  -5  14  -1    2.20    5.60
  14   5   1   16.50    5.90
  -5  14   1    8.00    9.50
   5 -14   1    5.70    4.50
  14   5   1   12.20    5.60
 -14  -5   1    0.20    9.20
  14   5   1    0.40    5.00
  14   5   1   14.10    3.50
  -5  14   1   13.70    3.30
  -5  14   1    5.10    7.60
   5 -14   1    9.30    6.10
 -14  -5   1   15.90   10.40
  -5  14   1    6.10    6.20
 -14  -5   1   12.70    6.60
   5 -14   1   13.40    5.90
   5 -14   1   -0.30    4.40
 -14  -3  -1   48.30   12.50
  14   3  -1   60.29    5.40
  -3  14  -1   54.39   13.30
  14   3  -1   45.70    6.40
   3 -14  -1   49.60    7.80
   3 -14  -1   46.20    9.10
  -3  14  -1   38.20    3.60
 -14  -3  -1   40.10   10.70
  -3  14  -1   42.40    9.60
  14   3  -1   53.29    8.00
  14   3  -1   49.30    8.00
  -3  14  -1   51.19    6.40
   3 -14  -1   53.79    8.60
   3 -14  -1   42.90    6.90
  -3  14  -1   39.80    3.60
  -3  14  -1   47.60    9.50
 -14  -3  -1   25.30   13.10
 -14  -3   1   39.20   12.50
   3 -14   1   24.40    6.40
   3 -14   1   40.60    8.10
   3 -14   1   39.80    6.40
  14   3   1   58.79    8.50
  -3  14   1   49.90    6.30
 -14  -3   1   31.20   12.80
 -14  -3   1   46.70   10.40
  14   3   1   43.20    6.40
  -3  14   1   29.10    8.30
  14   3   1   51.19    8.20
   3 -14   1   47.70    7.90
  -3  14   1   64.99   14.70
  14   1  -1   91.29    5.50
   1 -14  -1   97.79    9.00
  -1  14  -1   91.99   15.80
 -14  -1  -1   78.19   15.40
  -1  14  -1  106.89    9.20
  14   1  -1  106.99   11.00
  -1  14  -1   77.39   11.10
  -1  14  -1   90.59    5.90
  14   1  -1   95.09   10.00
   1 -14  -1   89.89   10.50
  -1  14  -1   77.79    5.80
   1 -14  -1   90.79   12.40
  14   1  -1   91.59    9.70
 -14  -1  -1  101.59   17.80
  -1  14  -1   80.49   10.10
  14   1  -1   83.19    7.00
 -14  -1  -1  111.19   17.00
  14   1   1   93.99    9.20
 -14  -1   1  108.39   18.00
   1 -14   1  100.59    9.00
   1 -14   1  112.09   11.80
  -1  14   1   84.99    5.10
  14   1   1  102.69   10.70
   1 -14   1   87.89    8.40
  -1  14   1   84.49    9.00
 -14  -1   1  132.29   17.40
  14   1   1  104.89    7.60
  14   1   1   82.79    9.50
 -14  -1   1  107.19   18.80
  14   1   1   96.19    6.50
  -1  14   1   80.29   15.00
  -1  14   1   97.39    5.20
   1 -14   1   96.09   10.10
  14  -1  -1  215.78   10.40
 -14   1  -1  233.68   10.30
  14  -1  -1  248.18   10.50
   1  14  -1  247.28   11.70
  -1 -14  -1  235.78   13.40
  14  -1  -1  248.48   13.80
  -1 -14  -1  226.78   13.50
 -14   1  -1  242.18   22.60
  -1 -14  -1  243.08   16.00
  14  -1  -1  233.78   14.70
   1  14  -1  237.18   16.70
 -14   1  -1  220.58   25.80
 -14   1  -1  255.37   22.60
   1  14  -1  241.78   11.40
   1  14  -1  258.57   24.60
   1  14  -1  263.47   15.00
  -1 -14  -1  235.68   15.00
  14  -1  -1  258.17   15.70
 -14   1   1  262.27   23.90
  14  -1   1  263.77   15.40
  -1 -14   1  232.58   14.20
 -14   1   1  235.48   12.00
   1  14   1  241.98   11.00
  -1 -14   1  226.48   13.20
  -1 -14   1  229.88   13.50
   1  14   1  249.48   14.90
   1  14   1  235.98   10.70
  14  -1   1  248.18   14.40
  -1 -14   1  244.78   16.20
  14  -1   1  252.27   10.70
  14  -1   1  221.98   15.10
 -14   1   1  242.78   23.60
  -3 -14  -1   82.29   10.10
   3  14  -1  100.99    7.90
 -14   3  -1   93.59    9.20
  -3 -14  -1  101.69    8.70
  14  -3  -1   93.29    8.70
   3  14  -1  119.49   13.40
   3  14  -1  114.69    8.20
  14  -3  -1  103.19   10.90
 -14   3  -1  116.99   19.10
  14  -3  -1  118.49    9.40
  -3 -14  -1  109.99   12.30
   3  14  -1  110.39   11.50
   3  14  -1  101.89   15.00
  -3 -14  -1  102.99    8.70
 -14   3  -1  113.39   18.70
  -3 -14   1  104.59   12.50
 -14   3   1   97.19    9.30
   3  14   1  114.49    7.90
   3  14   1  102.59   15.00
  14  -3   1   92.89    8.80
  -3 -14   1   92.59    8.20
   3  14   1   82.19    7.00
   3  14   1   94.89   10.90
  -3 -14   1  109.39   10.00
 -14   3   1  112.39   19.30
  -3 -14   1  100.09    9.50
  14  -3   1  112.79   11.50
  14  -3   1   96.89    9.20
 -14   3   1   95.29   17.70
  -5 -14  -1   86.59   13.30
  14  -5  -1   69.79    7.60
  -5 -14  -1   75.29    7.40
  -5 -14  -1   69.09   10.80
 -14   5  -1   69.29   16.30
   5  14  -1   68.49    7.70
   5  14  -1   73.99   10.20
 -14   5  -1   97.49   12.30
  14  -5  -1   84.29   10.30
   5  14  -1   73.69    8.20
  -5 -14  -1   68.29   10.40
  -5 -14  -1   86.89   14.10
   5  14  -1   63.49   12.00
 -14   5  -1   75.39   16.30
  14  -5  -1   56.69    7.10
   5  14  -1   85.39   11.50
   5  14   1   70.59   10.00
  14  -5   1   64.29    7.80
  -5 -14   1   58.29   12.90
 -14   5   1   85.09   11.50
 -14   5   1   81.99   16.70
   5  14   1   78.09    8.20
  -5 -14   1   75.09    9.70
   5  14   1   70.09    7.60
  -5 -14   1   60.79    6.80
 -14   5   1   57.49   15.20
   5  14   1   91.79   13.70
  14  -5   1   70.09    8.10
  14  -5   1   74.19    9.90
  -5 -14   1   84.49   11.60
  -5 -14   1   76.99    9.10
   7  14  -1    6.00    4.40
 -14   7  -1   12.90   12.10
  14  -7  -1    5.30    6.20
  -7 -14  -1   -0.70    7.60
  -7 -14  -1   13.30    4.20
   7  14  -1   21.80    7.30
  14  -7  -1    6.80    5.70
 -14   7  -1    7.90    9.80
   7  14  -1    1.50    5.90
  -7 -14  -1   11.00    5.60
  14  -7  -1    3.20    3.70
  -7 -14  -1    8.90    7.10
   7  14  -1   10.00    4.40
  14  -7  -1    4.10    3.50
   7  14   1   14.30    4.70
  -7 -14   1   -0.70    4.00
   7  14   1    4.90    4.30
 -14   7   1   16.70   11.40
  14  -7   1    5.60    3.70
  14  -7   1   10.40    6.50
   7  14   1    8.90    6.40
 -14   7   1   20.30    7.60
  -7 -14   1   12.40    7.50
  -7 -14   1   14.50    5.80
  14  -7   1    9.40    4.40
  -7 -14   1    4.60    8.40
 -14   7   1   27.80   12.30
   7  14   1    5.00    5.00
  14  -7   1   16.50    6.80
  14  -9  -1    8.80    6.80
   9  14  -1   17.70    5.20
 -14   9  -1   24.00    9.50
 -14   9  -1   12.90   11.60
  -9 -14  -1   12.80    3.70
   9  14  -1   -0.70    5.90
 -14   9  -1   11.80   10.20
   9  14  -1    8.00    4.80
  -9 -14  -1    4.10    5.20
   9  14  -1   14.30    6.10
  14  -9  -1   12.40    6.20
  -9 -14  -1    9.70    8.70
 -14   9   1   -3.30   10.60
  -9 -14   1   16.90    6.50
   9  14   1   11.40    4.20
 -14   9   1   13.00   11.10
  14  -9   1    7.00    6.10
   9  14   1    9.80    5.30
   9  14   1   13.50    7.10
  -9 -14   1    3.20    8.90
  14  -9   1   15.10    4.20
  -9 -14   1   13.30    2.70
 -14   9   1   13.80    8.70
  14  -9   1    5.80    6.30
   9  14   1    9.40    5.20
 -11 -14  -1   12.50   11.40
  11  14  -1   27.10    7.30
 -11 -14  -1   16.90   11.10
  11  14  -1   16.80    8.60
  14 -11  -1   19.30    7.40
 -11 -14  -1   30.30    7.50
 -14  11  -1   30.60   12.10
 -14  11  -1   63.59   17.70
  14 -11  -1   23.50    8.60
  11  14  -1   24.00    6.80
  14 -11   1   20.00    7.70
  11  14   1   23.10    6.60
  11  14   1   26.10    7.40
  14 -11   1   25.00    8.40
 -14  11   1   23.80   13.30
  11  14   1   15.00    7.90
 -11 -14   1   42.20   13.00
 -14  11   1   20.50    9.90
 -11 -14   1   28.20   13.20
 -11 -14   1   21.30    6.00
  -8  15  -1   55.79   17.00
 -15  -8  -1   49.99   14.40
   8 -15  -1   46.80    9.50
 -15  -8  -1   49.80    8.30
   8 -15  -1   42.00    7.80
  15   8  -1   49.90    9.20
  15   8  -1   54.39    9.30
  15   8  -1   49.80    9.00
  -8  15  -1   53.19    8.50
 -15  -8  -1   49.10   15.20
  -8  15  -1   55.69   14.20
   8 -15   1   54.79   10.50
  15   8   1   58.19   10.00
 -15  -8   1   45.10   15.20
  15   8   1   41.20    8.30
 -15  -8   1   63.59   17.30
  15   8   1   57.09    9.60
   8 -15   1   41.00    8.30
  -8  15   1   58.59   14.80
 -15  -8   1   53.59    7.10
  -8  15   1   66.89   17.20
  -8  15   1   56.59    9.20
   6 -15  -1   -4.30    4.20
   6 -15  -1   -3.60    5.30
  15   6  -1    2.60    4.80
   6 -15  -1   -4.30    3.10
 -15  -6  -1    8.40    5.70
  -6  15  -1    8.10    6.00
  15   6  -1    2.80    5.40
  15   6  -1    3.60    5.10
 -15  -6  -1   -0.10    9.20
  -6  15  -1   20.30    9.60
  -6  15  -1    2.90    2.30
   6 -15  -1   -5.90    4.70
 -15  -6  -1    1.30   11.50
  -6  15  -1   10.20   10.70
   6 -15   1   -1.00    4.10
  -6  15   1    6.00    6.90
  -6  15   1   20.70   11.10
   6 -15   1   -1.30    5.00
 -15  -6   1    4.10   11.20
   6 -15   1    5.60    5.90
  -6  15   1    9.20    8.90
  15   6   1   -2.70    4.60
 -15  -6   1   -0.20    9.70
  15   6   1    2.20    4.90
 -15  -6   1    1.50    4.90
  15   6   1   -2.90    4.40
   6 -15   1   10.10    6.40
  -4  15  -1    2.50    6.70
 -15  -4  -1    9.30   11.60
   4 -15  -1   -2.40    4.70
  15   4  -1    2.10    5.00
  15   4  -1    5.40    5.20
  -4  15  -1    4.60    7.50
   4 -15  -1    2.10    3.10
   4 -15  -1    4.80    5.90
   4 -15  -1   -0.80    4.30
 -15  -4  -1    8.10   10.30
  -4  15  -1  -11.00    8.60
 -15  -4  -1   10.80    7.20
  -4  15  -1    6.70    3.40
  -4  15  -1    2.90    1.80
  -4  15  -1    6.20    6.50
   4 -15  -1    4.90    4.90
   4 -15   1    0.40    5.00
  15   4   1   -0.80    4.70
  -4  15   1    5.10    6.50
   4 -15   1    5.20    5.80
 -15  -4   1   -0.20    6.20
 -15  -4   1  -15.70    7.70
   4 -15   1    6.90    4.00
  15   4   1    6.30    5.70
   4 -15   1   20.40    7.40
 -15  -4   1   -2.30    9.10
  -4  15   1   -0.70    2.70
  -4  15   1    4.20    6.60
  -4  15   1   19.20   11.70
   2 -15  -1   10.20    6.40
   2 -15  -1    2.20    2.60
   2 -15  -1   -3.70    4.00
  -2  15  -1    2.80    3.90
 -15  -2  -1    1.30    8.20
  15   2  -1   -1.00    4.90
  15   2  -1    7.50    4.90
  -2  15  -1    1.70    1.80
 -15  -2  -1   -1.50    9.60
  -2  15  -1    1.50    5.20
  -2  15  -1    5.00    6.40
  -2  15  -1   10.00    9.90
 -15  -2  -1    7.60    9.60
  15   2  -1    5.60    5.50
  -2  15  -1    0.80    1.80
  15   2  -1   -0.70    3.00
   2 -15  -1   -1.60    4.80
  -2  15   1    4.80    4.10
  -2  15   1   -0.50    0.90
   2 -15   1    0.90    4.60
  -2  15   1    4.50    5.30
  15   2   1   -2.20    3.10
   2 -15   1    3.60    4.40
 -15  -2   1    0.90    9.20
  15   2   1   -3.80    5.00
 -15  -2   1   13.40   10.90
   2 -15   1    0.40    4.70
  15   2   1    5.00    5.10
  15   2   1    8.70    5.10
   2 -15   1   -3.80    2.90
  -2  15   1   -5.30    8.10
  -2  15   1    2.90    1.00
   2 -15   1    9.00    5.90
   0  15  -1    3.60    2.50
 -15   0  -1    0.80    9.50
   0  15  -1    4.00    8.80
  15   0  -1    2.90    4.90
   0  15  -1   -1.40    5.70
   0 -15  -1   -4.20    4.40
 -15   0  -1    9.30    9.30
   0 -15  -1    5.80    4.40
  15   0  -1    2.60    4.10
  15   0  -1    4.60    3.00
  15   0  -1   -1.90    4.90
 -15   0  -1   -5.60    9.00
   0 -15  -1    0.80    2.40
   0 -15  -1    8.00    6.30
   0  15   1    3.90    9.00
   0 -15   1    2.40    3.90
   0 -15   1    6.20    6.00
  15   0   1    7.00    5.30
 -15   0   1   -3.40    6.90
   0 -15   1   -0.60    4.60
   0  15   1    4.50    2.00
  15   0   1    0.20    5.40
 -15   0   1    1.00    9.30
   0 -15   1   -2.80    3.20
 -15   0   1   -2.70    9.30
  15   0   1   -0.60    2.70
  15   0   1    0.70    4.70
  -2 -15  -1   26.10    5.80
   2  15  -1   13.80    4.00
 -15   2  -1   26.40   12.00
   2  15  -1   20.20    4.20
   2  15  -1   25.30    7.10
  15  -2  -1   18.30    5.60
  -2 -15  -1   19.20    4.00
   2  15  -1   13.30    9.30
  -2 -15  -1   19.50    7.60
  15  -2  -1   13.50    6.50
  -2 -15  -1   21.20    6.30
  15  -2  -1   25.80    6.10
 -15   2  -1   29.10   14.00
   2  15  -1   16.40    7.10
 -15   2   1   17.60   10.40
 -15   2   1   18.30   12.00
   2  15   1   22.90    4.20
  -2 -15   1   11.80    6.80
  15  -2   1   18.10    5.90
   2  15   1   13.80    6.00
   2  15   1   20.60    4.00
 -15   2   1   24.00   12.30
  -2 -15   1   23.00    5.20
  15  -2   1   14.30    6.30
  15  -2   1   23.60    6.40
  -2 -15   1   15.60    5.20
   2  15   1   33.10   10.60
   4  15  -1   12.70    7.00
 -15   4  -1    3.10   10.20
  -4 -15  -1   -8.30    6.90
  15  -4  -1   -0.40    5.50
 -15   4  -1    9.40   11.60
  15  -4  -1    4.80    4.40
  -4 -15  -1    2.30    3.00
   4  15  -1   12.10    8.20
  -4 -15  -1    0.70    6.00
  -4 -15  -1   13.10    6.20
  -4 -15  -1    6.20    3.60
   4  15  -1   10.30    4.00
  15  -4  -1    7.80    4.40
   4  15  -1    8.10    6.00
 -15   4  -1   11.20    5.10
   4  15  -1    5.10    3.70
 -15   4   1    8.30    5.10
  -4 -15   1    6.20    6.30
   4  15   1    5.70    7.50
  -4 -15   1   10.50    4.00
 -15   4   1   13.20   10.20
 -15   4   1   -2.60    8.30
  15  -4   1    4.70    5.90
   4  15   1    7.90    3.80
  15  -4   1    1.90    4.60
   4  15   1    9.70    6.40
  -4 -15   1    7.50    8.30
   4  15   1   10.60    3.80
  15  -4   1    7.00    4.60
  -4 -15   1    3.30    4.00
  -6 -15  -1   46.30   12.30
   6  15  -1   51.69    9.70
  15  -6  -1   42.50    8.80
  -6 -15  -1   51.29    6.90
  -6 -15  -1   43.90   10.20
 -15   6  -1   53.89   10.40
   6  15  -1   41.30    7.00
 -15   6  -1   59.39   16.60
  -6 -15  -1   34.90    7.80
   6  15  -1   42.70    6.70
  15  -6  -1   48.70    6.80
 -15   6  -1   73.09   16.60
   6  15  -1   72.49   12.70
  15  -6  -1   46.00    6.70
  15  -6   1   56.09    7.60
  15  -6   1   61.79    7.90
   6  15   1   55.69   11.20
  -6 -15   1   60.59   11.30
  -6 -15   1   61.09    6.60
   6  15   1   52.09   10.00
 -15   6   1   56.39   10.70
  15  -6   1   48.30    8.90
  -6 -15   1   48.30   13.90
   6  15   1   46.30    6.90
  -6 -15   1   48.50    9.60
 -15   6   1   34.40   13.10
  -6 -15   1   57.39    8.40
 -15   6   1   55.99   14.30
   6  15   1   53.19    7.30
  15  -8  -1    6.50    3.50
  -8 -15  -1    2.10    2.20
   8  15  -1    7.90    5.70
 -15   8  -1    9.80    7.20
   8  15  -1    4.70    3.90
  -8 -15  -1    3.30    3.20
  15  -8  -1    8.80    3.50
   8  15  -1   10.40    7.30
 -15   8  -1    3.50    9.70
  -8 -15  -1    7.30    9.00
  -8 -15  -1    8.90    5.10
  15  -8  -1    1.30    5.80
  15  -8  -1   -3.50    6.00
   8  15  -1   -4.10    4.10
  -8 -15  -1   -0.30    6.50
 -15   8  -1   14.80   10.90
  -8 -15   1   -4.20    8.60
 -15   8   1  -15.20    9.50
  15  -8   1    7.40    4.80
   8  15   1    0.40    3.60
   8  15   1    1.40    4.70
  -8 -15   1   -0.20    2.00
 -15   8   1    0.90    7.40
  15  -8   1    0.00    6.60
  -8 -15   1    0.90    5.00
  -8 -15   1    7.20    5.00
   8  15   1    2.40    6.40
 -15   8   1   -2.00   10.60
  -8 -15   1   -1.90    6.50
   8  15   1    4.80    4.60
  15  -8   1   -3.80    5.60
 -16  -7  -1   14.60   12.00
   7 -16  -1   25.30    5.90
  -7  16  -1    2.00   10.80
   7 -16  -1   13.60    7.50
 -16  -7  -1    3.30   12.00
 -16  -7  -1   11.70    7.00
  16   7  -1   27.10    8.00
  16   7  -1   11.20    6.90
  16   7  -1   16.40    6.70
  -7  16  -1   39.60   12.40
  -7  16  -1   15.80    6.60
   7 -16  -1   18.60    6.50
   7 -16  -1    3.30    6.70
  -7  16   1   33.70   13.00
   7 -16   1   26.50    7.50
   7 -16   1   24.20    8.40
 -16  -7   1   10.30   12.50
  -7  16   1   19.90    7.30
   7 -16   1   12.40    6.40
 -16  -7   1   31.10   13.60
  16   7   1   19.30    7.40
  16   7   1   23.40    7.80
   7 -16   1    7.90    6.50
  16   7   1    9.40    6.50
  -7  16   1   21.30   10.20
 -16  -7   1    0.00    4.70
  -5  16  -1   83.79    6.50
   5 -16  -1   93.69   10.80
  -5  16  -1  101.39   20.10
 -16  -5  -1   73.39   19.00
   5 -16  -1   62.69    7.30
  16   5  -1   85.39   10.40
 -16  -5  -1   89.09   13.50
   5 -16  -1   78.09   12.00
  16   5  -1   80.69   10.60
 -16  -5  -1   84.39   17.30
  -5  16  -1   72.79   12.10
  -5  16  -1  101.69   15.20
   5 -16  -1   79.29   11.40
   5 -16  -1   75.89   10.80
  16   5  -1   79.19   10.60
 -16  -5   1   94.09   12.60
  16   5   1   93.09   10.50
  16   5   1   86.29   11.30
   5 -16   1   74.59    9.40
 -16  -5   1   74.09   16.70
  -5  16   1  109.39   15.60
   5 -16   1   59.89    9.30
  -5  16   1   84.89   18.50
  -5  16   1   74.19   12.20
  16   5   1  102.99   12.20
   5 -16   1   83.79   12.20
  -5  16   1   92.19    6.50
 -16  -5   1   70.89   17.80
   5 -16   1  110.99   12.60
   3 -16  -1   24.20    4.00
   3 -16  -1   27.00    8.20
 -16  -3  -1   -3.40    9.80
  16   3  -1   10.90    6.80
  16   3  -1   19.80    6.30
 -16  -3  -1    9.00   10.80
  16   3  -1    6.40    5.60
 -16  -3  -1   14.20    8.30
   3 -16  -1   13.90    5.90
  16   3  -1   25.20    7.00
   3 -16  -1   15.90    6.00
   3 -16  -1   21.00    7.00
  -3  16   1   20.60   11.90
  -3  16   1   21.80   10.20
  16   3   1    7.10    6.10
 -16  -3   1   24.60    9.10
 -16  -3   1    2.00    9.50
   3 -16   1   16.80    5.70
   3 -16   1   27.00    8.10
   3 -16   1   20.00    6.70
   3 -16   1   17.50    6.40
  16   3   1   19.00    6.20
  -3  16   1   20.20    4.90
   3 -16   1   20.80    5.10
  -3  16   1   28.50    8.80
  16   3   1    8.20    5.80
 -16  -3   1   30.80   13.80
 -16  -1  -1   55.99   13.80
  16   1  -1   37.30    5.50
  -1  16  -1   47.70    4.50
  -1  16  -1   48.20   14.30
   1 -16  -1   36.90    8.50
 -16  -1  -1   41.10   14.50
  -1  16  -1   42.50    7.30
 -16  -1  -1   33.30   12.50
  16   1  -1   42.40    7.70
   1 -16  -1   37.00    7.00
  16   1  -1   50.89    9.10
   1 -16  -1   44.40    4.30
   1 -16  -1   29.50    7.70
  16   1  -1   36.40    7.40
  -1  16  -1   54.19   10.70
  -1  16  -1   43.10    4.40
 -16  -1   1   43.50   13.60
 -16  -1   1   41.70   11.70
  -1  16   1   47.90    4.30
   1 -16   1   48.30    9.70
  -1  16   1   39.60    2.90
  16   1   1   30.30    7.40
  16   1   1   41.30    5.80
 -16  -1   1   32.80   14.40
  -1  16   1   60.39    8.00
   1 -16   1   43.10    8.30
  16   1   1   49.00    8.50
  -1  16   1   45.70    3.20
  16   1   1   39.60    8.30
  -1  16   1   66.29   15.50
   1 -16   1   42.10    6.50
 -16   1  -1    5.40    9.80
  16  -1  -1   -1.30    4.20
   1  16  -1   -0.90    2.50
 -16   1  -1    9.30   10.20
  -1 -16  -1    6.30    5.70
   1  16  -1   -5.10    8.20
  16  -1  -1   -4.60    4.20
 -16   1  -1   -4.70    9.70
  -1 -16  -1    1.20    4.40
  -1 -16  -1    7.20    6.40
  -1 -16  -1    7.70    2.10
   1  16  -1    0.30    6.60
   1  16  -1    3.90    5.00
   1  16  -1    6.10    3.10
  16  -1  -1    5.30    5.90
  16  -1   1    6.40    6.10
  -1 -16   1    6.50    4.50
  16  -1   1   -3.80    4.60
 -16   1   1    3.30    9.70
  -1 -16   1   -8.80    5.00
   1  16   1   -1.90    8.30
  -1 -16   1    6.60    3.70
  16  -1   1   -0.60    4.40
 -16   1   1   -2.00    9.30
  -1 -16   1    8.10    5.30
   1  16   1    3.60    2.40
   1  16   1    2.90    5.00
 -16   1   1   -5.90    9.90
  16  -3  -1    1.70    4.60
  16  -3  -1    3.60    5.90
 -16   3  -1    0.60    3.20
   3  16  -1    4.00    7.90
   3  16  -1   -3.10    6.30
   3  16  -1    4.40    2.90
 -16   3  -1   14.50   12.00
  -3 -16  -1   -6.50    5.70
   3  16  -1    0.50    3.00
   3  16  -1    2.20    5.60
 -16   3  -1    6.80   11.40
  -3 -16  -1   -4.00    4.70
  -3 -16  -1   -3.10    3.10
 -16   3   1    2.00    8.70
  16  -3   1   -0.70    4.00
   3  16   1    4.80    5.60
   3  16   1    0.10    2.80
  -3 -16   1    0.70    3.60
  16  -3   1   -0.50    4.00
  16  -3   1   -3.00    5.30
  -3 -16   1   -0.20    4.40
  -3 -16   1    8.20    6.80
 -16   3   1    4.20    3.70
   3  16   1    3.00    2.80
  -3 -16   1   -3.00    3.10
 -16   3   1   -2.80    8.70
   3  16   1    8.30    7.90
 -16   5  -1   20.00    5.70
   5  16  -1   14.80    4.30
 -16   5  -1   18.30   11.80
  -5 -16  -1    5.40    6.70
  16  -5  -1   11.10    5.00
  16  -5  -1    9.90    4.30
  16  -5  -1   21.50    7.00
  -5 -16  -1   12.70    9.30
   5  16  -1   19.40    9.60
   5  16  -1   24.30    7.70
   5  16  -1   11.90    4.80
  -5 -16  -1   11.60    4.30
  -5 -16  -1   14.80    6.10
 -16   5  -1   25.20   12.90
 -16   5   1    3.90   10.30
 -16   5   1   18.70   11.10
   5  16   1    9.60    8.10
  -5 -16   1   12.20    5.20
  -5 -16   1   21.80    5.50
  -5 -16   1    9.20    4.00
  16  -5   1   14.80    6.70
  -5 -16   1   23.80    8.10
  16  -5   1   18.20    5.90
  -5 -16   1   10.90    9.10
   5  16   1    9.30    4.00
   5  16   1   24.00    8.00
 -16   5   1   16.50    5.30
   5  16   1    8.20    3.80
  16  -7  -1    4.20    3.20
   7  16  -1    3.70    6.50
  -7 -16  -1    0.20    7.00
 -16   7  -1    7.50   11.00
  16  -7  -1    7.30    4.20
 -16   7  -1   17.80    7.40
  16  -7  -1   -1.20    6.90
  -7 -16  -1   -2.20    8.40
   7  16  -1    5.60    4.70
  -7 -16  -1   -3.10    3.10
 -16   7  -1   10.80   11.70
  -7 -16  -1    2.70    5.00
  16  -7  -1    9.20    6.20
   7  16  -1   -0.20    6.60
  -7 -16  -1    1.50    3.50
   7  16  -1    5.40    4.30
  -7 -16   1   11.90    5.00
   7  16   1    7.50    4.70
   7  16   1    0.60    6.60
  16  -7   1   -8.40    5.80
   7  16   1   21.40    9.30
 -16   7   1   20.70   11.90
 -16   7   1   10.80    7.90
 -16   7   1    0.20   11.00
   7  16   1    8.40    4.10
  16  -7   1   -2.20    3.90
  -7 -16   1    0.10    3.50
  16  -7   1    5.80    4.20
  -7 -16   1    5.20    4.70
  -7 -16   1    8.10    7.70
  16  -7   1   -2.40    5.90
  -7 -16   1   -1.70    8.60
  17   4  -1   26.10    8.10
  17   4  -1   15.40    7.20
   4 -17  -1   23.60    7.00
  17   4  -1   21.70    7.50
 -17  -4  -1    9.80   11.50
  -4  17  -1   18.60   13.10
  -4  17  -1   32.90   10.30
 -17  -4  -1   29.20   15.00
   4 -17  -1   27.80    8.00
   4 -17  -1   41.20    8.10
 -17  -4  -1   11.30    8.30
  17   4  -1   20.80    6.00
  -4  17  -1   23.90    4.80
   4 -17  -1   15.70    7.80
  -4  17  -1   15.50    8.20
   4 -17   1   22.80    5.20
  17   4   1   27.70    7.70
 -17  -4   1   30.90   13.70
  17   4   1   32.90    7.90
   4 -17   1   23.10    8.00
  -4  17   1   18.10    4.00
  17   4   1   18.40    5.70
 -17  -4   1   24.80   12.00
  -4  17   1   16.70    8.50
   4 -17   1   15.20    6.90
  -4  17   1   29.50   10.00
  17   4   1   26.40    8.20
   4 -17   1   14.10    6.60
   4 -17   1   23.10    7.30
 -17  -4   1   30.40    9.20
  -4  17   1   28.00   12.70
 -17  -2  -1   20.60   12.10
  17   2  -1   27.40    7.30
  -2  17  -1   18.80   11.90
  17   2  -1   37.50    8.20
  17   2  -1   30.70    8.00
 -17  -2  -1   31.40   13.80
  17   2  -1   22.70    5.00
   2 -17  -1   25.60    7.90
  -2  17  -1   27.00    5.90
   2 -17  -1   15.60    7.80
   2 -17  -1   30.90    7.10
 -17  -2  -1   34.50   12.20
   2 -17   1   26.40    6.40
  17   2   1   30.00    8.00
  -2  17   1   19.40   11.70
   2 -17   1   20.00    7.90
 -17  -2   1   38.30   13.50
   2 -17   1   29.80    5.60
  -2  17   1   22.80    5.40
  17   2   1   23.90    5.10
 -17  -2   1   36.30   11.00
  -2  17   1   11.80    9.10
 -17  -2   1   34.30   14.00
   2 -17   1   26.30    7.40
  17   2   1   19.90    7.10
  17   2   1   24.70    7.10
   0  17  -1   77.49    6.00
  17   0  -1   74.09   10.00
   0 -17  -1   85.19   10.00
  17   0  -1   83.69    6.30
   0  17  -1   70.39    9.70
 -17   0  -1   50.39   15.50
 -17   0  -1   72.89   15.30
  17   0  -1   91.09   10.80
  17   0  -1   96.19   12.10
   0 -17  -1   91.29   11.50
   0  17  -1   82.49    5.90
   0 -17  -1   99.69   13.20
 -17   0  -1   88.99   20.00
   0  17  -1   73.29   16.60
   0 -17   1   83.59   12.50
   0 -17   1   66.59    9.00
   0 -17   1  108.89    8.50
   0  17   1   88.59   17.70
  17   0   1   79.39   10.60
   0  17   1   85.99   10.40
   0 -17   1   95.09   11.70
   0  17   1   92.79    7.10
 -17   0   1   91.09   18.80
   0  17   1   75.29    4.90
  17   0   1   98.09   12.10
  17   0   1   70.09   10.30
 -17   0   1  107.69   17.70
 -17   0   1   90.99   19.00
   2  17  -1   33.00    5.00
 -17   2  -1   33.80   12.80
  17  -2  -1   40.40    7.70
   2  17  -1   38.90   12.30
  17  -2  -1   39.00    9.00
   2  17  -1   42.50    8.50
  -2 -17  -1   36.60    6.60
  17  -2  -1   38.90    7.50
  -2 -17  -1   39.40    9.80
   2  17  -1   31.10    4.70
  -2 -17  -1   46.70    8.80
 -17   2  -1   38.80   13.20
  17  -2   1   34.30    7.20
   2  17   1   25.60    7.00
 -17   2   1   30.10   12.90
   2  17   1   41.70   13.00
 -17   2   1   55.69   16.90
  -2 -17   1   40.60    7.80
  -2 -17   1   46.60    6.10
  17  -2   1   30.50    8.30
   2  17   1   30.00    4.50
  17  -2   1   27.60    6.90
  -2 -17   1   42.90   10.20
  17  -4  -1    9.10    4.50
 -17   4  -1   19.70   13.80
 -17   4  -1   -2.80    4.10
  -4 -17  -1    3.40    8.90
   4  17  -1   12.60    4.50
  17  -4  -1    2.00    6.20
 -17   4  -1   19.90   11.40
  -4 -17  -1    3.40    7.00
   4  17  -1   -2.10    6.00
   4  17  -1    7.00    3.60
   4  17  -1   13.50   10.30
  -4 -17  -1   -2.00    5.10
  17  -4  -1    8.40    5.30
  17  -4   1   16.80    7.90
   4  17   1   10.20    3.70
 -17   4   1   25.90   14.50
 -17   4   1   10.20   11.60
  -4 -17   1   19.30    4.40
   4  17   1    5.20    8.40
  -4 -17   1   13.80    5.20
  -4 -17   1   15.10    9.70
  17  -4   1   13.80    6.00
   4  17   1    3.70    6.40
  -4 -17   1   17.10    8.40
  17  -4   1    4.40    4.50
   4  17   1    9.00    3.30
  -4 -17   1   12.80    3.70
 -17   4   1    3.70    5.00
   0   0  -2    0.70    0.60
   0   0  -2    0.30    0.70
   0   0  -2    0.20    0.50
   0   0   2   -0.10    0.40
   0   0   2    0.60    0.90
   0   0   2    0.30    0.30
   0   0   2    1.40    1.00
   0   0   2    0.90    1.00
   0   0   2   -0.20    0.50
   0   0   2    0.80    0.80
   1  -1  -2   12.50    2.00
   1   1  -2   13.90    1.30
  -1  -1  -2   12.90    1.30
   1   1  -2   13.30    1.90
  -1  -1  -2   15.50    1.40
  -1  -1  -2   17.80    1.70
   1  -1  -2   12.00    2.10
  -1   1  -2   13.40    1.90
   1   1  -2   13.20    0.90
   1   1  -2   16.20    2.20
   1  -1  -2   13.90    1.20
  -1   1  -2   14.60    1.50
   1  -1  -2   11.60    1.50
   1   1  -2   14.40    1.70
  -1   1  -2   12.40    1.50
  -1  -1  -2   14.40    1.90
   1  -1  -2   17.40    2.60
  -1  -1  -2   16.40    1.90
  -1   1  -2   13.80    1.40
   1  -1  -2   14.20    2.40
  -1  -1  -2   13.40    1.50
  -1   1  -2   12.00    1.70
   1   1  -2   12.60    1.40
  -1   1  -2   15.40    1.40
   1   1  -2   14.10    1.60
  -1  -1  -2   12.70    1.60
  -1  -1  -2   14.50    1.50
  -1   1  -2   10.60    1.30
   1   1  -2   12.30    1.30
   1   1  -2   13.00    1.20
  -1   1  -2   13.00    1.90
  -1  -1  -2   14.70    1.50
   1  -1  -2   13.60    2.30
  -1  -1   2   15.00    1.50
  -1  -1   2   13.60    1.90
   1   1   2   13.40    1.50
  -1   1   2   11.70    2.20
   1  -1   2   16.90    1.50
   1   1   2   10.30    1.40
  -1   1   2   13.60    2.20
  -1  -1   2   17.00    2.30
  -1  -1   2   13.00    2.00
   1   1   2   16.50    1.90
  -1  -1   2   13.20    1.20
  -1  -1   2   13.50    1.30
  -1   1   2   13.50    1.70
   1  -1   2   14.30    1.90
   1  -1   2   12.30    1.70
   1   1   2   14.50    2.00
  -1  -1   2   12.00    0.90
   1   1   2   14.10    1.80
  -1   1   2   14.10    2.30
   1  -1   2   14.40    1.50
   1  -1   2   16.60    1.60
   1   1   2   12.40    1.30
  -1   1   2   13.70    2.30
   1   1   2   16.30    1.50
   1  -1   2   16.60    1.80
   1  -1   2   16.10    2.10
   1   1   2   12.60    1.70
   1  -1   2   12.00    1.40
   1  -1   2   13.30    1.30
  -1   1   2   13.00    2.10
   2   0  -2 1263.27   39.40
   0  -2  -2 1253.17   38.80
  -2   0  -2 1219.88   37.50
   2   0  -2 1228.68   38.80
  -2   0  -2 1205.48   37.60
   0   2  -2 1219.88   37.30
   0  -2  -2 1261.37   39.10
   2   0  -2 1218.48   38.30
   0   2  -2 1240.48   37.90
  -2   0  -2 1323.47   38.70
   0  -2  -2 1266.67   37.60
   0   2  -2 1234.48   37.60
   2   0  -2 1239.68   39.40
  -2   0  -2 1246.08   37.90
  -2   0  -2 1235.08   39.00
   0  -2  -2 1211.88   37.50
   0   2  -2 1209.98   38.00
  -2   0  -2 1228.98   38.50
   2   0  -2 1281.67   38.80
   2   0  -2 1276.07   38.60
  -2   0  -2 1295.57   38.50
  -2   0  -2 1243.08   37.40
  -2   0   2 1249.57   39.60
   2   0   2 1222.48   37.90
   2   0   2 1239.28   37.50
   0  -2   2 1232.68   37.60
   0   2   2 1236.78   38.60
   2   0   2 1248.98   38.20
   0  -2   2 1256.67   37.40
   2   0   2 1271.67   37.60
   2   0   2 1285.17   37.80
   0  -2   2 1221.98   37.90
   0   2   2 1234.18   36.80
   2   0   2 1240.48   37.30
   2   0   2 1224.18   38.60
   0   2   2 1232.88   39.10
  -2   0   2 1228.78   38.70
  -2   0   2 1263.07   38.50
  -2   0   2 1220.28   39.00
   0   2   2 1230.68   37.60
   0  -2   2 1286.87   37.90
   0   2   2 1249.57   37.80
  -2   0   2 1246.18   38.20
   0   2   2 1258.47   36.90
   0   2   2 1200.18   37.50
   0   2   2 1215.18   36.80
  -2   0   2 1234.78   39.40
   2   0   2 1228.48   38.40
   2   2  -2   17.20    2.30
   2  -2  -2   17.60    1.10
   2  -2  -2   13.10    3.10
   2  -2  -2   19.20    2.00
   2   2  -2   18.40    2.10
   2  -2  -2   13.70    1.50
  -2  -2  -2   16.50    1.80
   2  -2  -2   22.00    3.60
   2  -2  -2   16.10    3.30
  -2   2  -2   20.70    3.00
   2   2  -2   13.50    2.70
   2  -2  -2   18.30    3.60
  -2  -2  -2   15.80    1.90
   2   2  -2   16.80    1.30
  -2  -2  -2   14.20    2.10
  -2   2  -2   17.40    1.90
  -2   2  -2   15.80    1.90
  -2  -2  -2   17.50    2.40
   2   2  -2   20.20    2.50
  -2   2  -2   17.60    3.00
   2   2  -2   16.50    1.60
   2  -2  -2   14.70    1.00
  -2   2  -2   19.70    2.10
  -2  -2  -2   23.20    2.90
  -2  -2  -2   18.80    2.20
  -2  -2  -2   16.40    1.80
   2   2  -2   13.60    1.30
  -2  -2  -2   15.30    2.40
   2  -2  -2   15.00    1.40
   2  -2  -2   19.20    2.60
   2  -2  -2   21.60    3.20
  -2  -2  -2   13.90    1.90
  -2  -2  -2   16.50    2.20
  -2   2   2   17.50    2.70
   2  -2   2   16.50    3.00
   2  -2   2   14.30    1.90
   2   2   2   13.10    1.80
   2  -2   2   19.10    2.00
  -2   2   2   16.00    1.50
   2   2   2   16.90    2.10
   2   2   2   13.70    2.30
  -2  -2   2   18.70    1.30
  -2  -2   2   10.70    1.10
  -2  -2   2   17.40    3.30
   2   2   2   11.90    1.90
  -2  -2   2   18.00    2.30
  -2  -2   2   15.00    2.80
   2   2   2   14.20    2.20
   2  -2   2   19.90    2.70
   2  -2   2   19.90    2.10
  -2   2   2   20.30    3.70
   2   2   2   16.60    1.90
  -2  -2   2   16.30    2.00
   2  -2   2   14.60    1.90
  -2   2   2   15.20    3.30
   2   2   2   21.10    2.20
  -2   2   2   14.00    3.10
  -2  -2   2   18.10    1.60
   2   2   2   14.40    2.10
  -3  -1  -2   28.60    2.40
  -1   3  -2   24.00    2.20
   1  -3  -2   23.90    3.90
  -1   3  -2   34.60    3.60
   1  -3  -2   23.80    2.00
   3   1  -2   24.40    2.40
  -3  -1  -2   26.20    1.70
  -3  -1  -2   30.30    2.60
  -3  -1  -2   33.40    2.60
  -1   3  -2   27.50    2.20
   3   1  -2   33.30    4.50
   1  -3  -2   23.20    1.80
  -1   3  -2   28.60    3.00
  -1   3  -2   20.50    3.40
   1  -3  -2   31.20    4.10
   3   1  -2   29.10    2.40
   3   1  -2   29.60    2.40
  -3  -1  -2   23.70    2.30
   3   1  -2   25.10    2.60
  -1   3  -2   23.80    2.20
  -1   3  -2   26.80    2.40
   3   1  -2   24.70    2.00
  -3  -1  -2   20.50    3.40
   1  -3  -2   30.80    2.90
   3   1  -2   25.60    3.90
   1  -3  -2   28.00    2.50
   3   1  -2   21.40    2.80
  -3  -1  -2   26.00    3.40
   3   1  -2   30.50    3.90
   3   1  -2   32.40    3.30
   3   1   2   35.80    3.60
   3   1   2   27.20    2.50
   3   1   2   26.10    2.40
  -1   3   2   27.90    2.20
   3   1   2   28.10    2.30
  -1   3   2   27.40    1.90
   1  -3   2   26.60    3.10
   3   1   2   25.90    2.80
  -3  -1   2   26.80    1.90
   1  -3   2   26.60    3.10
   1  -3   2   31.70    2.70
  -3  -1   2   26.00    3.10
   1  -3   2   24.30    2.60
  -1   3   2   26.80    2.30
  -1   3   2   25.90    4.10
   1  -3   2   25.80    2.40
  -1   3   2   31.20    4.20
   3   1   2   28.00    2.40
  -1   3   2   33.90    3.80
  -3  -1   2   25.00    4.20
  -3  -1   2   34.70    4.30
  -3  -1   2   28.50    4.20
  -1  -3  -2  284.57   10.40
  -3   1  -2  282.87   10.00
   3  -1  -2  284.47   12.70
  -3   1  -2  278.97    9.50
  -3   1  -2  279.07   10.80
   1   3  -2  292.07   10.60
   3  -1  -2  274.17   12.60
   1   3  -2  284.87    9.30
  -1  -3  -2  295.77    9.60
  -1  -3  -2  274.97    9.40
  -3   1  -2  288.27    9.50
  -1  -3  -2  296.57   11.90
   1   3  -2  283.37   10.20
   1   3  -2  285.27   10.10
  -1  -3  -2  288.77    9.40
   3  -1  -2  293.27   10.90
   3  -1  -2  283.27    9.60
  -1  -3  -2  314.07   10.80
  -3   1  -2  293.37   10.20
  -1  -3  -2  287.27   10.50
  -1  -3  -2  283.47   10.40
  -3   1  -2  296.07   10.20
  -3   1  -2  280.27   12.50
  -3   1  -2  290.37   12.00
   3  -1  -2  300.17   11.70
   1   3  -2  302.77   10.40
   1   3  -2  299.27   11.00
   1   3  -2  291.47   10.30
   3  -1  -2  294.27   12.40
   3  -1  -2  281.77    9.50
   3  -1  -2  283.17   11.60
  -1  -3  -2  283.87   10.20
   1   3   2  292.27    9.50
  -3   1   2  280.07   11.60
  -1  -3   2  285.17   10.10
   1   3   2  287.37   10.30
   1   3   2  282.07    9.60
   1   3   2  272.67   10.30
   1   3   2  281.77   11.40
  -1  -3   2  300.57   10.20
  -1  -3   2  286.27   11.10
  -3   1   2  295.67   11.90
   3  -1   2  277.37   10.70
   3  -1   2  287.37   10.20
   1   3   2  302.17   10.30
  -1  -3   2  301.07   10.50
   3  -1   2  275.47   12.10
  -1  -3   2  283.07    9.40
  -3   1   2  291.07   12.90
   1   3   2  287.27    9.60
  -3   1   2  274.77   12.30
   3  -1   2  283.47   10.10
   1   3   2  280.67    9.30
  -3   1   2  297.57   10.80
   1   3   2  295.37   10.50
   3  -1   2  267.87   12.00
  -3   1   2  306.77   13.00
   3  -1   2  283.07   11.40
  -1  -3   2  299.47   10.50
   3  -1   2  280.47    9.40
  -1  -3   2  282.07   10.20
   3  -1   2  285.37   10.20
   3  -1   2  277.37   11.20
  -3   3  -2  202.68    7.80
  -3   3  -2  198.98    8.10
   3  -3  -2  227.58   11.00
   3  -3  -2  202.28    7.90
   3  -3  -2  181.88   10.40
  -3  -3  -2  198.38    8.40
   3  -3  -2  209.98    8.40
  -3   3  -2  183.68   10.90
   3  -3  -2  209.98    8.80
  -3  -3  -2  198.28    7.70
  -3   3  -2  207.38   10.30
   3  -3  -2  215.18    9.30
   3   3  -2  200.48    8.50
  -3   3  -2  204.18    7.70
  -3  -3  -2  196.08    7.80
  -3  -3  -2  211.38    9.10
   3  -3  -2  196.38   10.20
  -3  -3  -2  213.58    8.20
  -3  -3  -2  202.88    9.00
   3  -3  -2  199.68    6.80
  -3   3  -2  212.08    8.10
   3  -3  -2  212.68    6.70
   3   3  -2  199.18    9.60
  -3  -3  -2  206.48    8.00
  -3   3  -2  206.98    9.40
   3  -3  -2  201.78   10.80
   3  -3  -2  200.68    7.70
   3   3  -2  206.78    7.50
  -3  -3  -2  206.28    8.30
   3   3  -2  207.08    8.20
  -3  -3  -2  186.98    9.60
   3   3  -2  203.38    8.50
   3  -3  -2  210.98    6.80
  -3  -3   2  209.98   10.10
   3  -3   2  216.18    8.40
  -3   3   2  221.08   10.90
  -3  -3   2  209.48    6.80
  -3   3   2  187.08    7.60
  -3   3   2  218.88   11.10
  -3   3   2  204.78    6.70
   3   3   2  193.68    8.90
  -3  -3   2  211.78    7.10
  -3  -3   2  219.68    9.00
   3   3   2  216.08    8.60
   3   3   2  203.98    8.70
  -3  -3   2  193.68    6.80
  -3   3   2  201.18   11.00
   3  -3   2  206.08   10.30
   3   3   2  202.48    8.70
   3  -3   2  208.98    9.10
   3  -3   2  210.58    7.80
   3   3   2  217.68    8.30
   3   3   2  199.58    8.00
   3   3   2  213.58    8.10
   3  -3   2  189.68    7.80
  -3  -3   2  204.18    7.80
  -3   3   2  219.38    9.20
   3   3   2  211.28    8.20
   3  -3   2  209.58    8.00
  -3  -3   2  219.98   11.00
  -3  -3   2  201.78    8.00
  -3  -3   2  205.18    8.30
  -4  -2  -2  969.90   31.90
   4   2  -2  960.00   29.20
   4   2  -2  984.80   30.70
  -4  -2  -2  913.11   30.20
   4   2  -2  917.21   33.20
  -2   4  -2  981.90   30.90
  -4  -2  -2  946.91   31.00
   4   2  -2  949.80   32.80
   2  -4  -2  963.60   30.60
  -2   4  -2  926.81   30.30
  -4  -2  -2  991.00   30.60
  -2   4  -2  938.41   29.60
   2  -4  -2  952.70   29.70
   2  -4  -2  962.60   29.40
  -2   4  -2  958.10   32.00
   4   2  -2  949.90   29.60
  -2   4  -2  948.61   31.80
  -4  -2  -2  946.71   30.30
   2  -4  -2  927.41   33.30
  -4  -2  -2  946.71   33.00
   2  -4  -2  967.50   30.60
  -2   4  -2  953.10   29.50
   2  -4  -2  990.20   33.60
  -4  -2  -2  968.90   30.00
  -4  -2  -2  969.70   29.60
   4   2  -2  986.30   30.50
   4   2  -2  916.91   30.10
  -2   4  -2  965.80   29.90
   2  -4  -2  949.80   33.30
   4   2  -2  974.60   30.30
   4   2  -2  945.41   31.10
  -2   4  -2  942.61   33.30
   4   2   2  938.91   29.70
   4   2   2  936.01   31.30
  -4  -2   2  954.90   30.30
  -4  -2   2  965.40   33.10
   4   2   2  900.71   31.20
   4   2   2  958.80   30.30
  -2   4   2  965.00   29.70
  -4  -2   2  949.51   33.70
   4   2   2  944.71   30.40
   2  -4   2  972.60   30.50
  -4  -2   2  986.80   31.10
   2  -4   2  978.40   30.60
   4   2   2  956.60   30.70
   4   2   2 1008.40   32.50
  -4  -2   2  956.80   34.30
  -2   4   2  980.60   29.50
   4   2   2  912.11   32.30
  -2   4   2  974.40   30.50
   2  -4   2  899.61   31.30
  -4  -2   2  981.70   30.60
   2  -4   2 1010.00   30.60
  -2   4   2 1002.40   34.10
   4   2   2  949.40   30.50
  -2   4   2 1010.60   32.00
   2  -4   2  916.11   32.10
  -2   4   2  991.40   33.60
   4   0  -2   17.70    3.60
  -4   0  -2   21.20    4.30
   4   0  -2   16.00    2.00
  -4   0  -2   24.90    3.00
   0   4  -2   16.40    2.70
   0  -4  -2   17.90    2.50
  -4   0  -2   16.40    1.90
   4   0  -2   35.10    5.10
   0  -4  -2   19.40    2.00
   0  -4  -2   18.00    3.30
   0  -4  -2   21.30    2.70
   0  -4  -2   22.00    2.40
   0   4  -2   17.00    2.30
  -4   0  -2   15.40    3.00
  -4   0  -2   13.90    3.10
   4   0  -2   16.60    1.90
   0   4  -2   19.90    2.50
  -4   0  -2   15.20    3.70
  -4   0  -2   21.00    1.40
   4   0  -2   15.90    2.10
   4   0  -2   21.30    3.80
   0   4  -2   17.70    2.30
   0  -4  -2   20.90    3.50
   0  -4  -2   19.70    2.70
   0   4  -2   19.90    2.80
   4   0  -2   19.60    2.70
  -4   0  -2   24.40    2.70
   0  -4  -2   17.70    1.40
   0  -4  -2   18.00    2.50
   4   0  -2   16.60    1.50
   4   0  -2   18.20    4.10
  -4   0  -2   20.70    2.40
   0   4   2   21.00    4.20
  -4   0   2   17.80    3.70
   0   4   2   26.50    2.80
   4   0   2   23.80    4.00
   4   0   2   17.80    2.30
   0   4   2   20.30    1.90
   4   0   2   17.30    2.90
   0   4   2   18.40    3.10
   0   4   2   17.80    1.40
  -4   0   2   19.10    2.80
   4   0   2   26.10    3.50
  -4   0   2   18.90    3.70
   4   0   2   18.40    2.50
   4   0   2   17.90    2.40
   4   0   2   15.70    1.90
   0  -4   2   20.20    2.70
   0  -4   2   15.60    2.50
   0   4   2   17.70    2.40
  -4   0   2   21.30    4.60
  -4   0   2   22.80    4.90
   0  -4   2   22.00    2.70
   0   4   2   16.40    1.40
   0   4   2   23.30    3.00
   0  -4   2   20.80    2.70
   2   4  -2 1247.98   39.70
   2   4  -2 1202.88   40.40
  -4   2  -2 1262.47   39.20
  -4   2  -2 1292.67   40.70
  -2  -4  -2 1252.07   39.60
   4  -2  -2 1254.57   39.90
  -2  -4  -2 1286.37   39.00
   4  -2  -2 1241.48   38.50
  -2  -4  -2 1230.08   39.40
  -2  -4  -2 1281.97   39.20
   4  -2  -2 1277.77   43.40
  -4   2  -2 1348.07   44.00
   2   4  -2 1228.88   39.50
  -2  -4  -2 1234.58   39.60
   4  -2  -2 1277.47   38.40
   4  -2  -2 1301.97   39.00
   2   4  -2 1278.07   39.80
  -4   2  -2 1250.37   39.50
   4  -2  -2 1244.88   41.60
  -4   2  -2 1241.28   39.00
  -2  -4  -2 1350.16   40.30
   4  -2  -2 1240.98   43.10
  -2  -4  -2 1241.28   40.10
  -4   2  -2 1280.17   38.60
   2   4  -2 1234.78   39.50
   4  -2  -2 1223.68   41.40
  -4   2  -2 1245.98   42.90
  -2  -4  -2 1294.07   40.20
   4  -2  -2 1337.37   39.30
  -4   2  -2 1277.27   38.00
   4  -2  -2 1218.38   42.70
  -4   2   2 1273.67   39.90
  -4   2   2 1273.57   43.40
  -2  -4   2 1238.38   40.90
   2   4   2 1257.97   39.90
   2   4   2 1280.87   39.80
  -2  -4   2 1243.98   39.50
   4  -2   2 1299.07   39.30
   2   4   2 1360.46   39.90
   4  -2   2 1280.57   42.60
   4  -2   2 1296.27   39.60
   4  -2   2 1265.37   41.00
  -2  -4   2 1261.47   38.70
  -4   2   2 1260.27   38.50
   2   4   2 1323.27   38.90
   4  -2   2 1215.78   38.40
   2   4   2 1265.57   39.30
  -2  -4   2 1273.27   38.20
   4  -2   2 1232.28   40.20
  -4   2   2 1350.56   43.50
  -4   2   2 1334.67   43.40
   2   4   2 1293.37   39.00
  -2  -4   2 1219.48   39.60
  -2  -4   2 1136.69   41.20
  -2  -4   2 1295.57   40.00
  -4   2   2 1270.57   41.90
   4  -2   2 1314.67   43.00
   2   4   2 1272.37   40.80
   4  -2   2 1261.27   39.10
   2   4   2 1207.58   39.00
   2   4   2 1290.27   39.80
   4   4  -2  179.88    8.30
  -4   4  -2  184.48    6.30
   4  -4  -2  181.28    9.20
   4  -4  -2  181.38    7.80
   4  -4  -2  191.78    6.40
  -4  -4  -2  188.98    9.20
  -4   4  -2  201.98   12.20
  -4  -4  -2  177.08    8.20
  -4  -4  -2  170.88    9.00
  -4   4  -2  183.58    8.10
   4  -4  -2  180.88    6.40
   4  -4  -2  185.88   11.00
  -4   4  -2  184.98    7.60
  -4  -4  -2  186.78    7.40
  -4  -4  -2  176.08    8.30
  -4   4  -2  177.08    7.30
  -4  -4  -2  182.18    7.80
   4  -4  -2  195.48    7.90
  -4  -4  -2  183.68   10.40
   4  -4  -2  184.78    9.40
   4   4  -2  162.88    9.30
  -4  -4  -2  197.78    8.30
   4  -4  -2  192.08   11.30
  -4   4  -2  183.88    8.00
   4   4  -2  193.38    8.20
   4   4  -2  168.58    8.30
   4   4  -2  192.98    7.50
  -4   4  -2  186.28   10.70
   4  -4  -2  171.38   10.80
   4  -4  -2  188.98    6.10
   4  -4   2  189.68    7.70
  -4   4   2  186.28    6.40
   4   4   2  190.58    7.80
  -4  -4   2  182.38   10.30
  -4  -4   2  178.18    8.20
   4   4   2  179.48    8.60
  -4  -4   2  187.18   13.00
  -4  -4   2  187.98    6.40
   4  -4   2  179.08    9.00
  -4  -4   2  191.48    8.00
   4   4   2  173.18    8.60
   4  -4   2  182.28    7.50
  -4  -4   2  183.38    7.90
  -4   4   2  189.18    9.00
  -4  -4   2  180.08    6.70
  -4  -4   2  201.88    9.40
   4   4   2  204.28    8.20
  -4   4   2  184.78    7.60
   4   4   2  194.38    8.30
   4   4   2  186.08    9.20
   4  -4   2  188.18   10.70
  -4   4   2  199.38   11.50
  -4  -4   2  185.88    6.90
   4   4   2  174.28    7.90
   4  -4   2  179.18    7.70
  -5  -3  -2   75.89    6.00
   3  -5  -2   68.29    4.10
   5   3  -2   66.89    4.70
  -5  -3  -2   70.39    3.80
   5   3  -2   68.79    3.30
  -3   5  -2   67.99    3.90
   3  -5  -2   60.49    7.40
  -5  -3  -2   68.19    4.30
  -5  -3  -2   72.89    7.00
  -3   5  -2   85.09    9.10
   5   3  -2   69.09    6.30
  -3   5  -2   70.99    3.50
   5   3  -2   66.39    4.20
   3  -5  -2   65.79    4.50
  -3   5  -2   71.79    3.80
   5   3  -2   68.49    4.00
  -3   5  -2   71.29    5.00
   5   3  -2   65.59    4.00
   5   3  -2   70.19    5.00
   5   3  -2   63.49    4.50
  -5  -3  -2   67.89    4.00
  -5  -3  -2   68.39    4.60
  -5  -3  -2   62.69    4.30
   3  -5  -2   72.29    5.00
  -3   5  -2   70.19    6.20
   5   3  -2   71.99    6.00
   3  -5  -2   63.19    6.30
  -3   5  -2   59.19    4.10
  -5  -3  -2   67.09    5.00
  -3   5   2   71.89    8.30
  -5  -3   2   66.79    3.80
   5   3   2   74.89    5.80
   3  -5   2   69.69    5.20
   5   3   2   70.49    4.70
  -3   5   2   67.19    5.60
  -5  -3   2   74.29    7.40
  -5  -3   2   65.29    4.80
  -5  -3   2   64.89    4.80
   5   3   2   64.19    5.00
  -3   5   2   57.29    3.80
   3  -5   2   69.99    5.60
  -5  -3   2   77.49    8.90
   3  -5   2   66.09    4.40
  -5  -3   2   66.99    4.40
   3  -5   2   65.79    5.90
   5   3   2   71.39    4.90
   3  -5   2   61.99    5.10
   5   3   2   70.79    4.80
  -5  -3   2   61.19    7.60
   5   3   2   72.89    4.70
   5   3   2   72.79    5.20
  -3   5   2   66.99    3.40
   5   1  -2    1.90    0.90
   1  -5  -2    3.20    1.30
   1  -5  -2    2.70    1.80
  -5  -1  -2    2.80    0.80
   5   1  -2    2.30    1.50
   5   1  -2    5.60    1.80
   5   1  -2    5.50    2.70
  -5  -1  -2    2.90    1.60
  -1   5  -2    1.00    1.30
  -5  -1  -2    1.50    2.10
   1  -5  -2    2.40    1.20
  -1   5  -2    1.20    2.30
   5   1  -2    1.20    2.10
  -5  -1  -2    1.50    0.80
   1  -5  -2    4.80    2.30
  -1   5  -2    2.50    2.00
   5   1  -2    1.50    1.70
  -5  -1  -2    5.90    3.80
  -5  -1  -2    1.90    3.00
   5   1  -2    4.30    1.00
   5   1  -2    2.50    1.60
  -5  -1  -2    0.60    1.20
   5   1  -2    7.60    2.10
   5   1  -2    2.10    1.50
   5   1  -2    1.20    1.40
  -5  -1  -2    4.30    1.50
  -5  -1  -2    3.40    2.50
   1  -5  -2    0.80    1.60
  -1   5  -2    2.60    1.40
  -5  -1  -2    3.80    1.70
   5   1   2    3.50    1.60
   5   1   2    3.90    1.80
   1  -5   2    3.10    1.60
  -5  -1   2    2.90    2.60
  -1   5   2    3.60    2.00
  -1   5   2    2.50    3.00
   5   1   2    1.70    1.30
  -1   5   2    2.00    2.70
   5   1   2    1.90    1.90
  -1   5   2    3.90    0.70
  -1   5   2    3.80    0.70
   1  -5   2    2.90    2.00
  -5  -1   2    0.40    2.70
   5   1   2   -1.30    1.80
  -5  -1   2    3.70    1.40
   1  -5   2    4.60    2.20
   1  -5   2    0.20    1.80
   5   1   2    7.90    2.00
  -1   5   2    4.20    1.60
   1  -5   2    1.20    1.60
  -5  -1   2    3.20    3.50
  -5  -1   2   -0.50    3.40
  -1   5   2    2.70    1.10
   1  -5   2    5.10    2.00
  -5  -1   2    2.10    1.50
  -1   5   2    4.90    1.60
  -1  -5  -2  165.98    7.30
   5  -1  -2  158.28    6.60
   1   5  -2  161.38    7.30
  -1  -5  -2  178.58    7.90
   5  -1  -2  148.89    8.10
   1   5  -2  157.38    7.20
  -1  -5  -2  155.08    7.50
  -1  -5  -2  156.48    7.00
  -5   1  -2  178.58   11.10
  -5   1  -2  160.68    8.00
   1   5  -2  154.68    6.70
   1   5  -2  163.08    8.00
  -5   1  -2  152.98    7.10
  -5   1  -2  156.58    5.60
   1   5  -2  167.78    8.00
  -5   1  -2  167.58    7.00
  -1  -5  -2  150.58    8.10
   5  -1  -2  161.88    6.10
  -5   1  -2  173.28   10.90
   5  -1  -2  158.58    7.00
  -1  -5  -2  156.48    6.30
   5  -1  -2  157.38    9.60
  -1  -5  -2  169.58    7.80
   5  -1  -2  157.48    7.50
  -5   1  -2  151.28    9.80
   5  -1  -2  163.68   10.30
   5  -1  -2  175.88    9.50
   5  -1  -2  172.78   10.40
   5  -1  -2  161.58    6.80
   1   5   2  148.79    9.10
   5  -1   2  157.88    8.50
  -5   1   2  152.78    8.50
  -1  -5   2  168.08    6.80
   5  -1   2  171.28    7.30
  -5   1   2  164.98   10.00
  -1  -5   2  163.48    7.50
   5  -1   2  154.68    7.50
   5  -1   2  160.88    6.30
   5  -1   2  165.78    7.10
   5  -1   2  160.78    5.30
  -1  -5   2  163.48    7.10
   1   5   2  162.68    6.20
  -5   1   2  156.48    7.10
   1   5   2  152.88    7.40
  -1  -5   2  166.18    8.10
  -1  -5   2  171.18    7.60
  -5   1   2  159.48   10.70
   5  -1   2  148.89    9.50
   1   5   2  169.48    7.90
   1   5   2  164.08    7.40
   1   5   2  161.28    6.70
  -5   1   2  171.08   10.80
  -1  -5   2  157.28    7.30
  -5   1   2  157.38    6.70
   1   5   2  150.28    6.30
   5  -1   2  157.08    7.30
  -1  -5   2  157.68    6.80
  -5   1   2  155.98    9.50
  -1  -5   2  168.38    7.50
   3   5  -2  115.39    6.40
  -5   3  -2  120.19    5.70
  -5   3  -2  116.39    9.90
  -3  -5  -2  127.39    7.10
   3   5  -2  118.49    5.40
  -5   3  -2  115.29    9.40
  -5   3  -2  121.89    4.40
   3   5  -2  129.49    7.20
  -3  -5  -2  125.59    6.30
  -5   3  -2  123.79    5.60
  -3  -5  -2  124.69    6.30
  -5   3  -2  121.99    6.30
   5  -3  -2  124.99    6.80
   5  -3  -2  116.49    8.70
   5  -3  -2  120.19    9.10
   5  -3  -2  128.29    4.30
   5  -3  -2  126.59    6.30
   5  -3  -2  125.39    5.30
   3   5  -2  133.99    6.90
   5  -3  -2  124.19    8.00
   5  -3  -2  115.99    6.30
   5  -3  -2  126.99    5.50
   5  -3  -2  120.69    5.20
  -3  -5  -2  117.39    6.30
   3   5  -2  123.29    6.70
   5  -3  -2  117.49    7.80
   5  -3  -2  105.49    8.70
  -5   3  -2  129.49    7.80
   3   5  -2  107.19    6.10
  -5   3  -2  127.99    6.00
  -3  -5  -2  126.79    6.60
  -3  -5  -2  132.99    7.40
   5  -3  -2  121.39    4.10
   3   5  -2  124.29    6.40
   3   5   2  127.99    6.40
  -3  -5   2  110.19    7.50
   3   5   2  125.29    6.70
   3   5   2  121.69    5.80
   3   5   2  122.99    6.00
  -5   3   2  127.29    6.60
   5  -3   2  126.59    6.10
  -5   3   2  119.59    8.70
   3   5   2  123.59    7.20
  -3  -5   2  118.39    6.30
  -3  -5   2  125.69    6.40
   3   5   2  118.09    6.60
  -3  -5   2  125.79    6.00
  -5   3   2  128.79    9.80
  -5   3   2  126.99    9.80
   3   5   2  126.59    6.10
   5  -3   2  127.09    6.00
  -3  -5   2  123.19    5.10
   3   5   2  116.89    6.40
  -3  -5   2  125.39    7.90
   5  -3   2  117.99    6.90
   3   5   2  125.19    6.70
  -3  -5   2  121.09    5.60
  -5   3   2  121.69    5.20
   5  -3   2  124.39    6.60
   5  -3   2  116.29    5.30
   5  -3   2  109.19    8.40
   5  -3   2  110.69    8.40
  -5   5  -2  138.29    6.40
   5  -5  -2  151.28    8.00
   5  -5  -2  124.79    6.50
   5  -5  -2  125.49    8.20
  -5   5  -2  127.39    7.00
  -5  -5  -2  139.09    7.50
  -5  -5  -2  148.79    8.70
   5   5  -2  156.58    8.10
  -5   5  -2  129.09    6.40
  -5   5  -2  132.79    6.10
  -5   5  -2  146.29   11.60
   5   5  -2  139.39    9.50
   5   5  -2  131.39    6.40
   5  -5  -2  134.19    5.40
  -5  -5  -2  129.19    9.90
   5   5  -2  135.09    7.40
  -5  -5  -2  149.19    8.30
  -5   5  -2  137.69    4.80
  -5  -5  -2  145.29    8.70
   5  -5  -2  140.49    5.30
   5  -5  -2  136.49    4.60
  -5  -5  -2  121.09    6.60
  -5  -5  -2  132.79    6.20
   5   5  -2  147.79    7.30
   5  -5  -2  147.69    7.10
  -5   5  -2  139.39   10.30
  -5  -5   2  137.59    7.40
  -5   5   2  134.29    6.70
   5  -5   2  133.79    6.60
  -5  -5   2  147.49    5.20
  -5   5   2  139.59    8.00
   5   5   2  132.59    7.10
   5   5   2  137.59    6.60
  -5  -5   2  146.99    5.90
   5  -5   2  126.49    6.50
  -5  -5   2  145.89   12.40
  -5  -5   2  136.89    6.90
  -5  -5   2  140.89    8.70
  -5  -5   2  136.49    5.90
  -5   5   2  123.39   10.30
  -5  -5   2  135.59    9.70
   5  -5   2  129.49    9.50
   5   5   2  136.39    7.60
   5  -5   2  143.49    7.90
  -5   5   2  147.79   12.80
  -5   5   2  139.19    5.30
   5  -5   2  134.19    6.40
   5  -5   2  150.88    7.70
   5   5   2  140.89    8.70
   5   5   2  143.59    8.30
   5   5   2  145.49    7.50
  -5   5   2  122.09   10.30
   6   4  -2 1908.41   57.79
  -4   6  -2 1916.11   57.79
  -4   6  -2 2043.00   60.69
  -6  -4  -2 2007.50   60.69
  -6  -4  -2 1881.01   58.89
   6   4  -2 1888.71   59.59
   6   4  -2 1992.60   59.09
  -6  -4  -2 1937.81   64.89
  -6  -4  -2 1887.41   60.19
  -4   6  -2 1892.91   63.49
  -4   6  -2 1934.11   65.89
  -4   6  -2 1894.61   58.49
  -6  -4  -2 1884.61   58.69
   6   4  -2 1865.01   61.39
  -6  -4  -2 2020.70   62.39
   4  -6  -2 1892.21   60.59
   6   4  -2 1972.00   60.49
   6   4  -2 2145.59   63.29
   4  -6  -2 1822.92   59.79
   6   4  -2 1949.20   60.39
  -4   6  -2 1909.31   58.69
   6   4   2 1857.11   62.79
   4  -6   2 1838.42   63.79
  -4   6   2 1990.30   61.99
  -6  -4   2 1976.60   60.69
  -6  -4   2 1976.70   60.29
   4  -6   2 1798.92   59.69
  -4   6   2 1900.81   56.79
   6   4   2 1932.41   59.79
   6   4   2 1985.60   60.39
  -6  -4   2 1861.51   58.89
  -6  -4   2 1874.11   63.89
   4  -6   2 1990.10   60.39
  -6  -4   2 1986.80   65.79
  -4   6   2 1766.02   59.09
  -4   6   2 1893.61   57.79
  -4   6   2 2007.50   65.99
   6   4   2 1927.61   60.39
  -2   6  -2   27.80    5.10
  -6  -2  -2   26.00    3.20
   6   2  -2   23.40    2.10
  -6  -2  -2   24.20    3.30
  -2   6  -2   21.50    3.00
   6   2  -2   28.40    3.50
  -6  -2  -2   28.50    5.80
  -6  -2  -2   27.60    3.20
  -2   6  -2   25.80    3.60
  -6  -2  -2   23.00    3.90
  -6  -2  -2   21.50    4.30
  -2   6  -2   22.30    2.70
   6   2  -2   27.20    4.00
  -2   6  -2   25.20    4.00
   6   2  -2   32.10    3.50
   2  -6  -2   19.70    4.40
   2  -6  -2   26.40    2.70
   6   2  -2   25.90    2.90
  -2   6  -2   20.20    2.30
   2  -6  -2   20.80    3.30
   2  -6  -2   22.40    2.70
   6   2  -2   21.50    3.10
   6   2  -2   26.60    4.30
  -6  -2  -2   26.80    2.10
   6   2  -2   21.30    2.70
   2  -6  -2   23.70    4.40
   6   2  -2   22.30    3.10
   2  -6  -2   20.80    3.20
   6   2   2   22.20    2.50
   2  -6   2   21.80    3.30
  -6  -2   2   18.60    5.40
  -6  -2   2   25.00    3.10
  -6  -2   2   15.90    5.20
   6   2   2   20.70    4.40
  -2   6   2   23.50    2.70
   2  -6   2   25.00    3.50
   6   2   2   28.60    4.80
  -6  -2   2   25.80    4.40
  -6  -2   2   24.80    2.20
   6   2   2   22.80    3.30
  -6  -2   2   39.90    6.40
  -2   6   2   19.70    5.40
  -2   6   2   24.00    1.30
  -2   6   2   24.70    3.80
  -2   6   2   27.40    2.90
  -2   6   2   22.60    1.20
   6   2   2   26.80    3.30
   6   2   2   25.30    3.90
   6   2   2   26.40    4.10
   2  -6   2   27.20    4.50
   6   2   2   25.20    3.60
   2  -6   2   27.50    3.60
  -2   6   2   24.70    1.30
  -6   0  -2  992.20   31.60
   0   6  -2 1028.00   33.10
   0   6  -2  928.11   31.70
   0  -6  -2  978.40   32.50
   6   0  -2  941.51   36.20
  -6   0  -2 1006.70   32.30
   6   0  -2  988.00   29.50
   0   6  -2  943.21   32.00
   0   6  -2 1010.70   33.00
  -6   0  -2  956.90   36.10
   0  -6  -2  976.40   32.40
  -6   0  -2 1000.30   32.00
   6   0  -2  908.71   36.00
  -6   0  -2 1023.80   37.40
   6   0  -2  975.00   31.00
   6   0  -2  992.30   30.80
   0  -6  -2  963.70   34.20
   0  -6  -2  977.30   32.10
   6   0  -2 1009.20   32.50
   6   0  -2  973.90   35.30
   6   0  -2 1017.40   31.80
   0   6  -2 1048.10   31.90
   0  -6  -2  997.90   32.50
   0  -6  -2 1008.70   30.50
   6   0  -2 1011.20   31.60
  -6   0  -2  989.60   31.00
  -6   0  -2  931.71   31.50
   6   0  -2  958.30   36.70
   0  -6  -2  997.10   31.30
   0  -6  -2 1060.99   33.60
   6   0  -2  970.90   32.60
  -6   0   2 1034.30   35.90
   0   6   2  931.81   31.00
  -6   0   2 1026.40   35.90
   0   6   2  989.70   33.70
   0  -6   2  959.80   32.60
   6   0   2 1017.60   32.20
   6   0   2  964.00   35.80
   0  -6   2  995.40   32.70
   6   0   2  953.50   35.10
   0   6   2  985.80   35.90
   0  -6   2 1025.70   32.60
  -6   0   2  993.50   31.70
   0   6   2 1036.80   32.00
  -6   0   2  982.70   32.60
   0   6   2 1034.00   33.10
   0  -6   2 1009.10   32.30
   6   0   2  979.00   31.90
  -6   0   2 1011.30   37.70
   0  -6   2  950.50   32.70
   6   0   2  929.01   33.60
   0  -6   2  962.30   31.50
   0   6   2 1001.10   30.10
   6   0   2  977.00   33.10
   6   0   2  962.90   31.00
   0   6   2  990.70   30.20
   0  -6   2  940.51   32.30
  -6   0   2  988.20   37.40
   6   0   2  935.81   31.70
   0   6   2  937.01   32.10
  -6   2  -2  341.27   11.00
  -2  -6  -2  330.17   13.70
   6  -2  -2  324.07   10.70
  -2  -6  -2  331.27   12.90
   6  -2  -2  315.47   16.00
  -2  -6  -2  327.97   12.30
  -2  -6  -2  373.96   15.10
  -6   2  -2  333.37   17.60
   6  -2  -2  326.47   15.40
   6  -2  -2  312.17   12.80
  -6   2  -2  337.67   11.00
  -6   2  -2  347.77   14.10
  -2  -6  -2  311.67   13.60
   6  -2  -2  321.97   11.00
  -6   2  -2  321.27   12.30
  -2  -6  -2  314.17   13.00
   2   6  -2  322.47   13.30
   6  -2  -2  337.37   13.00
  -6   2  -2  338.17   14.60
  -6   2  -2  338.47   12.70
   6  -2  -2  345.87   14.70
  -6   2  -2  374.66   18.20
   6  -2  -2  336.87   12.10
  -6   2  -2  356.76   17.00
  -2  -6  -2  313.37   12.70
   2   6  -2  355.26   13.80
   2   6  -2  335.77   13.20
   6  -2  -2  345.07   12.00
   6  -2  -2  345.47   12.90
   2   6  -2  312.77   12.90
  -2  -6   2  322.87   13.10
   2   6   2  315.47   14.90
   6  -2   2  316.97   16.10
   6  -2   2  346.97   12.60
   6  -2   2  349.07   14.70
  -2  -6   2  317.87   12.60
  -2  -6   2  316.37   14.00
  -6   2   2  314.57   12.00
  -6   2   2  318.67   16.70
   2   6   2  331.27   11.90
  -2  -6   2  339.17   13.60
   2   6   2  334.17   12.00
  -6   2   2  335.37   15.10
   2   6   2  315.57   13.40
  -6   2   2  316.67   17.10
  -2  -6   2  315.87   11.60
  -6   2   2  341.57   17.70
  -2  -6   2  332.67   12.30
   2   6   2  310.17   12.70
   6  -2   2  362.96   13.30
   6  -2   2  320.37   10.80
  -6   2   2  330.47   12.50
  -2  -6   2  314.27   12.70
   2   6   2  356.26   13.40
   6  -2   2  321.57   13.40
   6  -2   2  313.57   16.20
   6  -2   2  337.57   12.70
  -2  -6   2  333.97   11.50
  -6   4  -2 1796.92   53.69
  -6   4  -2 1754.22   55.59
   6  -4  -2 1759.42   55.29
  -6   4  -2 2008.80   68.69
  -6   4  -2 1755.22   61.99
  -4  -6  -2 1829.12   56.69
  -4  -6  -2 1739.83   60.19
  -4  -6  -2 1839.92   57.99
  -4  -6  -2 1823.52   57.59
   6  -4  -2 1810.52   54.89
   6  -4  -2 1888.71   56.69
  -6   4  -2 1836.52   58.89
   4   6  -2 1800.42   58.99
  -6   4  -2 1864.81   55.79
   4   6  -2 1755.52   55.49
   4   6  -2 1892.41   57.29
  -6   4  -2 1831.32   55.99
  -4  -6  -2 1786.32   57.89
   4   6  -2 1789.42   56.79
  -4  -6  -2 1750.32   56.99
  -6   4  -2 1864.51   61.19
   6  -4  -2 1765.92   54.99
  -4  -6  -2 1754.42   59.99
   4   6  -2 1650.63   57.99
  -6   4   2 1864.71   61.49
  -4  -6   2 1800.72   56.39
  -6   4   2 1838.62   56.89
  -4  -6   2 1858.21   58.29
  -4  -6   2 1751.82   57.79
  -4  -6   2 1783.02   55.29
   4   6   2 1801.42   56.19
   4   6   2 1850.21   57.79
   6  -4   2 1803.02   56.09
   4   6   2 1856.91   56.19
   4   6   2 1679.63   56.89
   4   6   2 1781.42   56.99
   4   6   2 1962.90   59.49
   6  -4   2 1811.92   55.89
  -6   4   2 1808.62   54.99
  -4  -6   2 1894.71   59.99
  -6   4   2 1839.32   66.99
   4   6   2 1802.92   56.39
   6  -4   2 1837.32   55.39
  -6   6  -2  203.38   15.70
  -6   6  -2  223.28   14.50
   6   6  -2  232.88   10.50
   6  -6  -2  222.28    9.30
  -6   6  -2  214.38    9.00
  -6  -6  -2  216.08   10.50
   6   6  -2  236.88   11.40
  -6  -6  -2  225.98    9.20
   6   6  -2  215.88    9.60
  -6  -6  -2  225.28   14.50
   6   6  -2  211.38   10.50
  -6  -6  -2  218.68   12.20
   6  -6  -2  220.68    9.80
  -6   6  -2  231.38   10.50
  -6   6  -2  222.38    9.40
  -6  -6  -2  236.58   12.50
   6  -6  -2  240.68   11.40
  -6   6  -2  228.48   15.00
  -6  -6  -2  221.68   10.70
  -6  -6  -2  220.88   12.50
   6  -6  -2  228.18   11.60
   6  -6  -2  227.98    8.10
   6   6  -2  223.28   10.90
  -6   6  -2  219.18    9.50
  -6   6   2  259.97   16.70
  -6   6   2  252.07   15.90
  -6  -6   2  213.08    8.60
   6   6   2  221.08    9.90
   6  -6   2  229.18   11.40
   6  -6   2  203.48    9.60
  -6  -6   2  228.58   13.60
   6   6   2  224.58   10.40
  -6   6   2  253.27   15.80
   6   6   2  211.28    9.20
  -6  -6   2  253.27   16.00
   6   6   2  231.38   11.30
  -6  -6   2  229.18   12.50
  -6   6   2  214.48   11.10
  -6  -6   2  227.88   10.90
   6   6   2  194.68   11.20
   6   6   2  238.08   10.80
  -6  -6   2  220.88    7.40
  -6  -6   2  233.08    9.60
  -6   6   2  225.38    8.10
   6  -6   2  226.98    9.40
   6  -6   2  227.38   10.90
  -6  -6   2  216.78    7.50
  -5   7  -2   99.29    4.40
  -5   7  -2  109.69   12.70
   5  -7  -2   95.09    4.00
   7   5  -2  103.49    7.10
  -7  -5  -2   86.19    8.10
  -7  -5  -2   89.89    6.50
   7   5  -2   90.19    5.80
   7   5  -2  121.19    7.40
  -7  -5  -2  102.89   11.50
   7   5  -2   94.19    6.00
   7   5  -2  107.59    5.50
   5  -7  -2  101.49    7.10
  -5   7  -2  101.09    8.10
   7   5  -2  107.99    7.30
  -5   7  -2  101.39    9.70
  -5   7  -2   90.19   11.70
   7   5  -2   98.59    4.70
  -7  -5  -2   85.09    5.30
  -5   7  -2   91.09    7.10
   5  -7  -2   86.59    7.10
  -7  -5  -2  100.19    5.50
  -7  -5  -2  110.69    7.30
   7   5   2  101.29    6.90
   7   5   2   95.39    7.20
  -5   7   2   98.89    3.60
  -7  -5   2  112.89   12.80
  -5   7   2  119.39   11.30
  -5   7   2  112.79   12.70
   7   5   2  103.19    6.20
  -7  -5   2  104.99    6.60
   7   5   2  104.49    6.90
  -7  -5   2   88.89   11.20
  -5   7   2  100.59    7.90
  -7  -5   2   78.99    9.50
   5  -7   2  105.49    7.00
  -7  -5   2   99.89    5.60
   5  -7   2   94.79    7.20
  -3   7  -2  233.88    9.20
  -3   7  -2  223.28   13.90
  -3   7  -2  255.97    9.50
  -7  -3  -2  245.68    9.00
   3  -7  -2  234.38    9.10
   7   3  -2  239.18   10.70
   7   3  -2  239.58    9.40
  -3   7  -2  233.88   12.50
   7   3  -2  257.97   11.00
   7   3  -2  239.28   11.00
   7   3  -2  243.18   10.80
  -3   7  -2  238.68    9.40
  -7  -3  -2  247.38   13.00
  -7  -3  -2  222.18   10.60
  -7  -3  -2  242.08   15.60
   3  -7  -2  258.27   11.40
  -7  -3  -2  253.77    9.90
   3  -7  -2  253.17   10.30
  -7  -3  -2  240.88   14.90
  -7  -3  -2  239.68   11.50
   7   3  -2  235.78    9.00
   7   3  -2  244.28    9.50
   7   3   2  263.17   11.30
  -3   7   2  221.48    9.70
  -7  -3   2  233.98   15.60
   7   3   2  232.68   10.70
   7   3   2  231.98   10.70
  -3   7   2  238.18    9.40
  -7  -3   2  228.18    8.90
   3  -7   2  231.98   13.00
   7   3   2  252.47   10.90
   3  -7   2  248.78   11.30
  -7  -3   2  259.17   18.40
  -3   7   2  232.38   12.60
  -3   7   2  239.88   12.70
  -3   7   2  235.98   14.50
  -7  -3   2  238.58   12.20
  -7  -3   2  242.98   14.20
  -3   7   2  235.48   15.10
   3  -7   2  256.77   12.10
   7   1  -2    5.10    2.10
  -7  -1  -2    6.00    2.20
  -1   7  -2    9.00    3.40
  -7  -1  -2    8.50    2.00
   7   1  -2    9.70    2.60
  -7  -1  -2    6.30    5.10
   1  -7  -2    4.80    1.80
   1  -7  -2    1.70    2.20
  -7  -1  -2    5.40    1.10
  -7  -1  -2    5.40    2.20
   7   1  -2    7.60    1.50
  -7  -1  -2    1.30    3.70
   1  -7  -2    2.90    2.70
  -1   7  -2    6.50    3.20
  -1   7  -2    4.30    2.00
   7   1  -2    5.90    2.00
   7   1  -2    9.50    2.40
   7   1  -2    5.80    0.90
  -7  -1  -2    3.50    3.30
   7   1  -2    7.40    2.30
   7   1  -2    7.10    2.40
   1  -7  -2    6.50    2.90
   1  -7   2    6.00    2.50
   1  -7   2    5.00    2.60
   7   1   2    2.00    1.80
   1  -7   2   10.60    3.00
  -7  -1   2    4.00    3.90
  -1   7   2    8.70    2.40
   7   1   2    9.50    2.90
  -7  -1   2    9.60    4.70
   7   1   2    2.30    2.10
  -1   7   2    5.30    1.60
  -1   7   2    3.30    4.00
  -1   7   2    8.90    3.30
  -1   7   2    4.70    1.00
  -7  -1   2    5.40    1.90
  -7  -1   2   10.50    6.20
   7   1   2    2.30    1.40
   1  -7   2    5.80    2.30
   7   1   2    5.90    2.40
  -1   7   2    6.00    1.20
   7  -1  -2  701.33   21.10
   7  -1  -2  689.53   24.30
   1   7  -2  739.63   24.50
   1   7  -2  737.03   24.10
   7  -1  -2  697.93   25.30
   7  -1  -2  725.33   23.90
  -7   1  -2  714.03   29.90
   7  -1  -2  701.13   23.80
   7  -1  -2  698.63   21.10
  -7   1  -2  704.43   22.60
  -1  -7  -2  752.42   26.70
  -7   1  -2  697.23   24.10
  -7   1  -2  668.63   24.80
  -7   1  -2  714.43   25.00
  -1  -7  -2  697.23   26.10
  -7   1  -2  712.03   29.30
   7  -1  -2  735.53   23.70
   1   7  -2  704.93   26.80
  -7   1  -2  679.83   29.90
  -1  -7  -2  687.73   24.20
  -1  -7  -2  687.83   23.00
   7  -1  -2  710.53   22.40
  -1  -7  -2  672.33   24.70
  -7   1   2  710.53   25.70
  -1  -7   2  692.43   25.10
   1   7   2  675.63   22.50
  -1  -7   2  666.13   24.40
   1   7   2  676.93   26.70
  -1  -7   2  712.43   24.60
  -7   1   2  745.63   29.30
  -1  -7   2  689.03   24.10
   7  -1   2  708.93   24.20
   7  -1   2  683.33   24.40
   1   7   2  702.53   27.90
   1   7   2  659.53   23.30
  -7   1   2  740.13   40.10
  -1  -7   2  713.63   23.70
   1   7   2  702.83   24.30
   7  -1   2  707.73   25.90
  -1  -7   2  736.23   25.00
   7  -1   2  700.73   22.60
   7  -1   2  715.93   24.00
   7  -1   2  691.53   21.70
  -7   1   2  703.73   23.70
   1   7   2  692.73   22.70
  -7   3  -2   44.90    2.30
   7  -3  -2   49.70    5.00
   7  -3  -2   47.60    3.80
  -7   3  -2   45.70    3.10
  -7   3  -2   52.19    4.20
  -7   3  -2   51.69    8.80
  -7   3  -2   42.60    3.60
  -7   3  -2   50.29    6.20
  -3  -7  -2   47.90    4.50
   7  -3  -2   45.20    4.30
  -3  -7  -2   50.79    5.80
   7  -3  -2   51.69    3.80
   7  -3  -2   47.10    2.00
  -7   3  -2   61.29    7.40
   3   7  -2   46.50    4.70
   7  -3  -2   47.00    3.00
   3   7  -2   44.70    5.20
   7  -3  -2   48.80    4.10
  -3  -7  -2   42.00    4.30
  -3  -7  -2   45.10    5.30
  -3  -7  -2   53.09    4.80
   3   7  -2   60.99    6.10
  -7   3   2   51.09    6.90
  -7   3   2   55.79    8.70
   7  -3   2   55.79    6.60
  -3  -7   2   45.80    3.80
  -7   3   2   52.99    3.80
   7  -3   2   47.90    5.40
   3   7   2   45.10    6.20
  -7   3   2   57.79    9.30
  -7   3   2   47.40    4.10
   3   7   2   47.10    3.70
  -3  -7   2   43.30    5.20
  -3  -7   2   45.00    2.60
  -3  -7   2   53.09    4.40
   7  -3   2   47.30    4.70
  -3  -7   2   46.20    3.50
   7  -3   2   45.40    4.40
  -7   3   2   37.70    7.50
   3   7   2   46.60    5.10
   3   7   2   52.99    4.20
   3   7   2   52.59    4.00
   7  -3   2   44.20    2.80
  -7   5  -2  362.26   14.10
  -5  -7  -2  370.36   16.50
   7  -5  -2  350.66   13.10
  -7   5  -2  391.96   14.20
   5   7  -2  345.77   13.80
   5   7  -2  401.26   16.20
  -7   5  -2  328.57   13.60
   7  -5  -2  358.46   13.00
  -5  -7  -2  337.07   14.80
  -5  -7  -2  384.56   17.10
  -7   5  -2  360.66   11.80
  -5  -7  -2  385.06   16.30
  -5  -7  -2  369.16   15.00
  -5  -7  -2  348.97   18.40
  -7   5  -2  433.36   22.70
   7  -5  -2  380.66   15.00
   7  -5  -2  363.26   14.10
  -7   5  -2  399.06   20.60
  -7   5  -2  386.06   19.70
   5   7  -2  402.86   15.60
   5   7  -2  372.66   15.70
   5   7   2  377.66   14.40
  -5  -7   2  372.16   17.80
   7  -5   2  372.06   14.10
  -7   5   2  360.86   19.50
  -7   5   2  354.76   13.00
   5   7   2  382.16   16.00
   5   7   2  334.87   15.20
  -7   5   2  377.36   21.10
   7  -5   2  369.66   15.40
  -5  -7   2  357.96   16.70
   5   7   2  363.16   15.60
  -5  -7   2  383.06   13.40
  -7   5   2  412.26   21.50
  -5  -7   2  396.36   15.20
   7  -5   2  359.26   14.20
   5   7   2  395.96   15.20
  -5  -7   2  358.66   13.30
   5   7   2  370.36   14.70
  -5  -7   2  414.86   20.60
  -7   5   2  374.26   15.00
   7   7  -2    8.40    3.90
  -7  -7  -2    6.50    2.10
  -7   7  -2    4.80    5.40
  -7   7  -2    8.70    6.00
   7  -7  -2    9.20    3.30
   7  -7  -2    6.20    1.60
   7   7  -2    8.10    3.60
  -7   7  -2   10.50    2.50
  -7   7  -2    7.00    2.10
   7   7  -2   11.40    3.40
  -7  -7  -2    4.00    3.90
  -7   7  -2    7.90    2.00
  -7   7  -2   15.60    6.50
   7  -7  -2    2.70    3.30
  -7   7  -2    6.60    3.40
   7   7  -2    7.20    3.20
  -7  -7  -2    5.90    5.60
  -7  -7  -2   10.60    3.50
  -7  -7   2    4.80    1.40
  -7  -7   2    8.00    5.80
  -7   7   2    9.70    6.40
  -7   7   2   -0.10    4.60
   7   7   2   11.60    2.20
   7  -7   2    6.10    2.30
  -7  -7   2   11.20    6.30
   7   7   2   10.90    4.20
  -7   7   2    8.50    6.30
  -7  -7   2    8.10    2.10
  -7  -7   2    8.00    3.70
   7   7   2    8.20    2.70
   7  -7   2    6.20    3.40
  -7  -7   2    7.60    1.30
  -7   7   2    6.70    1.40
  -7  -7   2    3.80    4.60
   7  -7   2    6.10    3.80
  -7   7   2    6.80    3.60
   7   7   2   15.10    4.00
   7   7   2   16.80    3.90
  -6   8  -2 1373.76   44.60
   6  -8  -2 1437.76   46.40
   8   6  -2 1355.16   45.40
   8   6  -2 1439.36   47.20
  -6   8  -2 1412.76   46.80
  -6   8  -2 1573.14   56.29
   8   6  -2 1420.06   43.60
  -6   8  -2 1460.35   55.49
   6  -8  -2 1431.56   47.90
   8   6  -2 1469.45   47.70
  -8  -6  -2 1420.46   49.70
  -6   8  -2 1453.15   47.40
  -8  -6  -2 1407.86   53.79
   8   6  -2 1438.26   47.50
  -6   8  -2 1375.46   44.30
  -8  -6  -2 1332.67   47.00
  -6   8  -2 1459.85   42.50
  -8  -6  -2 1389.36   47.10
   8   6  -2 1592.24   46.40
  -8  -6  -2 1400.46   44.40
  -8  -6   2 1359.46   45.90
   8   6   2 1398.06   47.20
   8   6   2 1445.36   47.70
  -8  -6   2 1402.26   55.29
  -6   8   2 1375.66   54.49
  -6   8   2 1395.26   48.50
  -6   8   2 1442.76   55.19
  -8  -6   2 1383.46   51.79
  -8  -6   2 1442.46   47.90
   6  -8   2 1443.96   48.00
   6  -8   2 1403.46   47.10
   8   6   2 1383.26   46.80
  -8  -6   2 1481.95   55.19
   8   6   2 1377.16   47.10
  -4   8  -2   44.10    8.20
   8   4  -2   31.30    3.10
  -8  -4  -2   39.40    5.40
  -8  -4  -2   34.10    3.00
   8   4  -2   30.80    3.20
  -8  -4  -2   55.09   10.10
  -8  -4  -2   45.00    5.30
  -4   8  -2   35.30    3.30
   8   4  -2   47.80    5.80
   8   4  -2   37.70    2.90
   4  -8  -2   32.90    2.70
  -8  -4  -2   29.30    5.90
   8   4  -2   35.20    4.70
   4  -8  -2   33.50    5.10
  -8  -4  -2   38.00    3.80
  -4   8  -2   32.90    5.10
  -8  -4  -2   36.90    7.90
   8   4  -2   37.10    5.00
  -4   8  -2   38.60    3.20
  -4   8  -2   41.10    4.40
  -4   8   2   41.80    8.20
  -8  -4   2   43.10    5.80
   8   4   2   52.49    5.90
  -8  -4   2   31.70    7.80
   8   4   2   41.60    4.80
   8   4   2   39.00    5.10
   4  -8   2   26.20    4.60
  -4   8   2   34.50    3.40
  -8  -4   2   45.10    9.30
  -4   8   2   28.90    7.60
   8   4   2   37.10    5.00
  -4   8   2   33.10    6.00
  -8  -4   2   32.40    5.20
  -8  -4   2   41.00    7.70
   4  -8   2   35.50    5.00
  -8  -4   2   38.80    3.20
  -8  -2  -2 2184.88   66.29
  -8  -2  -2 2123.39   74.99
   2  -8  -2 1987.60   65.49
  -8  -2  -2 2138.69   67.49
   8   2  -2 2116.29   63.49
  -2   8  -2 2145.69   66.19
  -8  -2  -2 2231.68   73.09
   2  -8  -2 2269.37   68.29
   8   2  -2 2290.77   67.69
   8   2  -2 2072.79   67.89
  -8  -2  -2 2124.09   73.79
  -8  -2  -2 2133.29   70.39
   8   2  -2 2139.69   63.79
   8   2  -2 2272.97   67.39
   8   2  -2 2143.89   66.49
   2  -8  -2 2121.39   66.29
  -2   8  -2 2138.49   66.19
  -8  -2  -2 2093.79   63.59
  -2   8  -2 2150.88   71.19
   8   2  -2 2107.09   66.29
  -2   8  -2 2293.97   69.09
  -2   8   2 2073.49   63.59
  -8  -2   2 2152.18   75.09
   8   2   2 2133.39   67.69
  -8  -2   2 2076.09   70.79
   8   2   2 2110.29   66.59
  -2   8   2 2204.48   66.29
  -2   8   2 2170.48   68.59
  -2   8   2 2202.58   71.69
  -8  -2   2 2150.98   75.09
   2  -8   2 2073.19   70.19
  -2   8   2 2086.79   73.59
  -2   8   2 2125.69   63.59
   8   2   2 2233.28   67.69
  -8  -2   2 2180.98   72.59
  -2   8   2 2126.39   63.69
   2  -8   2 2185.28   67.99
  -2   8   2 2115.19   63.79
   8   2   2 2051.49   65.39
   8   2   2 2212.18   67.39
   2  -8   2 2168.78   67.29
   8   0  -2   29.50    3.20
   0   8  -2   35.10    5.10
   8   0  -2   41.90    3.40
   0  -8  -2   38.20    5.00
  -8   0  -2   31.90    7.70
   8   0  -2   39.20    4.90
   8   0  -2   31.30    4.10
   0   8  -2   35.20    5.10
   8   0  -2   25.00    3.80
   0  -8  -2   36.90    4.20
   8   0  -2   30.70    4.20
   0   8  -2   33.20    4.30
  -8   0  -2   30.20    4.30
  -8   0  -2   40.70    4.70
   0  -8  -2   34.20    5.20
  -8   0  -2   31.60    7.10
   0  -8  -2   33.10    3.00
  -8   0  -2   39.90    8.00
   0  -8  -2   35.00    4.90
   0  -8  -2   34.10    4.40
  -8   0  -2   27.40    3.40
  -8   0   2   38.00    7.80
   0  -8   2   26.90    4.80
   0   8   2   31.70    3.60
   8   0   2   32.60    3.60
   0   8   2   38.70    4.60
   0   8   2   30.60    2.70
  -8   0   2   48.70    9.30
  -8   0   2   38.10    4.30
  -8   0   2   44.70    7.50
   0   8   2   32.80    5.60
   0  -8   2   33.00    4.50
   8   0   2   37.00    4.20
   0   8   2   29.10    6.50
   8   0   2   32.40    2.80
   0  -8   2   27.60    4.50
   0  -8   2   34.70    4.10
   8   0   2   33.50    4.50
   8   0   2   29.50    4.20
   0  -8   2   27.40    4.30
   0   8   2   28.20    2.50
   8   0   2   26.20    4.00
   8   0   2   28.00    4.60
   0   8   2   21.90    4.40
  -8   0   2   27.40    4.00
  -8   2  -2 1870.41   63.19
  -8   2  -2 1790.72   64.19
   2   8  -2 1858.81   56.99
  -8   2  -2 1820.92   57.69
   8  -2  -2 1685.13   55.89
  -2  -8  -2 1792.72   57.69
  -8   2  -2 1863.21   64.59
   8  -2  -2 1791.72   55.29
   8  -2  -2 1678.23   56.19
  -2  -8  -2 1819.32   56.39
   2   8  -2 1744.33   57.59
  -8   2  -2 1793.12   56.09
  -8   2  -2 1713.13   53.69
  -2  -8  -2 1661.73   59.39
   8  -2  -2 1784.12   56.49
  -8   2  -2 1781.52   58.39
   8  -2  -2 1747.63   52.69
   8  -2  -2 1808.82   55.59
  -2  -8  -2 1701.23   56.89
   8  -2  -2 1814.42   53.49
  -2  -8  -2 1795.92   55.49
  -2  -8   2 1763.82   55.09
   8  -2   2 1788.42   56.29
  -2  -8   2 1774.82   58.19
   8  -2   2 1788.42   58.59
   2   8   2 1784.12   54.99
  -2  -8   2 1777.22   57.49
   8  -2   2 1870.21   56.89
  -8   2   2 1864.91   63.39
  -2  -8   2 1704.93   56.39
   2   8   2 1741.03   54.69
   2   8   2 1837.22   56.89
  -8   2   2 1719.23   61.09
  -2  -8   2 1776.32   55.89
  -8   2   2 1751.32   55.49
   2   8   2 1798.62   60.59
  -8   2   2 1780.72   64.19
   2   8   2 1801.02   57.69
  -8   2   2 1753.92   63.59
   4   8  -2  193.28    9.80
  -4  -8  -2  182.38    9.80
  -4  -8  -2  175.98   10.50
  -8   4  -2  181.58    8.90
   8  -4  -2  189.68    8.50
   4   8  -2  187.38   10.60
  -4  -8  -2  201.48    9.70
  -8   4  -2  156.48   13.80
   8  -4  -2  175.08    7.50
  -8   4  -2  203.58   13.10
  -4  -8  -2  208.08   11.60
  -4  -8  -2  172.38    9.60
  -8   4  -2  185.88   15.40
   4   8  -2  193.78   10.50
  -8   4  -2  175.88    7.70
   8  -4  -2  202.08   10.00
   8  -4   2  197.68    9.40
   4   8   2  193.38   10.40
  -4  -8   2  182.28   11.50
  -8   4   2  198.28   13.30
   8  -4   2  206.78    9.30
  -4  -8   2  177.28   10.80
   4   8   2  184.68   10.40
   8  -4   2  193.88    7.60
  -8   4   2  178.08   14.70
   4   8   2  204.48    9.40
  -8   4   2  179.38    8.60
   4   8   2  187.78    9.90
   4   8   2  174.28    8.80
  -8   4   2  188.38   14.90
  -4  -8   2  193.28   13.70
  -4  -8   2  181.98    9.40
  -8   4   2  179.78    8.20
   8  -4   2  181.28   10.00
  -4  -8   2  187.28    8.20
   8  -4   2  190.48   11.40
   4   8   2  182.38   12.80
  -6  -8  -2 1511.85   49.60
   6   8  -2 1472.65   47.50
  -8   6  -2 1488.45   57.59
   8  -6  -2 1522.65   49.00
   8  -6  -2 1292.57   45.40
   6   8  -2 1437.06   48.60
   6   8  -2 1478.45   48.00
   8  -6  -2 1479.85   47.60
   6   8  -2 1487.25   47.90
  -8   6  -2 1411.26   54.59
  -6  -8  -2 1434.86   49.20
  -8   6  -2 1381.66   43.00
  -8   6  -2 1484.55   54.29
   8  -6  -2 1476.95   44.90
   8  -6  -2 1473.65   45.10
  -6  -8  -2 1429.46   47.20
  -6  -8  -2 1452.15   53.49
  -6  -8  -2 1422.26   50.19
  -8   6  -2 1413.26   46.20
  -6  -8  -2 1422.36   46.60
   6   8   2 1458.95   47.50
  -8   6   2 1559.64   57.49
   6   8   2 1396.16   47.60
  -6  -8   2 1353.56   44.70
   8  -6   2 1345.77   45.50
  -6  -8   2 1466.85   54.99
  -6  -8   2 1453.15   45.20
   8  -6   2 1412.46   46.00
   8  -6   2 1446.66   46.40
   6   8   2 1422.46   48.40
   6   8   2 1467.75   47.10
  -8   6   2 1451.95   55.59
  -6  -8   2 1476.65   51.49
  -8   6   2 1507.45   47.10
   8  -6   2 1412.16   48.50
  -8   6   2 1448.06   54.39
  -6  -8   2 1449.55   47.70
  -8   6   2 1378.76   45.00
  -6  -8   2 1467.55   50.29
   8  -6   2 1497.95   48.20
  -8   8  -2  151.98    7.80
   8  -8  -2  150.18    9.70
   8   8  -2  163.58   10.20
  -8   8  -2  158.58   15.30
  -8   8  -2  175.78   10.00
   8  -8  -2  169.38   11.00
   8   8  -2  158.78   10.90
   8   8  -2  168.18   10.40
  -8  -8  -2  154.68   11.70
   8   8  -2  160.58    9.00
  -8  -8  -2  159.78    9.70
  -8   8  -2  174.88   16.90
   8   8  -2  171.68    9.80
  -8  -8  -2  150.38    7.60
  -8  -8  -2  151.98   14.30
  -8   8  -2  166.68   14.60
   8   8   2  150.48    9.90
  -8   8   2  135.99    9.50
  -8  -8   2  170.18   10.70
   8  -8   2  158.58   10.30
  -8  -8   2  157.48   18.00
  -8  -8   2  160.98   15.30
   8   8   2  140.39    9.70
   8   8   2  156.88    6.60
  -8   8   2  165.88   15.50
   8  -8   2  176.68   11.30
   8   8   2  150.28    8.40
  -8   8   2  143.49   14.80
   8  -8   2  150.38    8.00
   8   8   2  160.98   10.90
  -8   8   2  190.58   16.90
  -8  -8   2  159.08   13.20
  -8  -8   2  162.68    7.50
   9   7  -2   16.30    4.70
   9   7  -2   16.80    2.50
   9   7  -2   18.80    4.60
  -9  -7  -2   16.80    5.60
   7  -9  -2   16.40    4.20
  -9  -7  -2   18.70    7.90
  -7   9  -2   17.30    2.60
   7  -9  -2    8.00    4.40
  -9  -7  -2   22.50    8.20
  -7   9  -2   16.90    8.30
   9   7  -2   20.90    4.00
  -7   9  -2   20.90    4.70
  -9  -7  -2   17.90    2.70
   9   7  -2   14.30    2.60
  -9  -7  -2   14.80    4.20
  -7   9  -2   18.10    2.90
   9   7  -2   18.50    5.20
  -7   9  -2    5.40    6.80
   9   7   2   11.60    4.50
   9   7   2   17.70    4.60
   9   7   2   13.40    4.50
  -9  -7   2   16.30    4.60
  -9  -7   2   23.10    8.90
   9   7   2   12.10    2.90
  -9  -7   2   12.60    6.20
   7  -9   2   24.80    5.30
  -9  -7   2   19.60    3.20
  -9  -7   2   10.80    7.70
  -7   9   2   19.30    4.80
   7  -9   2   17.80    5.20
  -7   9   2   21.30    8.40
  -7   9   2   15.10    8.10
  -5   9  -2   11.80    2.00
  -9  -5  -2   14.70    7.20
  -9  -5  -2   13.20    6.60
   9   5  -2   14.90    2.50
  -9  -5  -2   17.10    4.50
   9   5  -2   16.20    4.20
  -5   9  -2    9.10    2.10
   5  -9  -2    5.50    3.10
  -9  -5  -2    8.30    4.90
  -5   9  -2    8.90    6.20
  -5   9  -2    9.40    6.80
   9   5  -2   16.70    4.10
   9   5  -2   13.50    2.60
   9   5  -2   17.90    4.30
   5  -9  -2   15.70    4.40
  -5   9  -2   18.10    4.70
  -9  -5  -2   18.00    3.90
  -5   9  -2   16.00    2.70
  -9  -5  -2   13.40    2.50
  -9  -5   2    4.50    6.10
  -9  -5   2   17.70    5.40
   9   5   2   10.20    2.70
  -9  -5   2   15.40    5.90
  -9  -5   2   12.60    6.80
  -5   9   2   17.40    7.70
  -5   9   2    9.50    4.40
   5  -9   2   15.90    4.50
   5  -9   2   11.90    4.00
   9   5   2   11.90    4.00
  -5   9   2   11.30    2.10
  -9  -5   2   16.80    4.40
   9   5   2   12.30    3.90
   9   5   2   13.40    3.90
  -5   9   2   16.40    7.20
  -9  -5   2   10.40    2.50
  -9  -3  -2   21.00    1.90
  -9  -3  -2   17.50    3.70
   9   3  -2   21.80    4.30
   9   3  -2   22.70    4.40
  -3   9  -2   27.00    6.60
  -9  -3  -2   14.90    6.90
   3  -9  -2   18.50    3.50
   9   3  -2   21.50    4.00
  -9  -3  -2   14.90    5.30
  -9  -3  -2   19.30    6.90
   3  -9  -2   19.80    2.70
   3  -9  -2   25.60    4.60
   9   3  -2   23.40    2.20
  -3   9  -2   20.40    2.50
  -3   9  -2   18.60    2.80
  -9  -3  -2   22.40    3.30
  -9  -3  -2   23.20    6.50
  -3   9  -2   16.10    4.50
   9   3   2   16.70    3.60
   9   3   2   23.70    4.20
   9   3   2   30.10    4.90
  -3   9   2   16.00    5.80
   3  -9   2   22.90    4.60
  -9  -3   2   26.40    5.70
  -9  -3   2   18.40    5.90
  -3   9   2   22.90    6.90
  -3   9   2   15.90    4.40
  -3   9   2   15.70    3.30
  -9  -3   2   28.60    8.10
   9   3   2   20.20    4.00
  -9  -3   2   29.20    8.10
   3  -9   2   31.70    4.80
  -1   9  -2   54.39    3.80
  -9  -1  -2   51.89    5.00
   9   1  -2   58.59    5.40
   1  -9  -2   44.60    5.70
   9   1  -2   45.90    3.40
   9   1  -2   52.79    5.50
  -9  -1  -2   49.90   10.20
  -1   9  -2   58.09    6.90
  -1   9  -2   54.99    5.10
   9   1  -2   48.50    5.60
  -9  -1  -2   59.09    5.30
   1  -9  -2   49.20    4.00
   9   1  -2   57.89    5.50
  -1   9  -2   49.80    6.80
   1  -9  -2   60.59    6.70
   9   1  -2   45.40    4.40
  -9  -1  -2   63.19    9.60
  -9  -1  -2   69.59   10.50
  -9  -1   2   75.29   12.10
  -1   9   2   66.29    7.20
  -1   9   2   53.99    3.20
   9   1   2   48.40    4.10
   9   1   2   45.00    5.50
   1  -9   2   63.69    6.60
   9   1   2   49.99    4.20
   9   1   2   50.29    6.30
  -1   9   2   56.19    8.70
   9   1   2   51.09    4.60
  -1   9   2   59.79    3.20
  -1   9   2   47.80    5.30
  -1   9   2   48.40    8.60
  -9  -1   2   59.19   10.60
  -9  -1   2   53.19    4.20
   1  -9   2   49.70    5.90
   1  -9   2   54.09    6.70
   1  -9   2   56.59    6.00
  -9   1  -2   56.59    5.30
  -9   1  -2   88.99   11.80
  -1  -9  -2   72.19    6.10
  -9   1  -2   95.79   12.90
  -9   1  -2   70.19    6.40
  -9   1  -2   76.69    4.50
   9  -1  -2   79.49    5.80
  -1  -9  -2   78.29    6.70
   1   9  -2   62.69    5.50
   1   9  -2   84.99    6.40
  -1  -9  -2   68.19    6.40
  -1  -9  -2   73.19    7.00
   9  -1  -2   67.29    5.40
   9  -1  -2   71.59    4.40
   9  -1  -2   78.29    5.30
   9  -1  -2   70.09    6.60
   9  -1  -2   67.99    5.70
  -9   1  -2   65.19   10.80
  -1  -9  -2   69.49    4.80
  -9   1  -2   67.69    6.00
   1   9  -2   81.69    8.30
  -1  -9   2   72.49    7.30
   1   9   2   69.29    6.10
   9  -1   2   71.19    5.80
   1   9   2   70.39    4.40
   9  -1   2   80.99    6.60
   9  -1   2   73.19    3.60
  -1  -9   2   81.29    5.90
   9  -1   2   76.09    4.60
   9  -1   2   74.09    6.00
  -9   1   2   67.69   10.10
   1   9   2   92.39   10.80
   1   9   2   68.69    4.50
  -1  -9   2   63.49    5.60
  -1  -9   2   68.09    6.50
  -9   1   2   78.49   12.00
   9  -1   2   75.69    6.90
  -9   1   2   69.29    6.70
  -1  -9   2   70.99    6.20
  -9   1   2   88.39   12.20
  -9   1   2   74.79    5.50
   1   9   2   80.39    7.40
   9  -3  -2  247.98    8.40
   9  -3  -2  242.48    8.10
  -9   3  -2  235.78    8.40
  -3  -9  -2  244.18   11.20
  -3  -9  -2  233.58   12.50
  -9   3  -2  236.48   18.10
   3   9  -2  253.37   11.50
   3   9  -2  258.07   13.20
  -9   3  -2  297.47   19.10
  -3  -9  -2  258.97   13.40
   3   9  -2  238.58   12.30
  -9   3  -2  239.28   11.20
   9  -3  -2  225.58   10.60
   9  -3  -2  246.48   10.80
  -3  -9  -2  228.98   11.40
  -3  -9  -2  231.48   12.10
  -9   3  -2  247.88   14.20
   9  -3  -2  267.77   12.30
   9  -3  -2  261.27   11.10
   9  -3   2  251.17   15.10
  -9   3   2  228.68   17.80
   9  -3   2  251.97   11.60
   3   9   2  271.17   13.30
  -9   3   2  222.68   14.10
  -3  -9   2  257.47   13.30
  -9   3   2  223.38   16.90
   3   9   2  249.88   10.60
   3   9   2  252.17   12.50
  -9   3   2  247.28   10.70
  -9   3   2  228.98   17.00
  -3  -9   2  233.98   13.20
   9  -3   2  252.97   12.50
   9  -3   2  251.17   11.50
  -3  -9   2  253.87   10.50
  -3  -9   2  246.88   11.50
   3   9   2  248.08   10.80
   5   9  -2  185.08   10.80
  -9   5  -2  177.08   13.70
   9  -5  -2  168.38    7.40
   5   9  -2  188.98   11.00
   9  -5  -2  167.58    9.80
  -5  -9  -2  159.18   11.30
  -9   5  -2  165.18   16.50
  -5  -9  -2  163.18   13.00
  -9   5  -2  166.48    8.60
   9  -5  -2  165.68    8.20
  -5  -9  -2  167.98    9.40
  -5  -9  -2  159.68   10.20
  -5  -9  -2  178.18   11.20
  -9   5  -2  164.08   15.10
   9  -5  -2  172.98    8.20
   5   9  -2  161.58    9.60
  -9   5   2  163.48   13.30
  -5  -9   2  175.58    9.80
   5   9   2  166.48   11.10
  -9   5   2  171.28    8.00
   5   9   2  167.28    9.30
   5   9   2  153.18    8.70
  -5  -9   2  180.48    8.10
   9  -5   2  172.38   10.40
   9  -5   2  157.68    7.20
   9  -5   2  180.88    9.30
   5   9   2  173.08    9.10
   9  -5   2  165.08    9.00
  -5  -9   2  167.68   14.20
  -9   5   2  180.68   16.20
  -5  -9   2  163.08   11.70
  -5  -9   2  163.98   11.20
   9  -5   2  160.68   11.20
  -5  -9   2  156.98    8.10
  -9   5   2  165.38    8.30
   5   9   2  162.38   10.40
  -9   5   2  174.08   15.80
   9  -7  -2  240.68   12.50
  -7  -9  -2  240.48   17.40
   9  -7  -2  224.58    9.70
  -7  -9  -2  213.78   13.60
  -9   7  -2  245.98   10.80
   7   9  -2  218.68   12.40
  -9   7  -2  261.57   20.40
  -7  -9  -2  226.48   11.90
   9  -7  -2  244.28    9.70
  -9   7  -2  230.38   11.20
  -7  -9  -2  227.68   14.90
   7   9  -2  266.17   14.00
  -9   7  -2  186.68   16.90
  -9   7  -2  208.98   17.70
   7   9  -2  233.08   13.00
   7   9  -2  243.78   12.70
   7   9  -2  231.98   12.60
   9  -7  -2  236.18   13.50
  -7  -9  -2  241.08   10.50
  -7  -9  -2  220.28   11.30
  -7  -9   2  215.48   14.50
  -7  -9   2  226.58   15.20
  -7  -9   2  266.37   19.50
   9  -7   2  241.68   11.30
   7   9   2  237.38   13.70
  -9   7   2  225.68    9.50
  -9   7   2  256.57   20.20
   9  -7   2  256.17   13.20
  -7  -9   2  258.47   10.30
  -9   7   2  232.08   11.70
  -9   7   2  225.28   17.50
  -7  -9   2  242.28   12.70
   9  -7   2  253.67   11.10
   9  -7   2  238.38   13.70
   7   9   2  244.18   12.00
   7   9   2  246.18   12.40
  -7  -9   2  242.08    8.80
   7   9   2  243.28   12.60
  -7  -9   2  230.38    9.10
  -9   7   2  205.58   18.10
   9   9  -2   39.70    7.40
  -9   9  -2   27.60    9.80
   9   9  -2   39.80    6.50
   9  -9  -2   30.70    5.80
  -9   9  -2   35.60    3.70
  -9  -9  -2   25.30    6.70
  -9   9  -2   36.60   10.90
   9   9  -2   47.40    6.60
   9   9  -2   32.60    4.00
  -9  -9  -2   26.70    5.40
  -9   9  -2   47.80    6.40
  -9  -9  -2   35.90   10.40
  -9   9  -2   23.60    3.50
   9   9  -2   29.30    6.10
  -9  -9  -2   39.30    5.90
  -9   9  -2   46.30   10.50
   9   9  -2   37.90    5.00
  -9  -9  -2   35.10    3.80
   9  -9  -2   42.20    7.60
  -9   9   2   37.90   10.80
  -9   9   2   30.90    5.40
   9   9   2   36.30    6.10
   9  -9   2   33.20    6.40
  -9   9   2   45.40   11.60
  -9  -9   2   38.10   10.40
   9   9   2   37.90    6.60
   9   9   2   30.50    6.50
   9  -9   2   39.70    7.60
  -9  -9   2   33.80    6.40
  -9  -9   2   33.90   10.70
  -9  -9   2   38.90    8.50
  -8  10  -2 1251.07   54.79
  -8  10  -2 1196.98   40.50
   8 -10  -2 1250.87   48.50
  -8  10  -2 1385.16   56.19
  -8  10  -2 1276.57   44.80
 -10  -8  -2 1297.87   56.09
  10   8  -2 1250.67   42.50
   8 -10  -2 1258.17   43.70
 -10  -8  -2 1309.57   47.90
 -10  -8  -2 1219.48   39.10
  10   8  -2 1282.27   44.90
 -10  -8  -2 1206.08   52.59
  -8  10  -2 1256.27   42.90
 -10  -8  -2 1310.07   44.10
  10   8  -2 1265.27   45.40
  10   8  -2 1250.97   44.70
  -8  10   2 1287.77   45.30
  10   8   2 1311.37   45.00
 -10  -8   2 1215.48   54.09
  10   8   2 1224.38   45.20
  -8  10   2 1276.17   54.99
 -10  -8   2 1320.97   50.59
  -8  10   2 1236.48   54.59
 -10  -8   2 1346.37   46.00
 -10  -8   2 1428.76   56.99
  10   8   2 1330.27   44.70
   8 -10   2 1260.37   50.99
   8 -10   2 1299.77   45.00
 -10  -8   2 1166.58   39.90
  10   8   2 1225.28   41.90
   6 -10  -2   44.10    6.80
  -6  10  -2   46.10    3.50
  10   6  -2   57.19    4.90
  -6  10  -2   48.00    4.00
  -6  10  -2   66.59   12.20
  -6  10  -2   46.20    7.00
 -10  -6  -2   59.79    7.30
 -10  -6  -2   42.60   10.00
   6 -10  -2   53.79    6.40
  -6  10  -2   63.09   12.50
 -10  -6  -2   46.40    8.20
 -10  -6  -2   49.20    3.50
  -6  10  -2   54.09    3.30
  -6  10  -2   52.39    7.90
  10   6  -2   66.09    7.60
 -10  -6  -2   50.49    4.10
 -10  -6  -2   58.49    8.90
 -10  -6  -2   64.09   13.60
  10   6  -2   47.70    6.50
  10   6  -2   47.10    3.70
  10   6  -2   48.90    6.90
  10   6   2   48.20    6.80
  10   6   2   46.40    7.00
   6 -10   2   51.19    7.60
   6 -10   2   46.70    6.90
 -10  -6   2   37.60   10.30
  -6  10   2   64.49    9.00
 -10  -6   2   52.99   12.00
 -10  -6   2   42.00    8.90
 -10  -6   2   46.40    3.90
  10   6   2   43.80    6.30
  -6  10   2   53.99   12.10
  -6  10   2   62.69   11.90
 -10  -6   2   56.39    6.90
  10   6   2   53.59    5.90
 -10  -4  -2 1910.41   68.19
 -10  -4  -2 1900.61   64.99
  10   4  -2 1804.12   59.39
  10   4  -2 1843.32   59.09
   4 -10  -2 1832.52   60.09
  -4  10  -2 1663.83   55.69
   4 -10  -2 1866.81   58.09
 -10  -4  -2 1748.13   54.79
  -4  10  -2 1749.22   56.09
  10   4  -2 1820.62   58.69
 -10  -4  -2 1740.93   68.89
 -10  -4  -2 1820.52   55.99
  10   4  -2 1729.83   56.39
  -4  10  -2 1847.82   60.69
  -4  10  -2 1930.91   69.29
   4 -10  -2 1619.14   55.69
 -10  -4  -2 1808.42   62.79
  -4  10  -2 1759.62   60.89
  -4  10  -2 1791.72   65.49
 -10  -4   2 1772.02   68.59
  -4  10   2 1812.02   58.89
  -4  10   2 1939.41   69.29
  10   4   2 1805.32   58.49
  10   4   2 1911.61   59.69
 -10  -4   2 1877.21   69.69
  10   4   2 1883.41   59.29
 -10  -4   2 1792.02   65.29
   4 -10   2 1873.01   60.29
  -4  10   2 1865.81   62.89
  -4  10   2 1791.62   65.49
   4 -10   2 1788.62   58.99
 -10  -4   2 1749.72   61.59
  10   4   2 1904.61   59.09
  10   2  -2   16.00    4.20
 -10  -2  -2   14.80    3.40
   2 -10  -2    7.90    3.70
   2 -10  -2   10.00    3.20
  -2  10  -2   16.20    4.90
   2 -10  -2   18.40    4.60
   2 -10  -2   14.10    2.90
  10   2  -2   12.80    3.90
  -2  10  -2   16.80    5.50
  -2  10  -2   15.60    7.00
  -2  10  -2   14.90    2.40
 -10  -2  -2   14.10    6.30
  10   2  -2   10.60    3.10
  10   2  -2   12.60    1.40
  10   2  -2    9.20    3.20
 -10  -2  -2    2.70    5.90
 -10  -2  -2   10.60    7.40
 -10  -2  -2   18.10    3.40
   2 -10   2   18.20    4.70
  10   2   2   16.80    4.50
  -2  10   2   17.20    1.70
  -2  10   2   10.70    4.60
   2 -10   2   17.30    4.30
  10   2   2   16.90    3.80
  -2  10   2   13.60    5.80
  -2  10   2   15.20    7.10
 -10  -2   2   14.70    8.10
 -10  -2   2    3.60    4.70
  -2  10   2   14.00    1.70
  10   2   2   13.20    4.00
  10   2   2    9.30    3.00
  -2  10   2   16.50    1.60
 -10  -2   2    6.50    7.00
 -10   0  -2 1846.32   61.99
   0 -10  -2 2014.50   62.69
   0 -10  -2 1982.80   63.09
 -10   0  -2 2021.30   71.19
   0  10  -2 1948.31   64.19
  10   0  -2 1891.61   62.59
  10   0  -2 1873.91   60.09
   0  10  -2 1987.50   61.99
  10   0  -2 1976.20   61.99
   0  10  -2 1876.71   65.29
   0 -10  -2 1967.10   61.49
 -10   0  -2 1794.12   59.99
 -10   0  -2 1892.61   70.19
 -10   0  -2 1967.50   72.49
  10   0  -2 1896.01   62.09
  10   0  -2 1958.90   61.69
  10   0  -2 1916.01   59.99
   0 -10  -2 1906.41   63.29
 -10   0  -2 1867.71   59.99
   0 -10  -2 1989.10   60.19
 -10   0  -2 1914.21   61.89
   0  10   2 1976.70   59.19
 -10   0   2 1985.90   61.59
   0 -10   2 1978.10   61.99
  10   0   2 1968.40   62.29
 -10   0   2 1953.90   72.59
   0  10   2 1939.91   58.89
  10   0   2 1910.01   63.49
  10   0   2 1960.20   61.99
 -10   0   2 1978.80   72.19
   0 -10   2 1978.70   63.09
  10   0   2 1892.91   60.19
   0 -10   2 1730.93   62.89
  10   0   2 2017.60   62.89
  10   0   2 1929.71   59.69
   0 -10   2 1928.31   62.39
 -10   0   2 1992.00   69.19
   0 -10   2 1990.40   63.39
   0  10   2 1893.61   68.89
   0  10   2 2025.20   62.29
   0  10   2 2021.40   64.39
  -2 -10  -2  161.88   10.10
  10  -2  -2  146.99    9.40
 -10   2  -2  144.19    6.50
   2  10  -2  159.98   11.00
  10  -2  -2  153.28    6.50
  -2 -10  -2  178.28    9.60
 -10   2  -2  151.58   17.30
  -2 -10  -2  159.68   11.40
   2  10  -2  140.39    8.30
 -10   2  -2  151.38   17.10
  10  -2  -2  148.39   10.00
  10  -2  -2  152.78    8.60
  -2 -10  -2  156.18   10.70
  10  -2  -2  150.78    8.20
 -10   2  -2  166.38   14.40
   2  10  -2  148.69    9.60
  10  -2  -2  155.48    8.80
  -2 -10  -2  152.48    8.00
  10  -2   2  172.18   10.10
  10  -2   2  134.49   10.00
 -10   2   2  157.58   15.10
  -2 -10   2  148.19   10.30
   2  10   2  140.79    9.40
  -2 -10   2  161.78    9.10
  -2 -10   2  148.29    8.10
   2  10   2  171.08   13.30
   2  10   2  157.18    7.60
 -10   2   2  132.29    8.10
  10  -2   2  150.48    9.00
 -10   2   2  171.08   11.10
   2  10   2  154.68   10.70
  10  -2   2  143.59    9.00
 -10   2   2  150.88   16.30
 -10   2   2  170.58   18.50
  -2 -10   2  152.88   10.20
   2  10   2  159.28    7.80
  -4 -10  -2  904.71   33.40
  -4 -10  -2  893.91   34.30
  -4 -10  -2  893.61   32.70
 -10   4  -2  872.31   31.20
   4  10  -2  896.81   33.20
   4  10  -2  923.01   33.70
 -10   4  -2  936.91   36.50
   4  10  -2  920.71   31.80
  10  -4  -2  921.41   30.60
 -10   4  -2  907.11   41.00
  -4 -10  -2  907.71   31.80
  -4 -10  -2  919.91   31.90
 -10   4  -2  982.50   42.80
  10  -4  -2  893.61   30.70
  10  -4  -2  930.91   32.60
   4  10   2  884.01   33.00
   4  10   2  926.61   31.20
 -10   4   2  828.42   30.30
  10  -4   2  900.81   31.30
  10  -4   2  925.31   32.90
   4  10   2  917.91   35.90
 -10   4   2  934.61   41.30
  -4 -10   2  871.91   30.10
 -10   4   2  964.00   42.10
 -10   4   2  900.91   36.60
  10  -4   2  866.71   36.90
  -4 -10   2  883.31   34.10
  -4 -10   2  896.61   31.80
  -4 -10   2  887.31   34.40
   4  10   2  912.31   30.80
  10  -4   2  880.31   33.30
 -10   6  -2  286.37   19.20
   6  10  -2  284.57   13.90
   6  10  -2  295.57   16.10
   6  10  -2  276.77   15.30
  10  -6  -2  298.47   12.00
   6  10  -2  282.47   14.90
 -10   6  -2  285.57   22.70
  -6 -10  -2  264.57   15.10
  -6 -10  -2  282.27   13.60
  10  -6  -2  294.97   12.20
  -6 -10  -2  285.07   14.70
 -10   6  -2  312.47   21.80
 -10   6  -2  270.37   12.50
  -6 -10  -2  255.27   16.10
  -6 -10  -2  266.97   13.10
  10  -6  -2  256.07   11.00
   6  10  -2  303.17   14.40
  -6 -10  -2  296.37   19.20
  10  -6  -2  298.77   14.40
   6  10   2  296.27   13.90
  10  -6   2  290.87   12.90
  10  -6   2  301.67   15.00
   6  10   2  281.07   15.20
 -10   6   2  319.37   22.40
  10  -6   2  290.87   13.10
 -10   6   2  310.97   19.70
  -6 -10   2  286.97   11.90
  -6 -10   2  257.17   16.20
   6  10   2  280.87   13.40
 -10   6   2  265.07   11.60
  -6 -10   2  308.17   14.40
 -10   6   2  340.17   23.20
  -6 -10   2  290.67   16.60
   6  10   2  313.97   15.80
  -6 -10   2  257.37   19.60
  10  -6   2  255.97   10.90
  -6 -10   2  266.37   11.60
  -8 -10  -2  902.91   35.80
 -10   8  -2  924.11   48.70
  10  -8  -2  919.71   33.40
   8  10  -2  884.11   33.60
  -8 -10  -2  917.81   30.40
  -8 -10  -2  946.91   33.00
   8  10  -2  865.71   33.30
 -10   8  -2  863.61   30.80
 -10   8  -2  978.40   43.00
   8  10  -2  941.51   34.00
   8  10  -2  866.11   42.40
  10  -8  -2  928.71   29.70
  10  -8  -2  888.61   35.90
  -8 -10  -2  933.01   41.50
 -10   8  -2  953.90   42.60
  -8 -10  -2  836.42   31.70
   8  10  -2  925.51   33.60
  -8 -10   2  888.81   29.80
  -8 -10   2  881.51   28.30
 -10   8   2  921.11   42.80
   8  10   2  897.31   33.00
  -8 -10   2  887.31   37.70
   8  10   2  871.11   31.30
  -8 -10   2  937.11   43.30
  10  -8   2  915.71   34.20
 -10   8   2  925.01   42.20
  10  -8   2  965.80   43.70
  -8 -10   2  848.22   27.50
  10  -8   2  910.31   31.00
  -8 -10   2  935.41   34.10
   8  10   2  887.11   33.30
  10  10  -2   65.39    4.10
  10  10  -2   52.09    8.00
 -10  10  -2   52.69    4.80
 -10  10  -2   51.49    3.40
 -10  10  -2   58.19   13.70
 -10 -10  -2   70.89    6.90
 -10  10  -2   94.59   17.10
  10  10  -2   59.99    7.70
  10 -10  -2   74.69    9.60
 -10 -10  -2   60.49   13.90
  10  10  -2   54.99    9.10
 -10 -10  -2   67.59   13.70
 -10 -10  -2   61.89    3.90
  10  10  -2   70.39    8.90
 -10 -10  -2   45.00    8.70
 -10 -10  -2   65.99    3.90
  10 -10   2   54.29    8.80
 -10 -10   2   70.79   14.00
  10 -10   2   63.69    8.90
  10  10   2   72.79    8.90
 -10 -10   2   42.60    9.80
 -10  10   2   56.99   13.30
 -10 -10   2   59.89    8.40
 -10 -10   2   64.09   14.50
  10  10   2   58.89    8.90
 -10  10   2   72.39    7.50
  10  10   2   75.49    9.10
 -10  10   2   59.39   14.50
  11   9  -2   92.29   10.10
  -9  11  -2   80.39   16.00
 -11  -9  -2  102.49   12.40
 -11  -9  -2  111.79   16.80
   9 -11  -2  115.29   10.00
  -9  11  -2  106.09   17.70
 -11  -9  -2  116.29   13.10
   9 -11  -2  121.69   11.40
  11   9  -2  106.39   11.30
  11   9  -2  114.19   10.10
 -11  -9  -2   93.09   16.70
  -9  11  -2   96.99    7.20
 -11  -9   2  135.09   19.50
  -9  11   2  110.89   17.90
  11   9   2  128.19   11.30
  11   9   2  112.09    9.90
   9 -11   2   95.89   11.30
  11   9   2  100.49    7.10
 -11  -9   2   85.49   10.10
  -9  11   2  109.59    9.40
  11   9   2  103.89   10.00
 -11  -9   2  130.79   17.80
  -9  11   2   95.59   17.30
   9 -11   2  110.29   11.30
 -11  -9   2  113.09   18.50
  11   7  -2   16.00    5.50
  -7  11  -2   17.20    2.70
 -11  -7  -2   23.10    5.10
  -7  11  -2   18.90    2.40
  -7  11  -2   10.40    8.40
  11   7  -2   14.00    2.20
 -11  -7  -2    3.60    7.80
   7 -11  -2    9.40    5.40
   7 -11  -2   18.60    5.00
 -11  -7  -2   16.20    6.60
 -11  -7  -2   26.70    6.90
  11   7  -2   14.00    5.00
 -11  -7  -2   30.70   18.40
  -7  11  -2   17.70    5.60
  -7  11  -2   13.70    4.30
  11   7  -2   14.70    5.60
   7 -11   2   20.80    6.10
 -11  -7   2   21.90    4.70
  11   7   2   18.50    5.50
  11   7   2   15.00    5.60
 -11  -7   2   22.80    7.80
 -11  -7   2   26.90   10.50
  -7  11   2    9.80    9.90
 -11  -7   2   13.70   11.80
  11   7   2   18.70    3.50
  11   7   2   15.40    7.20
  -7  11   2   21.40    5.60
  -7  11   2    8.90    8.90
   7 -11   2   20.80    5.80
  -5  11  -2   42.70    9.90
 -11  -5  -2   29.10    7.30
  11   5  -2   27.90    5.70
  -5  11  -2   36.30    5.80
 -11  -5  -2   31.80    2.70
  11   5  -2   32.00    5.80
 -11  -5  -2   27.70    9.20
  -5  11  -2   32.20   10.60
  11   5  -2   30.60    3.80
 -11  -5  -2   55.69   12.30
   5 -11  -2   34.30    6.60
  11   5  -2   28.00    5.60
  -5  11  -2   38.20    7.00
   5 -11  -2   34.70    5.30
  -5  11  -2   37.10    3.60
 -11  -5  -2   45.70    9.10
 -11  -5  -2   32.80    2.90
  -5  11  -2   36.00    3.10
  -5  11   2   36.80    4.00
  11   5   2   43.60    6.60
  -5  11   2   41.90    9.80
 -11  -5   2   36.20   10.80
   5 -11   2   37.70    6.00
  11   5   2   28.40    4.50
 -11  -5   2   37.50    6.90
  11   5   2   36.10    6.00
  -5  11   2   35.60   10.50
   5 -11   2   44.10    7.10
 -11  -5   2   47.00   11.90
  -5  11   2   35.30    7.60
  11   5   2   40.50    6.40
  -3  11  -2  241.28   14.00
  11   3  -2  247.78   12.60
  -3  11  -2  198.18    9.20
   3 -11  -2  206.38   12.90
  -3  11  -2  219.68   15.80
 -11  -3  -2  253.77   19.40
 -11  -3  -2  199.58   16.00
 -11  -3  -2  209.98    9.60
  11   3  -2  207.48   11.10
 -11  -3  -2  227.38   19.60
  -3  11  -2  188.68   17.30
   3 -11  -2  213.58   11.20
  11   3  -2  188.68   10.00
   3 -11  -2  223.68   12.90
  -3  11  -2  204.58   10.40
  -3  11  -2  205.18    8.90
  11   3  -2  218.58   12.30
 -11  -3   2  230.78   20.30
  -3  11   2  263.97   19.40
  -3  11   2  219.58   15.70
  -3  11   2  218.68   15.10
  -3  11   2  214.38   11.90
 -11  -3   2  198.98   18.80
   3 -11   2  209.88   12.60
  11   3   2  220.08   12.20
  11   3   2  186.98   11.00
  11   3   2  215.08   11.40
 -11  -3   2  209.38   14.80
  11   3   2  210.08   12.20
   3 -11   2  215.28   12.00
   1 -11  -2   76.39    5.40
  -1  11  -2   82.09    9.20
 -11  -1  -2   44.50   11.20
  -1  11  -2   81.29   12.50
 -11  -1  -2   55.19   11.50
  11   1  -2   79.29    6.90
   1 -11  -2   75.99    8.00
   1 -11  -2   66.79    6.80
  11   1  -2   64.39    7.10
   1 -11  -2   67.39    7.90
  -1  11  -2   60.69    9.50
   1 -11  -2   66.69    8.10
 -11  -1  -2   65.09    6.00
  -1  11  -2   69.79    6.50
  11   1  -2   68.29    5.70
 -11  -1  -2   57.19   11.30
  11   1  -2   73.69    6.50
  11   1  -2   67.89    4.30
  -1  11   2   79.19   12.00
  11   1   2   66.99    7.40
   1 -11   2   80.09    8.60
   1 -11   2   63.39    7.20
  -1  11   2   67.49    4.00
 -11  -1   2   95.59   14.30
  -1  11   2   70.49    8.90
   1 -11   2   70.09    7.80
 -11  -1   2   67.89   12.70
  11   1   2   73.39    5.10
 -11  -1   2   69.29   10.50
  11   1   2   67.69    7.40
  -1  11   2   72.49    6.70
   1 -11   2   72.69    7.00
  -1  11   2   82.09    9.70
  11   1   2   74.59    5.40
  -1  11   2   69.39    3.90
  11   1   2   65.09    7.10
  -1  11   2   70.99    3.80
  11   1   2   65.39    5.70
  11  -1  -2  458.65   18.70
 -11   1  -2  429.26   18.60
  -1 -11  -2  468.05   17.10
  11  -1  -2  444.46   19.80
  11  -1  -2  450.85   18.50
 -11   1  -2  449.46   26.90
  11  -1  -2  452.55   18.20
 -11   1  -2  445.56   18.40
  -1 -11  -2  475.15   19.30
   1  11  -2  477.95   19.60
   1  11  -2  393.26   24.00
  11  -1  -2  480.95   19.80
 -11   1  -2  437.46   27.50
 -11   1  -2  439.56   16.30
 -11   1  -2  449.06   26.10
   1  11  -2  462.75   17.80
   1  11  -2  468.35   21.20
  -1 -11  -2  448.66   19.90
  11  -1  -2  440.56   16.20
  -1 -11  -2  459.55   20.60
  11  -1   2  438.46   20.30
  -1 -11   2  461.35   18.20
 -11   1   2  472.55   28.10
  11  -1   2  455.25   19.60
   1  11   2  450.65   16.30
  11  -1   2  440.96   17.50
  11  -1   2  479.25   19.40
   1  11   2  433.36   20.80
   1  11   2  488.15   19.80
  -1 -11   2  459.75   22.40
   1  11   2  455.85   16.60
  11  -1   2  480.85   19.20
 -11   1   2  483.05   27.90
  -1 -11   2  459.35   18.90
 -11   1   2  479.95   26.20
 -11   1   2  473.45   21.90
  -1 -11   2  461.55   20.40
   1  11   2  436.56   24.50
  11  -3  -2  181.88    9.70
   3  11  -2  200.08   15.20
 -11   3  -2  215.98   18.80
 -11   3  -2  182.88   19.60
  11  -3  -2  169.38   11.60
  -3 -11  -2  172.88   11.60
  -3 -11  -2  177.98    9.50
   3  11  -2  184.98   10.10
 -11   3  -2  160.18    9.60
   3  11  -2  196.88   11.90
  -3 -11  -2  197.98   10.80
  -3 -11  -2  183.48   12.50
   3  11  -2  154.68   11.80
  11  -3  -2  163.28    8.60
 -11   3  -2  187.28   15.90
  11  -3  -2  188.08   11.40
  11  -3  -2  186.68    6.30
  11  -3  -2  187.28   10.00
  -3 -11   2  162.38   10.20
  11  -3   2  213.28   12.20
   3  11   2  188.08   11.60
 -11   3   2  198.18   13.20
  -3 -11   2  203.78    9.80
   3  11   2  178.48    9.20
  11  -3   2  197.98   10.80
   3  11   2  183.08   14.30
 -11   3   2  181.48   18.00
  11  -3   2  184.38   10.50
 -11   3   2  201.98   17.90
 -11   3   2  183.38   17.10
  -3 -11   2  204.08   12.50
 -11   3   2  164.58    9.40
   3  11   2  186.38    9.50
  -3 -11   2  180.18   12.00
  -5 -11  -2  220.58   13.50
  11  -5  -2  214.18    8.30
  -5 -11  -2  226.58   12.10
   5  11  -2  221.48   12.00
   5  11  -2  231.28   13.80
   5  11  -2  232.28   15.70
  11  -5  -2  219.18   10.90
   5  11  -2  215.98   11.70
 -11   5  -2  203.28   10.80
  -5 -11  -2  215.88   14.40
 -11   5  -2  234.68   19.60
 -11   5  -2  226.18   16.10
  -5 -11  -2  215.38   11.60
 -11   5  -2  212.08   20.40
  -5 -11  -2  226.38   12.20
  -5 -11  -2  269.77   18.00
   5  11  -2  222.28   13.40
  11  -5  -2  233.18   13.00
  11  -5  -2  222.18   10.80
   5  11   2  218.38   14.80
   5  11   2  233.28   11.50
   5  11   2  209.48   11.40
 -11   5   2  224.58   10.60
 -11   5   2  258.47   20.60
  -5 -11   2  217.08   12.20
  11  -5   2  247.38   12.00
  -5 -11   2  223.58   10.50
  -5 -11   2  212.08   17.40
 -11   5   2  223.68   19.60
  11  -5   2  227.88   11.90
   5  11   2  215.68   13.60
  -5 -11   2  222.98   14.60
  11  -5   2  216.28   12.90
 -11   5   2  214.98   16.10
  -5 -11   2  219.28   14.40
  11  -7  -2   41.30    6.60
 -11   7  -2   49.80   11.80
   7  11  -2   30.70    6.00
 -11   7  -2   36.30   12.00
  11  -7  -2   27.20    4.10
  -7 -11  -2   24.70    9.30
  -7 -11  -2   35.00    4.60
   7  11  -2   31.20    6.70
   7  11  -2   33.60    6.20
   7  11  -2   36.70    7.30
  -7 -11  -2   44.90    8.40
 -11   7  -2   31.40    4.90
  11  -7  -2   33.60    9.80
  -7 -11  -2   38.40    5.50
  -7 -11  -2   34.90    7.10
  -7 -11  -2   43.70    6.20
 -11   7  -2   44.20   10.50
   7  11  -2   42.90    7.30
   7  11   2   41.80    7.00
   7  11   2   48.10    8.40
  -7 -11   2   31.70    7.40
 -11   7   2   36.00   11.60
  -7 -11   2   46.20    6.90
 -11   7   2   37.40   10.30
  -7 -11   2   34.30    4.30
   7  11   2   34.50    5.90
  11  -7   2   27.10    7.10
 -11   7   2   39.90    3.70
  11  -7   2   32.10    5.00
   7  11   2   29.20    5.50
  -7 -11   2   43.30    3.60
  11  -7   2   41.00   10.30
  11  -7   2   40.40    5.20
  -9 -11  -2   25.80    4.20
  11  -9  -2    8.60    5.80
 -11   9  -2   31.00   11.90
  -9 -11  -2   14.30    8.70
  -9 -11  -2    9.90    6.00
   9  11  -2   12.20    4.10
 -11   9  -2   13.70    8.40
   9  11  -2    8.70    6.10
   9  11  -2   19.20    5.80
 -11   9  -2   13.80    3.20
   9  11  -2   19.60    5.70
   9  11  -2   17.50    5.70
 -11   9  -2   19.80    9.50
  -9 -11  -2   27.80    5.20
  11  -9  -2   20.40    5.90
 -11   9   2   13.00   10.70
 -11   9   2   23.60    9.20
  11  -9   2   13.40    3.80
  -9 -11   2   21.80    5.60
  -9 -11   2   26.40   10.10
  11  -9   2   13.90    5.70
  -9 -11   2   13.30    6.60
  -9 -11   2   24.50   11.20
   9  11   2   14.80    5.40
   9  11   2   16.60    5.40
   9  11   2   17.60    2.90
  11  -9   2   17.40    6.40
 -11   9   2   17.20    9.90
  -9 -11   2   17.10    2.60
   9  11   2   11.40    6.30
 -11 -11  -2   21.60   10.90
 -11 -11  -2    6.40    6.20
  11 -11  -2    6.70    6.00
 -11  11  -2    3.60    9.80
 -11  11  -2    3.80    2.40
  11  11  -2    5.40    5.60
 -11 -11  -2   11.90    9.60
 -11 -11  -2    1.90    3.20
 -11  11  -2    4.60    8.90
 -11 -11  -2    6.90    5.10
  11 -11  -2    4.70    4.90
  11  11  -2    7.60    5.10
  11  11  -2    6.00    6.10
 -11 -11   2   -0.40    9.00
 -11 -11   2    1.60    7.10
 -11 -11   2   17.40   10.30
 -11  11   2    3.70    3.40
  11 -11   2    4.70    5.60
  11  11   2   16.20    5.70
  11  11   2    3.00    6.00
  11  11   2    8.70    5.60
 -11  11   2    5.10    9.30
 -11 -11   2   12.10    5.00
 -11  11   2   -3.40    9.40
  11 -11   2   -1.80    5.70
  10 -12  -2  593.44   27.80
  12  10  -2  623.24   26.90
  12  10  -2  544.75   26.80
 -12 -10  -2  563.44   35.40
  12  10  -2  576.94   26.20
 -10  12  -2  569.34   36.90
 -12 -10  -2  594.64   29.30
  10 -12  -2  616.74   25.90
 -10  12  -2  527.05   21.20
 -12 -10  -2  588.84   38.10
 -10  12  -2  628.84   38.10
 -10  12   2  548.35   36.50
 -12 -10   2  652.73   39.00
  12  10   2  568.14   27.10
  12  10   2  594.54   26.30
  10 -12   2  560.84   26.10
 -10  12   2  589.34   24.60
 -10  12   2  567.74   36.70
  12  10   2  549.45   25.80
 -12 -10   2  639.04   38.30
  10 -12   2  614.94   28.30
  12   8  -2    2.00    4.60
  12   8  -2   10.80    5.40
  -8  12  -2   20.60   10.80
   8 -12  -2    7.90    5.20
  -8  12  -2   12.80    4.30
 -12  -8  -2   11.30    5.00
   8 -12  -2    3.60    5.40
 -12  -8  -2    5.00    6.20
  -8  12  -2    9.60    2.00
  -8  12  -2   10.80    5.80
  -8  12  -2    4.60    9.10
 -12  -8  -2   17.20   10.90
 -12  -8  -2   10.60    9.40
  12   8   2    8.00    5.50
  -8  12   2   11.70    9.50
   8 -12   2    9.20    5.30
 -12  -8   2    3.80    2.90
  -8  12   2    8.10    5.00
 -12  -8   2   12.90    9.80
 -12  -8   2   15.60   10.50
  -8  12   2   16.20   10.50
  12   8   2   10.60    5.40
   8 -12   2   14.00    6.10
 -12  -6  -2 1559.74   49.70
  -6  12  -2 1585.94   49.90
  -6  12  -2 1603.04   56.89
 -12  -6  -2 1659.83   68.89
  -6  12  -2 1588.34   56.79
  12   6  -2 1542.45   50.19
  12   6  -2 1645.84   55.79
 -12  -6  -2 1677.13   66.19
   6 -12  -2 1678.53   54.19
  12   6  -2 1549.64   54.79
  -6  12  -2 1533.85   49.90
 -12  -6  -2 1634.74   60.09
  -6  12  -2 1531.75   50.09
   6 -12  -2 1619.84   56.59
  -6  12  -2 1650.33   64.49
  -6  12  -2 1582.64   66.99
  12   6  -2 1614.54   55.29
 -12  -6  -2 1750.32   60.39
 -12  -6   2 1630.74   68.29
  -6  12   2 1579.14   63.59
 -12  -6   2 1674.23   67.89
  12   6   2 1612.54   55.19
  -6  12   2 1779.42   68.79
   6 -12   2 1666.63   56.79
  -6  12   2 1627.84   58.79
  12   6   2 1557.44   55.29
   6 -12   2 1619.64   55.09
  12   6   2 1603.44   55.09
 -12  -4  -2    0.80    5.70
  -4  12  -2    7.20    5.50
 -12  -4  -2   -6.80    5.70
 -12  -4  -2    4.40    8.60
  12   4  -2    8.60    4.10
  -4  12  -2    3.40    7.70
   4 -12  -2    4.60    4.60
  -4  12  -2   11.70    7.40
  -4  12  -2    8.70    2.90
  -4  12  -2    6.00    1.90
  12   4  -2    3.30    4.00
   4 -12  -2    0.30    4.20
  12   4  -2    6.00    4.50
   4 -12  -2    4.20    3.60
  -4  12  -2    6.70    1.70
  -4  12   2   -6.40    4.20
 -12  -4   2   -3.10    7.40
   4 -12   2   13.10    5.20
  12   4   2   11.40    3.70
  -4  12   2    5.80    6.60
  12   4   2    2.60    4.00
  -4  12   2    6.50    3.20
 -12  -4   2   12.50    5.60
  -4  12   2    5.80    7.80
   4 -12   2    3.40    4.10
  12   4   2    6.80    4.30
  12   4   2    2.50    3.40
 -12  -4   2   13.70    9.10
   2 -12  -2 1949.90   61.09
  -2  12  -2 1890.61   67.19
   2 -12  -2 1901.21   64.69
  12   2  -2 1830.42   62.39
 -12  -2  -2 1981.00   72.69
  -2  12  -2 1983.30   74.29
   2 -12  -2 1918.31   64.09
  -2  12  -2 1964.10   62.49
   2 -12  -2 1968.40   65.39
   2 -12  -2 1940.51   62.69
 -12  -2  -2 2028.60   74.49
  12   2  -2 2031.10   63.79
  12   2  -2 1944.81   63.89
 -12  -2  -2 2041.40   77.89
  -2  12  -2 1921.21   65.89
  12   2  -2 1959.80   61.99
  -2  12   2 1895.91   57.99
  -2  12   2 1919.91   73.49
   2 -12   2 1960.00   63.79
  -2  12   2 1845.82   57.79
  -2  12   2 2003.30   62.59
   2 -12   2 1957.70   65.09
  -2  12   2 1887.11   57.89
 -12  -2   2 2073.79   70.79
  12   2   2 2010.00   63.99
 -12  -2   2 1941.81   76.09
  -2  12   2 2035.70   68.69
   2 -12   2 1962.40   64.29
 -12  -2   2 2001.20   75.99
  12   2   2 2010.80   64.39
   2 -12   2 2004.90   64.09
  12   2   2 1969.40   62.29
  12   2   2 1740.53   63.39
  12   2   2 1666.43   59.69
   0 -12  -2    3.40    4.40
  12   0  -2    5.80    4.10
 -12   0  -2    2.00    6.70
  12   0  -2   17.30    4.40
   0  12  -2   12.50    7.40
  12   0  -2    5.20    2.30
   0  12  -2    7.10    5.20
   0  12  -2    9.00    4.10
   0 -12  -2    7.40    4.00
 -12   0  -2   14.50    8.30
  12   0  -2    6.30    2.90
 -12   0  -2    4.30    7.30
   0 -12  -2   11.00    4.80
  12   0  -2    4.60    3.90
   0  12  -2    7.10    2.90
   0  12  -2    5.60    3.60
   0 -12  -2   10.00    2.60
 -12   0  -2   10.30    1.70
  12   0   2   10.40    4.30
   0  12   2    7.90    3.90
 -12   0   2    7.20    7.30
  12   0   2    4.60    4.10
   0 -12   2    7.70    4.80
   0  12   2    7.50    2.10
   0 -12   2    4.60    3.70
 -12   0   2   13.10    9.50
  12   0   2    8.60    1.80
   0 -12   2   12.10    4.50
  12   0   2    9.90    3.50
 -12   0   2    9.10    7.30
   0  12   2    5.00    6.80
   0 -12   2   16.30    4.40
 -12   0   2    8.00    2.70
  12   0   2    6.30    4.00
   0  12   2   11.80    2.50
 -12   2  -2 1477.45   59.09
  12  -2  -2 1427.46   44.60
 -12   2  -2 1423.26   49.60
  12  -2  -2 1478.35   49.80
   2  12  -2 1513.95   51.79
 -12   2  -2 1466.85   61.19
  -2 -12  -2 1450.15   46.50
  12  -2  -2 1408.06   47.90
  -2 -12  -2 1461.25   51.19
   2  12  -2 1442.16   49.80
  12  -2  -2 1364.06   50.39
   2  12  -2 1445.16   47.70
 -12   2  -2 1369.26   59.49
  -2 -12  -2 1457.95   49.10
  12  -2  -2 1416.16   48.30
   2  12  -2 1440.06   56.49
  -2 -12  -2 1464.15   50.29
   2  12   2 1419.86   46.40
 -12   2   2 1526.35   60.59
  -2 -12   2 1438.06   50.99
   2  12   2 1449.76   56.09
  12  -2   2 1480.15   49.99
  -2 -12   2 1490.85   50.79
  12  -2   2 1461.55   48.70
   2  12   2 1464.75   49.90
  -2 -12   2 1451.05   48.80
   2  12   2 1383.96   46.00
 -12   2   2 1579.94   62.29
  12  -2   2 1374.06   48.70
 -12   2   2 1478.75   58.89
  -4 -12  -2   81.69    6.80
 -12   4  -2   82.59   10.70
  12  -4  -2   89.19    7.30
 -12   4  -2   93.69   15.30
  -4 -12  -2   77.19    9.90
   4  12  -2   74.19   11.30
   4  12  -2   89.29    7.40
  -4 -12  -2   81.09    7.40
 -12   4  -2   93.99   16.10
   4  12  -2   78.19    9.70
  12  -4  -2   74.09    6.80
  -4 -12  -2   75.39    9.00
   4  12  -2   98.19   10.30
  12  -4  -2   95.99    9.60
   4  12  -2   75.49    7.30
 -12   4   2   91.19   15.20
  -4 -12   2   92.19   10.20
  12  -4   2   82.69    7.60
   4  12   2   88.09    7.10
 -12   4   2   83.99   14.50
   4  12   2   75.49    9.10
   4  12   2   90.79    6.90
  12  -4   2   87.29    9.40
 -12   4   2   80.99   10.70
  -4 -12   2   88.79    6.60
   4  12   2   70.49   10.80
  -4 -12   2   77.39    8.40
  -4 -12   2   87.99   10.40
  12  -4   2   69.29    7.30
   6  12  -2  816.72   30.40
   6  12  -2  811.52   34.50
  -6 -12  -2  769.62   28.80
   6  12  -2  805.92   30.10
  -6 -12  -2  825.62   34.20
 -12   6  -2  812.22   36.70
   6  12  -2  781.82   32.10
   6  12  -2  770.52   31.90
  12  -6  -2  813.92   28.10
  12  -6  -2  790.92   32.60
  -6 -12  -2  840.82   38.10
  12  -6  -2  728.93   25.00
  -6 -12  -2  781.72   32.00
  -6 -12  -2  828.42   29.90
 -12   6  -2  739.83   41.60
 -12   6  -2  814.62   31.10
  -6 -12   2  800.42   38.90
 -12   6   2  729.93   35.90
  12  -6   2  762.62   29.10
  12  -6   2  793.82   29.00
   6  12   2  781.12   32.20
  -6 -12   2  805.92   33.50
  -6 -12   2  822.02   30.60
  -6 -12   2  787.52   27.60
  -6 -12   2  800.92   33.70
   6  12   2  772.32   33.00
 -12   6   2  779.92   41.70
   6  12   2  793.62   29.60
  12  -6   2  839.82   31.90
   6  12   2  794.82   29.30
 -12   6   2  750.22   40.60
  -8 -12  -2   61.39    5.60
  12  -8  -2   54.69    8.40
  12  -8  -2   55.19    5.60
  -8 -12  -2   65.29    9.80
 -12   8  -2   52.79   15.20
  -8 -12  -2   61.49    7.30
   8  12  -2   57.59    8.60
  12  -8  -2   57.79    9.30
   8  12  -2   45.00    7.30
   8  12  -2   41.60    7.40
 -12   8  -2   55.59   12.30
  -8 -12  -2   53.89   12.30
  12  -8  -2   55.99    5.40
   8  12  -2   54.89    9.20
  -8 -12  -2   56.79   10.30
 -12   8  -2   59.99    5.70
  -8 -12  -2   61.09    5.50
 -12   8  -2   46.20   13.00
  12  -8   2   71.69    7.20
  -8 -12   2   44.40   12.70
  -8 -12   2   61.89   10.50
 -12   8   2   48.10   13.40
 -12   8   2   56.69   14.80
  -8 -12   2   72.49    8.50
   8  12   2   65.19    8.10
  12  -8   2   53.99    9.00
  -8 -12   2   68.79    4.20
  -8 -12   2   43.40    9.80
  12  -8   2   74.29    9.40
   8  12   2   47.00   10.20
   8  12   2   60.39    7.90
  -8 -12   2   47.10    3.70
  -8 -12   2   49.10    4.50
   8  12   2   43.50    8.50
  10  12  -2  414.46   22.30
 -10 -12  -2  413.86   22.80
  12 -10  -2  386.56   20.00
  10  12  -2  428.36   20.70
 -10 -12  -2  440.26   18.80
 -12  10  -2  402.86   16.40
 -12  10  -2  399.76   32.10
 -10 -12  -2  409.06   29.10
 -12  10  -2  411.56   28.80
  12 -10  -2  396.56   22.00
 -12  10  -2  398.26   29.00
 -10 -12  -2  390.56   14.30
  10  12  -2  373.76   16.10
 -10 -12  -2  347.87   14.40
  10  12  -2  404.86   20.50
 -12  10   2  440.36   32.00
 -10 -12   2  434.86   24.70
  10  12   2  399.76   19.60
  12 -10   2  407.66   20.90
 -12  10   2  381.86   14.60
  12 -10   2  434.46   22.60
 -10 -12   2  419.06   31.10
 -10 -12   2  401.86   20.40
  10  12   2  453.55   23.00
 -10 -12   2  401.16   29.10
  10  12   2  401.66   20.00
 -12  10   2  433.16   29.60
  12  12  -2   -0.80    6.00
 -12  12  -2   -2.30    7.60
 -12 -12  -2   11.10    3.70
  12 -12  -2   -3.50    5.30
 -12 -12  -2   14.90   10.00
 -12 -12  -2   -7.10    8.20
  12  12  -2   -1.30    4.70
  12  12  -2   10.30    6.70
 -12  12  -2   -9.70    8.30
  12 -12  -2    4.80    7.10
 -12 -12  -2    5.70    6.00
 -12  12   2    3.50    3.00
 -12  12   2    5.70    9.70
  12 -12   2    6.70    5.80
  12  12   2   -2.70    5.80
 -12 -12   2   -6.00    9.50
 -12 -12   2   -2.40    7.80
  12  12   2   -7.60    4.80
 -12  12   2   -5.10    8.80
  12 -12   2    1.30    6.10
 -12 -12   2   -1.60    3.50
  12  12   2   -6.70    4.10
  11 -13  -2   14.30    6.30
 -13 -11  -2   24.50    7.90
  11 -13  -2   12.90    7.40
  13  11  -2   13.00    7.10
 -13 -11  -2    7.00   11.00
 -11  13  -2   33.10   13.30
 -11  13  -2   21.70   13.30
  13  11  -2   25.40    7.20
 -13 -11  -2   10.80   11.70
  13  11  -2   13.00    6.70
  13  11   2   15.70    6.90
  11 -13   2    8.10    6.40
 -13 -11   2   18.20   11.80
  11 -13   2   13.60    7.10
 -11  13   2    1.20    9.60
  13  11   2    5.80    6.60
  13  11   2   12.30    5.70
 -11  13   2   12.50    3.80
 -11  13   2   19.60   11.60
 -13 -11   2   10.30   11.20
   9 -13  -2   12.80    6.70
 -13  -9  -2    7.60    7.10
 -13  -9  -2    6.20    4.70
  13   9  -2   14.50    6.60
  13   9  -2    6.70    5.30
   9 -13  -2    8.60    5.40
  -9  13  -2   13.30    4.30
  -9  13  -2    7.70    9.40
  -9  13  -2    9.30   10.40
  13   9  -2    6.60    5.90
 -13  -9  -2   10.30   10.60
 -13  -9  -2    7.10   10.10
  -9  13   2    9.30   10.60
   9 -13   2   11.90    6.70
   9 -13   2    1.00    5.40
 -13  -9   2   10.20   11.40
  13   9   2    1.40    5.50
  13   9   2    1.40    5.00
  -9  13   2   11.80    5.30
  -9  13   2   -8.50    8.50
 -13  -9   2    2.90   10.90
  13   9   2   16.20    6.40
  13   7  -2    6.50    5.10
  -7  13  -2   17.90   10.40
  -7  13  -2    2.80    9.10
 -13  -7  -2    4.90    5.10
  -7  13  -2   -5.60    4.70
  -7  13  -2    5.90    4.60
   7 -13  -2   11.70    6.20
 -13  -7  -2    7.50   10.20
  13   7  -2    3.60    5.10
 -13  -7  -2   20.50   10.40
  13   7  -2    6.40    5.30
   7 -13   2    3.40    4.80
  13   7   2    0.30    4.70
  13   7   2    7.10    3.10
  -7  13   2    2.50    8.40
   7 -13   2    6.90    5.50
  13   7   2    6.80    5.30
  13   7   2    8.30    5.00
  -7  13   2   14.00    9.40
 -13  -7   2   21.60   11.70
 -13  -7   2   19.50   11.30
  -7  13   2    2.20    5.00
  -5  13  -2   17.70    2.10
  13   5  -2    4.20    4.70
 -13  -5  -2    7.90    8.00
 -13  -5  -2   -3.40    4.70
  -5  13  -2    0.50    5.50
  -5  13  -2   11.10    7.40
  13   5  -2    7.90    5.10
   5 -13  -2    8.00    5.90
  -5  13  -2   11.30    2.30
  -5  13  -2    5.50    8.60
   5 -13  -2   15.60    6.10
   5 -13  -2    9.60    4.10
  13   5  -2    9.90    4.60
 -13  -5  -2   22.10   10.80
  -5  13   2   -2.60    5.00
  -5  13   2    7.60    9.60
  13   5   2   10.40    5.00
  13   5   2    2.90    4.20
  -5  13   2    4.10    2.60
  13   5   2   11.70    5.10
 -13  -5   2    8.10    9.40
 -13  -5   2    6.50    5.30
  13   5   2    7.60    3.00
 -13  -5   2   10.20    9.70
   5 -13   2    8.30    5.60
   5 -13   2    7.90    4.60
  -5  13   2   -7.00    6.60
   3 -13  -2   -0.20    3.40
  -3  13  -2    2.50    5.20
   3 -13  -2    2.40    4.40
 -13  -3  -2    5.00    7.00
  13   3  -2    1.90    3.90
  -3  13  -2   14.70    9.40
 -13  -3  -2   10.00    7.90
 -13  -3  -2   -1.80    8.90
  13   3  -2    1.40    4.20
  -3  13  -2    2.30    5.80
  13   3  -2   -0.50    3.10
  13   3  -2    3.90    2.40
   3 -13  -2    1.10    4.70
  -3  13  -2   -0.20    2.90
   3 -13   2    9.40    4.70
 -13  -3   2    5.20    8.40
 -13  -3   2   13.90    9.80
   3 -13   2   -2.20    3.70
  13   3   2   -0.30    4.00
  13   3   2    0.60    3.50
  -3  13   2    3.60    5.60
   3 -13   2    0.80    4.80
  -3  13   2   -1.40    2.70
  -3  13   2    8.30    6.30
  -3  13   2    8.40    9.40
   3 -13   2    9.40    4.30
  13   3   2    6.50    2.80
 -13  -3   2   14.80    6.70
  13   3   2    9.10    4.60
   1 -13  -2   49.70    7.90
 -13  -1  -2   43.00   11.90
   1 -13  -2   34.90    7.00
  13   1  -2   52.79    7.30
  13   1  -2   56.09    7.60
  13   1  -2   53.19    6.40
 -13  -1  -2   43.30   12.90
  13   1  -2   52.69    3.50
   1 -13  -2   51.59    4.80
   1 -13  -2   49.40    7.30
 -13  -1  -2   54.39   12.20
  13   1  -2   53.19    5.80
  -1  13  -2   51.89    7.80
  -1  13  -2   45.90    5.10
  -1  13  -2   30.70   10.30
  -1  13  -2   34.30    7.50
  -1  13  -2   65.69    7.80
  -1  13   2   49.99   11.90
  13   1   2   54.29    6.10
   1 -13   2   47.30    6.80
  13   1   2   56.69    7.90
  -1  13   2   54.19    7.00
   1 -13   2   44.70    6.90
  -1  13   2   52.99    3.50
   1 -13   2   37.90    6.70
 -13  -1   2   44.60   10.30
   1 -13   2   69.99   14.00
  -1  13   2   37.50    7.80
  -1  13   2   49.99    3.40
  13   1   2   40.30    6.60
 -13  -1   2   55.19   14.30
  13   1   2   40.70    6.80
  -1  13   2   48.80    3.50
  -1 -13  -2   30.90    3.90
   1  13  -2   25.70    7.10
 -13   1  -2   33.30   11.10
   1  13  -2   29.10    6.10
  13  -1  -2   30.60    4.40
 -13   1  -2   27.10   13.00
 -13   1  -2   25.00    3.90
  -1 -13  -2   20.30    6.00
   1  13  -2   22.70    9.10
 -13   1  -2   11.20    8.30
  13  -1  -2   23.00    5.30
  13  -1  -2   17.20    5.20
  -1 -13  -2   38.80    7.80
  13  -1  -2   23.70    3.50
  -1 -13  -2   35.20    6.30
   1  13  -2   31.70    4.60
 -13   1   2   25.00    9.30
 -13   1   2   27.20    5.00
  13  -1   2   43.50    7.10
 -13   1   2   33.70   13.50
  13  -1   2   12.20    5.00
   1  13   2   22.70    3.60
   1  13   2   24.70    5.80
  -1 -13   2   26.80    5.70
  -1 -13   2   33.50    5.70
   1  13   2   33.20    9.90
  -1 -13   2   30.90    6.10
 -13   1   2   63.99   13.80
  13  -1   2   25.00    5.70
  13  -1   2   24.90    3.70
 -13   3  -2  204.38   13.30
   3  13  -2  228.58   14.00
   3  13  -2  206.78   15.00
 -13   3  -2  200.28   23.40
   3  13  -2  204.68   17.20
  -3 -13  -2  180.48    9.70
  13  -3  -2  203.18   13.80
  -3 -13  -2  196.38   11.90
  -3 -13  -2  194.58   14.10
   3  13  -2  189.98   10.80
  13  -3  -2  200.68   11.70
   3  13  -2  198.38   11.20
 -13   3  -2  211.98   23.20
  -3 -13  -2  204.08   13.40
  13  -3  -2  199.88   11.50
  -3 -13   2  209.88   12.40
 -13   3   2  228.78   21.40
  -3 -13   2  185.18   14.00
   3  13   2  209.38   10.50
 -13   3   2  251.87   35.20
   3  13   2  186.08   10.00
  13  -3   2  202.48   12.20
   3  13   2  191.38   13.10
  -3 -13   2  194.18   13.30
 -13   3   2  186.08   13.30
  -3 -13   2  194.68   10.90
  13  -3   2  219.18   13.60
  13  -3   2  190.68   11.70
   3  13   2  201.88   17.00
  -5 -13  -2   22.20    7.20
  13  -5  -2    7.00    5.20
  -5 -13  -2   14.10    7.90
  13  -5  -2   14.20    4.20
  -5 -13  -2   21.40    4.90
 -13   5  -2   15.90    6.50
   5  13  -2   12.50    6.30
  -5 -13  -2   17.60    5.90
  13  -5  -2   16.10    4.50
   5  13  -2    8.40    4.20
 -13   5  -2    9.90   10.40
   5  13  -2   20.30    6.50
   5  13  -2    7.30    4.30
 -13   5  -2    8.50    9.10
   5  13  -2   16.60    6.80
  13  -5   2   18.20    5.00
  13  -5   2   12.60    5.70
  -5 -13   2   16.00    6.40
  -5 -13   2   16.30    3.60
 -13   5   2   17.60   10.40
 -13   5   2    9.50    6.20
   5  13   2   10.60    5.80
  -5 -13   2   10.60    5.10
   5  13   2   18.10    6.80
 -13   5   2   16.70   10.10
  13  -5   2   18.10    4.80
  -5 -13   2    6.00    7.50
   5  13   2   17.80    4.40
   5  13   2   14.00    4.10
  -5 -13   2    5.60    4.20
  -7 -13  -2  125.39    8.40
 -13   7  -2  144.49   17.70
  -7 -13  -2  128.09   17.50
  -7 -13  -2   99.19   12.90
   7  13  -2  126.69   13.10
  -7 -13  -2  146.79   10.00
   7  13  -2  152.98   12.90
  13  -7  -2  147.89   13.20
  13  -7  -2  132.89   11.60
  13  -7  -2  148.09    8.70
  13  -7  -2  132.39    8.60
   7  13  -2  126.09   12.70
   7  13  -2  132.49   10.50
  -7 -13  -2  137.89   14.90
 -13   7  -2  126.09   20.70
   7  13  -2  133.59   10.40
 -13   7  -2  157.38   21.70
  13  -7   2  128.89    9.70
  13  -7   2  145.49   12.30
  13  -7   2  127.99    9.50
  -7 -13   2  152.38   11.10
   7  13   2  147.79   13.10
 -13   7   2  102.19   18.20
 -13   7   2  101.49   18.30
  -7 -13   2  114.79   13.30
 -13   7   2  119.89   15.90
  13  -7   2  149.19   12.80
  -7 -13   2  141.59    8.00
   7  13   2  145.19   12.20
  -7 -13   2  130.69   14.50
   7  13   2  136.29   10.10
  -7 -13   2  130.29   18.40
  -9 -13  -2    6.30    3.70
  13  -9  -2    2.30    2.70
  -9 -13  -2   -0.90    2.30
  -9 -13  -2    1.40    8.30
   9  13  -2   13.10    5.50
 -13   9  -2   -6.50    8.20
  -9 -13  -2    3.40    5.20
 -13   9  -2   12.00    8.70
   9  13  -2    4.40    4.10
  13  -9  -2    8.10    5.80
   9  13  -2   -9.10    4.90
 -13   9  -2   -1.00    9.50
  13  -9  -2   -7.50    5.10
   9  13  -2    0.30    4.60
  -9 -13   2    7.00    6.80
  -9 -13   2    4.00    9.30
 -13   9   2   -3.90    8.90
   9  13   2    5.80    6.10
  -9 -13   2    6.00    8.10
   9  13   2    2.10    4.70
   9  13   2    3.00    4.20
  13  -9   2    2.50    3.30
  13  -9   2    0.10    5.70
 -13   9   2    2.90    9.00
  -9 -13   2    3.40    4.40
 -13   9   2    8.70    8.00
   9  13   2   -1.30    3.20
  13  -9   2    2.30    5.80
 -11 -13  -2   32.00    8.10
  11  13  -2   13.20    7.30
 -11 -13  -2   12.30    4.40
 -13  11  -2   11.30   10.80
  13 -11  -2   23.70    6.80
 -11 -13  -2   30.20   12.40
  13 -11  -2   11.70    7.30
  11  13  -2   21.20    7.10
  11  13  -2    5.40    5.90
 -13  11  -2    9.10   11.10
 -11 -13  -2   15.60   11.20
  11  13   2   13.70    6.30
 -11 -13   2    0.10    7.60
 -11 -13   2   24.30    5.60
  13 -11   2   -1.10    6.00
  11  13   2   14.10    5.60
  13 -11   2   22.00    8.10
 -11 -13   2   20.30   12.50
  11  13   2   20.80    8.00
 -13  11   2   15.40   12.30
 -13  11   2    8.40    9.40
 -10  14  -2   12.80   10.80
  14  10  -2    9.90    6.20
 -10  14  -2   14.60   11.50
 -14 -10  -2    5.00    3.90
  14  10  -2    7.40    6.50
 -14 -10  -2   -3.70    8.90
  14  10  -2   10.00    6.70
  10 -14  -2    5.70    6.60
  10 -14  -2   27.80    7.10
 -14 -10  -2    6.00   11.00
  14  10   2    6.80    6.50
  14  10   2   18.80    7.20
 -10  14   2    7.40   11.60
 -14 -10   2   10.70   11.70
 -14 -10   2   27.00   11.90
  10 -14   2   23.00    8.20
  14  10   2    8.30    5.80
 -10  14   2    6.20    4.40
  10 -14   2   14.80    6.20
 -10  14   2    9.60   10.10
  -8  14  -2  940.31   49.60
 -14  -8  -2  786.52   44.80
  14   8  -2  795.52   34.20
  -8  14  -2  826.22   34.00
 -14  -8  -2  821.82   35.80
  -8  14  -2  871.61   45.10
   8 -14  -2  885.01   36.40
  14   8  -2  880.21   34.80
  14   8  -2  821.32   34.50
 -14  -8  -2  872.01   49.00
  14   8   2  770.82   34.10
  14   8   2  816.42   34.40
   8 -14   2  869.41   34.50
  14   8   2  868.71   34.80
  -8  14   2  899.71   36.70
 -14  -8   2  859.11   48.30
  -8  14   2  865.81   44.80
 -14  -8   2  768.22   33.40
 -14  -8   2  803.22   46.70
  -8  14   2  777.22   46.30
   8 -14   2  867.71   36.30
  -6  14  -2   -1.10    1.60
 -14  -6  -2    3.50    8.60
  -6  14  -2   -9.30    7.60
  -6  14  -2    1.70    1.40
   6 -14  -2    1.20    5.50
  14   6  -2    0.80    4.70
   6 -14  -2   -1.70    4.30
  -6  14  -2    7.10    8.10
  14   6  -2    6.60    2.40
   6 -14  -2    3.60    5.60
 -14  -6  -2   -2.30    9.50
  -6  14  -2    5.40    6.30
  14   6  -2   -1.70    4.50
  -6  14  -2    8.00    3.20
 -14  -6  -2   15.40    6.60
  14   6  -2   -1.70    5.00
  -6  14  -2   -2.30    4.50
  -6  14   2   -4.30    7.40
   6 -14   2   -0.50    5.30
  -6  14   2    4.90    5.60
  -6  14   2    4.60    8.00
  14   6   2    0.30    4.70
  14   6   2    0.00    4.90
   6 -14   2    8.50    6.20
  14   6   2   -2.70    4.60
 -14  -6   2    3.60    4.10
 -14  -6   2    8.10   10.40
 -14  -6   2  -15.00    7.50
  -4  14  -2 1416.16   47.70
 -14  -4  -2 1550.04   69.19
 -14  -4  -2 1572.44   61.69
   4 -14  -2 1575.14   55.39
  14   4  -2 1353.96   49.50
  -4  14  -2 1575.24   59.79
   4 -14  -2 1542.75   52.39
  14   4  -2 1533.95   52.19
   4 -14  -2 1498.75   50.79
  -4  14  -2 1540.95   66.89
  -4  14  -2 1581.04   50.59
  -4  14  -2 1539.25   56.59
 -14  -4  -2 1480.35   64.49
   4 -14  -2 1574.44   54.69
  14   4  -2 1607.14   53.89
  -4  14  -2 1428.66   47.90
   4 -14  -2 1545.65   55.49
 -14  -4   2 1429.96   57.49
   4 -14   2 1508.05   53.49
   4 -14   2 1558.34   55.49
  -4  14   2 1720.53   68.19
  14   4   2 1584.64   53.99
   4 -14   2 1634.04   54.69
  -4  14   2 1553.94   60.29
  -4  14   2 1520.85   50.29
  14   4   2 1524.65   52.39
 -14  -4   2 1577.24   67.59
   4 -14   2 1548.65   53.79
 -14  -4   2 1534.35   67.99
 -14  -2  -2  -11.30    7.60
  -2  14  -2    1.30    3.50
   2 -14  -2    0.80    3.90
  14   2  -2    0.70    3.80
  -2  14  -2   -8.70    6.80
  -2  14  -2    7.20    5.70
  -2  14  -2    5.20    2.20
 -14  -2  -2   -2.10    7.60
  -2  14  -2    3.20    1.90
   2 -14  -2    2.70    5.40
   2 -14  -2    5.30    2.30
  14   2  -2    1.30    3.20
  14   2  -2    6.40    2.70
  14   2  -2    1.00    4.50
   2 -14  -2   -4.00    3.20
  -2  14  -2   14.30    6.10
 -14  -2  -2   -0.20    9.30
   2 -14  -2    1.90    4.90
   2 -14   2    1.50    3.60
 -14  -2   2   -6.30    5.70
  -2  14   2   -0.20    8.30
  14   2   2    9.80    4.80
 -14  -2   2    0.40    9.60
  14   2   2    3.00    4.60
   2 -14   2    4.60    4.70
  -2  14   2   -1.90    3.40
 -14  -2   2    4.00    9.40
  14   2   2    6.10    5.40
  14   2   2   -2.20    3.00
   2 -14   2   -2.30    4.80
   2 -14   2    4.70    4.70
  -2  14   2   -1.20    5.10
   0  14  -2 1246.28   46.10
   0  14  -2 1155.78   52.39
   0 -14  -2 1120.59   37.50
   0 -14  -2 1175.58   42.50
  14   0  -2 1184.08   38.70
   0  14  -2 1196.78   42.30
  14   0  -2 1161.28   43.10
  14   0  -2 1017.50   37.50
 -14   0  -2 1179.88   56.29
 -14   0  -2 1053.79   70.09
  14   0  -2 1123.69   41.90
  14   0  -2 1186.58   44.80
   0  14  -2 1171.78   39.20
   0 -14  -2 1205.68   44.10
 -14   0  -2 1216.78   53.69
   0 -14  -2 1242.98   45.10
  14   0   2 1199.28   39.20
 -14   0   2 1205.28   51.79
   0  14   2 1141.99   37.20
   0 -14   2 1247.38   45.00
  14   0   2 1220.28   42.90
 -14   0   2 1179.28   54.99
   0 -14   2 1182.58   41.50
   0 -14   2 1189.78   42.50
   0  14   2 1066.09   37.00
  14   0   2 1172.88   42.30
   0  14   2 1196.78   42.40
   0  14   2 1110.39   37.20
 -14   0   2 1171.78   55.89
   0 -14   2 1203.78   43.00
  14   0   2 1231.18   43.50
   0  14   2 1235.18   52.89
  14  -2  -2   24.00    5.40
 -14   2  -2    5.70    9.80
  14  -2  -2   25.40    6.70
  -2 -14  -2   49.80    9.30
  -2 -14  -2   34.30    6.50
 -14   2  -2   16.10   12.10
  14  -2  -2   29.10    5.90
  14  -2  -2   20.20    2.50
 -14   2  -2   28.30    4.70
  14  -2  -2   20.80    3.70
  -2 -14  -2   27.30    3.40
   2  14  -2   21.90    7.40
   2  14  -2   25.70    4.50
   2  14  -2   25.80    6.90
   2  14  -2   24.20    4.50
   2  14   2   18.60    8.40
  -2 -14   2   16.40    5.40
 -14   2   2   32.20    5.80
 -14   2   2   27.50   11.70
 -14   2   2   21.50   11.80
  -2 -14   2   26.30    7.30
 -14   2   2   51.69   12.70
   2  14   2   17.60    6.80
  -2 -14   2   16.70    4.30
  14  -2   2   28.70    7.00
  -2 -14   2   24.30    5.90
  14  -2   2   29.40    7.50
   2  14   2   29.10    5.30
  14  -2   2   27.10    6.10
   2  14   2   18.30    3.70
   4  14  -2  726.33   27.80
   4  14  -2  744.23   36.10
   4  14  -2  735.93   30.70
  14  -4  -2  739.93   27.60
   4  14  -2  723.63   27.50
 -14   4  -2  705.43   31.00
  -4 -14  -2  734.53   41.10
  -4 -14  -2  724.03   28.40
 -14   4  -2  760.42   41.80
  14  -4  -2  707.03   29.90
  -4 -14  -2  738.43   32.30
 -14   4  -2  660.03   40.40
   4  14  -2  703.93   31.80
  14  -4  -2  668.73   27.30
  -4 -14   2  769.42   32.40
  14  -4   2  735.63   30.40
   4  14   2  686.63   26.50
  14  -4   2  707.23   28.50
   4  14   2  716.23   26.40
 -14   4   2  779.12   42.30
   4  14   2  620.74   33.60
  -4 -14   2  717.53   30.50
 -14   4   2  686.03   31.20
 -14   4   2  687.83   39.70
   4  14   2  696.03   30.40
  -4 -14   2  767.72   37.90
  14  -4   2  711.23   28.50
  -4 -14   2  737.33   26.80
  -4 -14   2  711.13   28.70
 -14   6  -2   27.00    8.30
 -14   6  -2   47.50   13.90
   6  14  -2   34.50    8.20
  -6 -14  -2   36.60    9.50
  14  -6  -2   43.30    8.00
   6  14  -2   33.30    6.40
   6  14  -2   49.80    9.20
  14  -6  -2   36.60    6.00
  -6 -14  -2   39.40    7.90
  -6 -14  -2   38.50    6.40
  -6 -14  -2   51.19   11.90
 -14   6  -2   37.60   14.70
   6  14  -2   39.20    6.80
   6  14  -2   37.10    9.60
  14  -6  -2   46.40    6.50
  -6 -14   2   48.30   10.10
 -14   6   2   56.59   14.40
  14  -6   2   46.50    6.70
  -6 -14   2   42.90    6.40
  -6 -14   2   21.50   10.50
  -6 -14   2   38.40    7.00
  14  -6   2   58.19    7.40
  14  -6   2   45.30    8.50
   6  14   2   39.10    6.10
   6  14   2   42.00    6.70
 -14   6   2   44.30    9.80
 -14   6   2   31.70   12.90
  -6 -14   2   32.80    7.60
   6  14   2   39.90    8.70
   6  14   2   41.80    8.70
  -8 -14  -2  227.98   11.80
  -8 -14  -2  235.48   16.80
 -14   8  -2  278.47   21.70
  14  -8  -2  249.68   16.00
  -8 -14  -2  241.78   18.80
 -14   8  -2  271.77   25.50
  -8 -14  -2  252.67   22.70
   8  14  -2  255.57   15.20
 -14   8  -2  261.97   29.60
   8  14  -2  245.58   15.10
  14  -8  -2  236.18   11.80
  14  -8  -2  228.98   17.20
  -8 -14  -2  221.98   13.20
   8  14  -2  258.07   17.80
   8  14  -2  275.67   17.40
  14  -8  -2  249.18   12.10
   8  14  -2  255.67   17.10
   8  14   2  240.18   17.70
  -8 -14   2  255.47   19.10
 -14   8   2  216.98   25.50
  14  -8   2  258.47   16.90
  -8 -14   2  219.58   22.50
 -14   8   2  244.48   20.70
  14  -8   2  253.57   13.30
   8  14   2  251.47   14.70
  -8 -14   2  256.17   11.00
  -8 -14   2  250.87   15.10
  14  -8   2  267.07   18.20
 -14   8   2  278.47   26.40
   8  14   2  253.27   15.40
  -8 -14   2  270.47   18.40
  -8 -14   2  234.68   10.80
  14 -10  -2   14.20    6.60
  10  14  -2    6.30    5.90
 -14  10  -2    4.30   10.10
 -14  10  -2    4.80    9.50
  10  14  -2   -3.10    4.70
  10  14  -2   12.20    7.50
  14 -10  -2    8.20    6.70
 -10 -14  -2   14.70    9.90
 -10 -14  -2    6.90    5.20
 -14  10  -2    6.40    8.90
 -10 -14  -2   22.90    4.90
 -10 -14   2    3.20   10.10
 -14  10   2   -8.00    7.10
  14 -10   2    8.40    6.50
 -14  10   2   -3.20    8.30
  14 -10   2    5.30    6.60
  10  14   2    3.50    6.30
 -10 -14   2   14.50    9.10
  10  14   2    8.60    5.50
  10  14   2    9.20    5.00
 -14  10   2    2.90    9.80
  15   9  -2    6.10    6.30
  -9  15  -2   21.00   13.20
  15   9  -2   19.70    7.40
  15   9  -2   18.90    7.30
  -9  15  -2   18.20    4.90
 -15  -9  -2   22.80   14.40
   9 -15  -2   25.10    8.50
 -15  -9  -2   -6.80    9.20
   9 -15  -2   21.00    6.60
 -15  -9  -2   16.80    6.30
  -9  15  -2   11.70   10.20
  15   9   2   14.50    6.70
 -15  -9   2   32.40   13.40
  15   9   2    8.60    6.30
  -9  15   2   14.60   12.20
   9 -15   2   11.60    7.60
  15   9   2   13.20    7.20
 -15  -9   2   29.80   14.00
  -9  15   2   18.80   10.70
  -9  15   2    7.90    5.40
   9 -15   2   14.40    7.00
  -7  15  -2    5.90    5.30
   7 -15  -2    2.00    6.00
 -15  -7  -2    8.60    6.00
  -7  15  -2   25.20   10.80
  -7  15  -2    2.60   10.10
   7 -15  -2    1.60    6.20
 -15  -7  -2    0.00   10.40
  15   7  -2    0.00    5.30
  15   7  -2    0.70    5.60
 -15  -7  -2   10.90   11.60
   7 -15  -2   -0.70    4.80
  15   7  -2   -1.70    5.20
 -15  -7   2   -8.20    3.60
  -7  15   2   -4.30    8.90
 -15  -7   2   -7.30    9.50
   7 -15   2    0.70    6.50
  15   7   2    6.20    5.90
  -7  15   2    9.40   10.70
   7 -15   2    1.20    5.80
  15   7   2    9.90    6.10
 -15  -7   2    9.70   11.70
  -7  15   2    2.10    6.20
  15   7   2    2.30    5.40
 -15  -5  -2    8.90    6.80
  -5  15  -2   -2.90    5.00
  15   5  -2   12.00    6.00
  -5  15  -2   10.50    9.90
  15   5  -2    6.90    5.00
  -5  15  -2    2.60    1.50
   5 -15  -2    8.40    6.80
   5 -15  -2    8.10    3.30
  -5  15  -2   18.20    9.40
   5 -15  -2   -1.60    4.80
 -15  -5  -2   22.30   13.10
   5 -15  -2   11.20    5.20
 -15  -5  -2   10.10    9.90
  -5  15  -2    3.60    2.80
  -5  15  -2    2.40    6.40
  15   5  -2    8.90    5.90
   5 -15  -2    7.20    6.30
  -5  15   2    8.30    7.10
 -15  -5   2   -1.70    9.10
   5 -15   2    6.20    5.70
  -5  15   2    5.70    8.00
  15   5   2   11.90    5.60
  15   5   2   11.90    5.70
 -15  -5   2    6.20    4.90
   5 -15   2   10.70    5.10
 -15  -5   2   -3.70    9.90
  15   5   2   17.70    6.30
  -5  15   2   -2.20    8.50
  -5  15   2    6.50    2.80
   5 -15   2   12.80    6.70
   5 -15   2    1.90    5.20
 -15  -3  -2   14.90   10.70
  15   3  -2   15.50    3.70
  15   3  -2   20.90    6.30
  -3  15  -2   16.90    2.90
   3 -15  -2   12.80    5.40
   3 -15  -2   10.00    5.40
   3 -15  -2   20.70    5.30
  15   3  -2   12.70    4.70
  -3  15  -2    2.90    6.60
  -3  15  -2   16.10   10.50
  -3  15  -2   22.70    5.20
  -3  15  -2   21.60    7.60
 -15  -3  -2   22.20    9.90
   3 -15  -2    7.40    6.30
  15   3  -2   11.60    6.00
   3 -15  -2   20.20    6.90
 -15  -3  -2   12.20   10.30
 -15  -3   2    3.90   10.40
  15   3   2   16.30    5.00
  -3  15   2    6.70    7.50
 -15  -3   2   28.30   12.40
   3 -15   2    6.30    4.40
  15   3   2   15.80    6.20
  -3  15   2   17.70    4.50
  15   3   2   21.30    6.20
  -3  15   2   22.40   11.70
  -3  15   2    5.70   11.30
   3 -15   2   15.40    6.80
 -15  -3   2    9.80    6.60
  15   3   2    8.50    5.80
   3 -15   2   18.70    6.10
   3 -15   2   19.90    6.20
   1 -15  -2   16.10    7.00
 -15  -1  -2   22.00   12.30
 -15  -1  -2    1.20    9.40
  -1  15  -2   14.90    2.70
  15   1  -2    3.00    4.90
  -1  15  -2    8.50    5.00
 -15  -1  -2    5.90    8.30
  -1  15  -2    7.60    2.70
  -1  15  -2   10.20    6.80
  15   1  -2    1.90    5.60
  15   1  -2    3.80    2.90
   1 -15  -2   12.10    2.20
   1 -15  -2    9.80    5.10
  -1  15  -2    2.10    8.80
   1 -15  -2   12.00    6.60
  -1  15  -2   12.80    5.10
  -1  15   2   12.40    5.10
   1 -15   2    4.80    4.20
  15   1   2    7.90    5.00
 -15  -1   2   14.50   11.20
  -1  15   2    9.50    1.50
  15   1   2    6.80    3.70
 -15  -1   2    5.70    8.10
   1 -15   2   15.10    5.50
 -15  -1   2    8.00   10.30
  15   1   2    6.00    5.30
  15   1   2   12.70    6.10
   1 -15   2    3.80    3.90
  -1  15   2    2.90    9.00
   1 -15   2    4.20    6.00
  -1  15   2    7.90    1.40
 -15   1  -2   70.79   15.30
   1  15  -2   34.40   12.40
   1  15  -2   68.89    8.90
  -1 -15  -2   62.59    8.50
  15  -1  -2   65.39    5.00
  15  -1  -2   67.19    8.40
   1  15  -2   59.29    6.50
 -15   1  -2   72.89   17.10
  -1 -15  -2   49.50    9.30
  -1 -15  -2   69.19    9.40
  15  -1  -2   72.79   10.10
   1  15  -2   62.39   10.80
   1  15  -2   66.09    6.30
  15  -1  -2   62.09    7.80
 -15   1  -2   57.79   13.80
  -1 -15   2   59.69    7.40
   1  15   2   56.89    4.80
  -1 -15   2   68.79    8.80
 -15   1   2   57.19   15.00
  -1 -15   2   49.99    9.80
 -15   1   2   55.19   13.40
   1  15   2   66.89   13.40
 -15   1   2   72.09   16.10
  15  -1   2   68.59    9.00
  15  -1   2   66.29    9.40
   1  15   2   58.19    4.90
  15  -1   2   70.39    9.70
  -1 -15   2   61.39   10.40
   3  15  -2   70.99   14.30
  15  -3  -2   71.79    8.40
 -15   3  -2   70.69   16.70
   3  15  -2   74.09    9.90
 -15   3  -2   84.99   17.40
   3  15  -2   59.09    7.30
   3  15  -2   54.59   10.80
  15  -3  -2   61.09    7.90
 -15   3  -2   60.69    7.70
   3  15  -2   60.99    7.20
  -3 -15  -2   83.79   11.90
  -3 -15  -2   79.69   10.90
  15  -3  -2   58.09    9.30
  -3 -15  -2   58.89    7.90
 -15   3   2   69.19   15.40
 -15   3   2   60.89   15.30
 -15   3   2   70.89    8.40
  -3 -15   2   81.79   10.10
   3  15   2   62.59    6.30
  15  -3   2   67.19    8.70
   3  15   2   77.19   10.00
  15  -3   2   68.09    8.90
  -3 -15   2   64.89    8.60
  -3 -15   2   64.39    7.30
   3  15   2   75.19    6.50
  -3 -15   2   79.89   11.80
   3  15   2   61.99   12.90
  15  -3   2   83.29   10.50
  15  -5  -2   53.39    9.20
 -15   5  -2   66.39   16.80
   5  15  -2   65.09   13.10
  -5 -15  -2   63.49    9.60
 -15   5  -2   48.40    8.90
  15  -5  -2   69.39    7.80
  -5 -15  -2   55.59    7.40
   5  15  -2   51.39    7.10
   5  15  -2   56.19    9.60
 -15   5  -2   51.69   14.60
  15  -5  -2   67.69    8.00
   5  15  -2   54.09   10.30
   5  15  -2   46.20    6.80
  -5 -15  -2   80.29   14.30
  -5 -15  -2   56.79   10.50
  15  -5   2   51.89    7.60
  15  -5   2   42.20    7.10
 -15   5   2   48.40    9.60
  -5 -15   2   44.60    5.90
   5  15   2   60.19   12.40
   5  15   2   57.79    9.90
  -5 -15   2   49.20   12.70
   5  15   2   56.59    7.00
  15  -5   2   62.19    9.70
 -15   5   2   28.80   12.70
  -5 -15   2   41.80    8.20
 -15   5   2   41.70   13.90
   5  15   2   65.89    7.20
  -5 -15   2   62.99   10.70
  -5 -15   2   44.60    7.40
  15  -7  -2   22.80    8.00
  -7 -15  -2   22.10    4.40
   7  15  -2   31.60    8.40
   7  15  -2   23.40    8.70
   7  15  -2   33.00    9.20
 -15   7  -2   19.40   13.30
  -7 -15  -2   23.30    4.80
  -7 -15  -2   35.70    8.10
  15  -7  -2   35.10    5.60
   7  15  -2   33.00    6.90
   7  15  -2   26.70    6.00
  -7 -15  -2   39.10    9.90
  15  -7  -2   28.80    7.40
 -15   7  -2   19.10   11.80
 -15   7  -2   27.50    9.10
  -7 -15  -2   30.60   11.70
   7  15   2   28.50    7.80
   7  15   2   24.40    8.20
   7  15   2   31.60    6.00
 -15   7   2   53.99   16.10
 -15   7   2   31.20    9.00
 -15   7   2    5.30   10.50
  15  -7   2   38.70    9.10
  -7 -15   2   40.90   10.00
  -7 -15   2   35.20    6.90
  -7 -15   2   28.40    4.70
  15  -7   2   22.50    5.30
  15  -7   2   23.10    5.50
  -7 -15   2   28.80    7.60
  15  -7   2   31.90    8.20
  -7 -15   2   26.40   12.10
   9  15  -2    8.20    5.30
 -15   9  -2   21.80   11.80
 -15   9  -2  -13.50   10.90
  -9 -15  -2    8.80    6.00
   9  15  -2    3.70    4.80
  -9 -15  -2    0.50    4.00
  15  -9  -2   12.00    6.60
   9  15  -2    7.90    6.80
   9  15  -2   -3.60    4.50
  -9 -15  -2   10.30    3.00
  15  -9  -2   18.40    7.90
 -15   9  -2   14.90    8.80
  -9 -15  -2    5.90    9.10
  15  -9  -2    8.10    2.70
  15  -9   2    6.40    6.80
 -15   9   2   -4.90   10.40
  -9 -15   2    2.70    8.10
   9  15   2    4.70    4.60
  -9 -15   2   -4.80    9.00
   9  15   2    6.70    4.90
   9  15   2    4.70    4.90
   9  15   2    0.40    6.30
  15  -9   2    0.10    6.70
  -9 -15   2    9.20    6.70
 -15   9   2   18.50   11.70
  -9 -15   2    9.40    4.80
 -15   9   2    6.80    9.10
 -16  -6  -2  807.52   46.10
  16   6  -2  843.02   35.20
  16   6  -2  830.82   35.20
 -16  -6  -2  769.62   38.60
  -6  16  -2  866.61   49.50
 -16  -6  -2  904.71   52.09
  -6  16  -2  804.82   41.30
   6 -16  -2  844.32   33.40
  -6  16  -2  825.42   37.50
   6 -16  -2  795.82   30.40
  16   6  -2  787.12   33.40
   6 -16  -2  882.31   37.10
   6 -16  -2  869.41   37.10
  16   6   2  860.21   35.50
   6 -16   2  833.92   36.60
  -6  16   2  793.62   38.60
 -16  -6   2  911.21   49.50
   6 -16   2  835.82   35.90
  -6  16   2  881.81   49.60
 -16  -6   2  789.32   48.20
  16   6   2  826.22   33.80
   6 -16   2  813.32   34.50
 -16  -6   2  825.62   35.50
  16   6   2  819.12   34.70
  -6  16   2  804.52   41.60
  16   4  -2    0.00    5.80
 -16  -4  -2    8.20    6.60
   4 -16  -2    0.70    5.70
  -4  16  -2    3.40    7.00
 -16  -4  -2    1.70   10.80
  -4  16  -2   -1.00    6.80
  -4  16  -2    5.60    3.30
  -4  16  -2   -2.80    1.50
  16   4  -2    5.40    4.40
  -4  16  -2   -2.50    9.90
 -16  -4  -2    1.30    8.80
   4 -16  -2   -1.00    4.80
  16   4  -2    6.60    5.60
  -4  16  -2   -1.90    1.60
   4 -16  -2    7.90    6.80
  -4  16  -2    1.50    6.50
   4 -16  -2   -1.30    4.20
  16   4   2    8.20    6.10
   4 -16   2    6.20    4.70
  16   4   2    3.10    5.90
  -4  16   2   -3.00    7.20
  16   4   2    3.60    4.50
   4 -16   2    0.90    5.40
   4 -16   2    1.50    4.90
  -4  16   2   -6.30    8.00
 -16  -4   2    7.40   10.60
  -4  16   2    5.70    7.10
  16   4   2    5.30    5.40
 -16  -4   2    4.10   10.50
   4 -16   2    1.50    6.10
  -4  16   2    4.80    3.10
  -2  16  -2 1069.39   36.30
   2 -16  -2 1175.28   45.30
  -2  16  -2 1140.09   56.09
  16   2  -2 1151.68   43.10
 -16  -2  -2 1113.49   54.39
  -2  16  -2 1109.69   44.10
  16   2  -2 1143.29   42.60
   2 -16  -2 1081.39   42.80
 -16  -2  -2 1092.59   57.89
  16   2  -2 1115.69   43.30
  -2  16  -2 1035.10   36.40
 -16  -2  -2 1100.79   52.99
   2 -16  -2 1041.40   43.70
 -16  -2   2 1122.39   56.49
  16   2   2 1096.29   39.50
   2 -16   2 1115.59   42.40
 -16  -2   2 1128.19   58.29
 -16  -2   2 1137.69   50.59
   2 -16   2 1162.38   43.20
  16   2   2 1157.88   43.00
   2 -16   2 1214.68   45.50
  16   2   2 1113.19   42.90
  -2  16   2 1107.09   43.30
  -2  16   2 1150.58   55.39
  -2  16   2 1242.98   51.49
  16   2   2 1153.58   43.60
   2 -16   2 1139.39   42.10
  16   0  -2    1.50    5.60
   0  16  -2    3.70    6.40
  16   0  -2    5.70    5.20
 -16   0  -2   14.10   10.40
   0  16  -2   -1.70    8.70
   0  16  -2    5.90    2.80
 -16   0  -2    3.00   10.70
  16   0  -2   -0.20    4.40
   0 -16  -2    0.00    6.20
  16   0  -2    3.60    2.80
 -16   0  -2   12.30   10.90
   0  16  -2    3.50    5.10
   0 -16  -2   14.20    6.30
   0 -16  -2    3.00    4.30
   0  16  -2    1.80    2.70
  16   0   2    5.00    5.10
   0 -16   2    6.10    3.90
   0 -16   2    3.70    3.90
  16   0   2    1.80    4.80
 -16   0   2   -3.10    9.30
   0 -16   2    1.20    4.50
 -16   0   2   -6.00    8.00
   0  16   2   13.10    9.40
   0 -16   2    5.60    6.80
  16   0   2    3.50    5.70
   0  16   2    1.10    1.60
   0  16   2    8.40    5.50
 -16   0   2    3.40    7.70
 -16   2  -2  818.12   46.70
   2  16  -2  760.62   29.00
   2  16  -2  884.21   37.40
   2  16  -2  782.42   29.40
  -2 -16  -2  839.82   36.20
  16  -2  -2  786.92   31.40
   2  16  -2  853.31   43.50
   2  16  -2  774.52   33.20
 -16   2  -2  911.51   47.60
  -2 -16  -2  761.72   33.90
  16  -2  -2  830.12   33.90
  -2 -16  -2  787.52   32.40
 -16   2   2  846.52   44.80
   2  16   2  839.52   33.70
  16  -2   2  823.42   32.70
   2  16   2  778.82   27.60
  -2 -16   2  747.13   34.70
  -2 -16   2  788.32   30.80
  -2 -16   2  796.62   32.50
  -2 -16   2  777.72   32.30
  16  -2   2  804.42   34.10
   2  16   2  753.12   27.70
 -16   2   2  782.52   46.40
   2  16   2  760.22   41.00
  16  -2   2  799.42   32.30
   4  16  -2   -1.70    3.50
 -16   4  -2    7.80   11.50
  -4 -16  -2    4.10    6.60
   4  16  -2    2.00    6.00
   4  16  -2   12.20    7.40
  -4 -16  -2   24.70    5.50
  -4 -16  -2    3.10    5.30
   4  16  -2    6.40    8.40
  16  -4  -2    5.70    4.50
   4  16  -2    1.60    3.80
 -16   4  -2    3.10    4.20
  16  -4  -2    8.70    6.50
  16  -4  -2    1.90    4.40
  -4 -16  -2   -5.50    7.20
 -16   4  -2    5.00   10.20
  16  -4   2   -1.80    5.20
  -4 -16   2    2.40    4.70
   4  16   2    1.70    5.70
   4  16   2    5.50    3.10
  16  -4   2    5.00    5.20
 -16   4   2   -1.50    3.70
   4  16   2    3.90    7.10
   4  16   2   -0.60    3.00
  -4 -16   2   -1.80    6.00
 -16   4   2  -13.10    7.50
 -16   4   2   10.60   10.30
  -4 -16   2   -0.80    8.20
  -4 -16   2   14.10    4.00
  -4 -16   2    5.90    4.60
  16  -4   2    4.00    4.30
   6  16  -2  275.67   16.10
  -6 -16  -2  292.37   21.20
  16  -6  -2  306.57   19.10
   6  16  -2  287.57   16.10
   6  16  -2  281.07   22.00
  -6 -16  -2  326.87   19.50
  -6 -16  -2  310.97   25.00
 -16   6  -2  329.67   30.60
 -16   6  -2  282.07   28.00
   6  16  -2  336.37   20.60
  -6 -16  -2  325.97   16.50
  -6 -16   2  309.37   21.40
 -16   6   2  313.37   29.10
 -16   6   2  261.17   19.40
  -6 -16   2  353.46   27.40
   6  16   2  295.27   16.20
  -6 -16   2  286.97   16.90
   6  16   2  309.17   21.60
   6  16   2  299.07   19.50
  -6 -16   2  327.67   18.70
  -6 -16   2  275.77   13.80
   6  16   2  313.27   15.70
  16  -6   2  326.97   19.70
  16  -6   2  293.97   16.30
 -16   6   2  350.76   30.10
  16  -6   2  335.17   18.30
   5 -17  -2   21.40    7.30
 -17  -5  -2   -6.70    9.00
  17   5  -2   17.20    7.50
   5 -17  -2    4.70    6.50
 -17  -5  -2    5.00    6.70
 -17  -5  -2   23.60   11.20
  17   5  -2   13.20    6.90
  -5  17  -2    6.00    7.10
  17   5  -2    2.30    5.00
  -5  17  -2    6.80    7.50
  -5  17  -2   12.60   12.00
   5 -17  -2   11.50    7.60
   5 -17  -2   14.40    6.30
  -5  17  -2    4.50    3.10
  -5  17   2   11.30    7.30
  -5  17   2   -1.80    9.60
   5 -17   2   15.20    6.30
   5 -17   2   22.30    7.60
  17   5   2   10.90    6.60
 -17  -5   2    5.30    6.60
   5 -17   2   12.40    5.90
  17   5   2    4.80    6.40
  17   5   2    2.60    6.30
 -17  -5   2    7.50   11.00
   5 -17   2    3.80    6.80
  17   5   2    7.70    5.50
  -5  17   2    3.00    8.20
 -17  -5   2   15.20   12.60
 -17  -3  -2   24.20   14.20
  -3  17  -2   40.60   14.10
  17   3  -2    1.60    5.60
  17   3  -2   22.10    7.30
   3 -17  -2   10.90    5.90
 -17  -3  -2   17.10    9.80
  17   3  -2   13.30    4.70
  -3  17  -2    9.90    4.40
   3 -17  -2   11.50    7.40
  -3  17  -2   26.70    7.80
  17   3  -2    9.50    6.90
 -17  -3  -2    4.60   10.70
   3 -17  -2   17.30    7.00
 -17  -3   2    6.60    7.60
  -3  17   2   -4.10    8.00
  17   3   2   16.40    7.00
   3 -17   2   20.70    5.30
  -3  17   2   15.00   12.10
   3 -17   2   10.50    5.30
 -17  -3   2   12.20   12.00
   3 -17   2    8.00    6.00
   3 -17   2   11.90    7.20
  17   3   2   18.60    7.20
  17   3   2   15.80    7.30
  17   3   2   11.80    4.80
 -17  -3   2   11.30   11.70
  -3  17   2   26.10    5.40
 -17  -1  -2   22.80   14.30
 -17  -1  -2   37.80   13.10
  -1  17  -2   33.70    9.10
  -1  17  -2   24.70    3.80
  17   1  -2   15.20    6.40
  17   1  -2   16.40    3.80
   1 -17  -2   27.90    6.70
  17   1  -2   28.80    8.20
   1 -17  -2   24.90    8.00
 -17  -1  -2   28.40   10.60
   1 -17  -2    9.70    6.90
  17   1  -2   22.60    6.70
  -1  17  -2   24.20   12.40
  -1  17  -2   16.00    3.20
  -1  17  -2   19.80    6.00
  17   1   2   18.30    6.90
   1 -17   2   16.20    5.40
 -17  -1   2   16.10    8.50
  -1  17   2   23.50    5.90
  17   1   2   16.20    6.70
   1 -17   2   21.20    6.60
  -1  17   2   33.60   11.50
  -1  17   2   36.20   13.10
 -17  -1   2   39.90   13.40
  17   1   2   25.40    4.70
 -17  -1   2   -0.80   11.10
  17   1   2   21.60    7.00
   1 -17   2   24.60    5.20
   1 -17   2   17.60    7.70
 -17   1  -2  -11.50    9.10
   1  17  -2   25.40    9.20
  17  -1  -2    6.10    5.40
  17  -1  -2    0.30    6.20
   1  17  -2   13.30    6.10
   1  17  -2   10.50    3.40
  -1 -17  -2    9.60    6.30
  -1 -17  -2   20.40    8.10
   1  17  -2    2.20    2.90
 -17   1  -2   18.70   12.20
   1  17  -2    8.60    9.40
  -1 -17  -2    9.20    5.10
 -17   1   2   17.10   11.50
 -17   1   2   -4.00    8.10
  -1 -17   2    4.60    4.80
  -1 -17   2    8.40    7.50
  17  -1   2    9.90    6.10
  17  -1   2   -0.80    5.90
   1  17   2    4.50    2.40
  17  -1   2   10.00    5.50
   1  17   2   15.00    6.70
  -1 -17   2   15.30    4.90
 -17   1   2   -3.30    9.10
   1  17   2    7.50    9.40
   3  17  -2   13.30    7.00
  17  -3  -2   12.00    7.00
  -3 -17  -2   13.90    7.70
  17  -3  -2   13.70    5.00
 -17   3  -2    2.50   10.10
   3  17  -2   10.30    4.20
   3  17  -2   18.70    8.90
  17  -3  -2    5.10    5.20
   3  17  -2   19.70   10.80
 -17   3  -2   19.60   11.70
  -3 -17  -2   18.30    6.80
   3  17  -2   19.00    4.70
  -3 -17  -2   23.60    5.30
 -17   3   2   26.50   14.00
  -3 -17   2    8.30    3.90
  -3 -17   2    9.70    4.90
 -17   3   2   26.50   11.90
   3  17   2   17.20    3.80
  -3 -17   2   10.80    7.30
   3  17   2   24.00   10.30
   3  17   2   22.00    7.10
   3  17   2   10.50    3.70
  17  -3   2   11.40    5.60
 -17   3   2   13.40    4.20
  17  -3   2   23.70    7.90
  -3 -17   2   12.50    5.40
  17  -3   2   28.20    7.50
  -5 -17  -2   10.80    7.50
 -17   5  -2    6.10    3.90
   5  17  -2    9.20    7.20
   5  17  -2   13.50    9.40
  17  -5  -2   11.70    4.20
  -5 -17  -2    8.70    5.60
 -17   5  -2   15.50   11.70
   5  17  -2    6.60    4.40
  -5 -17  -2    5.80    3.70
  17  -5  -2   11.70    7.00
   5  17  -2   10.20    4.60
 -17   5  -2   19.80   13.90
  -5 -17  -2   14.00   10.10
  17  -5  -2    8.50    4.90
   5  17   2   -3.20    6.90
  17  -5   2   25.20    6.00
  -5 -17   2    2.30    3.90
  17  -5   2    0.60    6.60
 -17   5   2   -7.00   10.30
  -5 -17   2   18.20   10.40
  -5 -17   2    4.40    7.50
 -17   5   2    1.30    6.10
  17  -5   2    6.40    5.30
   5  17   2    6.10    3.50
  -5 -17   2   20.30    5.80
  -5 -17   2   10.10    5.30
   5  17   2   11.80    4.10
   5  17   2    0.00    6.30
 -17   5   2    4.90   11.20
   0  -1  -3   -0.80    1.30
   0   1  -3   -0.60    0.70
   0  -1  -3    2.50    0.80
   1   0  -3    1.80    1.30
   1   0  -3   -1.00    1.40
  -1   0  -3    2.30    1.40
  -1   0  -3    2.40    0.70
   0   1  -3    0.40    1.00
  -1   0  -3    1.20    1.20
   0  -1  -3    0.70    1.00
   0   1  -3    0.50    0.80
   1   0  -3    1.70    1.40
   0   1  -3    1.00    0.40
   0  -1  -3    1.40    1.10
  -1   0  -3    0.80    0.90
   0  -1  -3    3.80    1.80
   1   0  -3    1.80    0.90
   1   0  -3    0.60    0.90
  -1   0  -3    3.10    1.40
  -1   0  -3    1.80    1.20
   0   1  -3    0.30    1.10
   1   0  -3    1.30    1.40
   1   0  -3    0.80    1.30
  -1   0  -3    2.50    1.10
   0  -1  -3   -0.30    0.60
   0  -1  -3   -0.20    1.00
   0  -1  -3    4.40    0.90
   1   0  -3    1.30    0.60
   1   0  -3    0.70    1.50
   0   1  -3    1.50    1.00
   0   1  -3    0.70    1.10
   0   1  -3    1.40    1.30
  -1   0   3    1.90    1.60
  -1   0   3    1.80    0.80
   1   0   3    0.70    0.90
   0   1   3    0.80    0.60
   0   1   3    2.50    0.90
   0   1   3    0.00    0.70
   1   0   3    1.60    0.70
   0  -1   3    1.80    0.50
   0   1   3    2.20    1.70
   1   0   3    9.90    1.70
   0   1   3   -0.40    0.70
   0  -1   3    0.20    1.20
   0  -1   3    0.50    1.10
   0  -1   3    0.10    0.80
   1   0   3   -0.10    1.20
   0   1   3   -0.80    1.50
   0   1   3    1.60    1.00
  -1   0   3    2.90    1.60
  -1   0   3   -1.00    1.40
  -1   0   3    1.90    1.40
  -1   0   3   -0.20    1.30
   0  -1   3    0.20    0.70
   0   1   3   -0.70    0.90
   0  -1   3    2.30    1.10
   1   0   3    0.20    1.30
   1   0   3    1.30    1.10
  -1   0   3    1.10    1.40
   0  -1   3    1.40    1.10
   1   0   3    1.10    1.00
   1  -2  -3  226.98    8.10
   1  -2  -3  245.98   10.30
   2   1  -3  223.48    8.20
   2   1  -3  253.47   10.00
   1  -2  -3  225.98    8.50
  -1   2  -3  230.48    8.30
   2   1  -3  229.58    7.30
   2   1  -3  231.58    9.70
   2   1  -3  231.28    9.50
  -1   2  -3  226.88    8.60
  -2  -1  -3  228.98    8.40
  -1   2  -3  230.78    8.30
   1  -2  -3  232.28    7.30
  -1   2  -3  229.38    8.30
  -2  -1  -3  229.38    8.50
   2   1  -3  240.88    8.40
   1  -2  -3  237.08   10.10
   2   1  -3  241.08    9.40
  -2  -1  -3  226.48    8.60
   1  -2  -3  240.58    9.60
  -1   2  -3  237.78    8.50
  -2  -1  -3  235.88    9.40
   1  -2  -3  237.98    7.30
   2   1  -3  228.68    7.80
   2   1  -3  223.98    9.80
   1  -2  -3  227.98    8.20
  -2  -1  -3  218.48    8.20
   2   1  -3  229.78    8.80
  -2  -1  -3  224.28    8.70
   1  -2  -3  225.48   10.30
  -2  -1  -3  229.58    8.60
   1  -2  -3  234.28    9.50
  -1   2  -3  222.28    9.10
   1  -2  -3  237.68    8.10
   1  -2  -3  236.78    7.40
   2   1   3  217.18    8.80
   1  -2   3  220.48    8.90
  -1   2   3  229.28    7.30
  -1   2   3  238.38   10.40
   1  -2   3  245.08    8.40
  -1   2   3  240.78    8.30
   2   1   3  229.88    8.50
  -1   2   3  237.38    9.80
   2   1   3  244.88    9.30
  -2  -1   3  233.88    8.60
   1  -2   3  231.58    9.00
  -1   2   3  235.58   10.10
   1  -2   3  232.28    8.40
   2   1   3  237.18    8.40
   1  -2   3  229.78    8.00
  -2  -1   3  224.18   10.30
   1  -2   3  225.38    8.40
  -1   2   3  226.68    8.00
   2   1   3  234.38    9.10
  -2  -1   3  237.58    9.70
   2   1   3  230.08    8.50
  -2  -1   3  226.08    9.80
   2   1   3  234.18    8.60
   1  -2   3  223.78    8.50
  -2  -1   3  222.98    9.20
   2   1   3  232.48    8.90
   1   2  -3   14.30    2.50
   2  -1  -3   21.10    3.30
   1   2  -3   13.20    1.80
   1   2  -3   16.60    2.20
   1   2  -3   14.20    1.90
  -1  -2  -3   16.40    1.60
  -1  -2  -3   16.40    1.70
  -1  -2  -3   16.60    2.70
  -2   1  -3   18.20    2.80
   2  -1  -3   15.70    3.20
  -2   1  -3   13.50    2.50
  -1  -2  -3   16.80    2.00
   2  -1  -3   16.50    2.60
  -2   1  -3   15.00    1.90
   2  -1  -3   11.60    2.50
  -1  -2  -3   14.10    2.30
  -2   1  -3   18.70    2.00
  -1  -2  -3   17.60    2.10
  -2   1  -3   15.80    2.70
  -2   1  -3   18.10    2.10
  -2   1  -3   16.10    1.80
  -2   1  -3   15.20    1.90
   1   2  -3   15.90    1.70
   2  -1  -3   17.20    3.20
  -2   1   3   16.50    2.70
   1   2   3   25.20    2.50
   1   2   3   13.30    1.60
  -1  -2   3   16.70    1.90
   1   2   3   22.70    3.00
   2  -1   3   14.00    2.50
  -2   1   3   18.40    3.10
   2  -1   3   14.10    1.90
  -2   1   3   18.10    3.40
  -1  -2   3   14.50    1.40
  -1  -2   3   19.50    2.30
   2  -1   3   17.80    2.70
   1   2   3   18.00    2.30
  -1  -2   3   15.00    2.00
  -2   1   3   19.20    3.40
   2  -1   3   14.50    1.80
  -2   1   3   20.20    2.90
  -1  -2   3   14.80    2.70
   2  -1   3   18.10    1.70
   1   2   3   17.60    2.20
  -1  -2   3   15.00    1.70
   1   2   3   17.40    2.20
   2  -1   3   19.30    2.70
   2  -1   3   20.50    2.60
   1   2   3   14.40    2.60
   1   2   3   14.00    1.60
  -2   1   3   17.60    3.10
   2  -3  -3  131.09    4.20
  -3  -2  -3  132.79    5.80
   2  -3  -3  135.09    7.00
  -3  -2  -3  132.89    6.00
   2  -3  -3  131.99    4.20
   2  -3  -3  136.39    8.20
  -3  -2  -3  145.19    6.10
   3   2  -3  135.39    6.20
  -2   3  -3  134.19    5.80
   2  -3  -3  137.19    5.90
   3   2  -3  136.09    4.70
  -2   3  -3  139.69    6.30
   2  -3  -3  133.69    6.10
   2  -3  -3  133.19    7.70
  -2   3  -3  132.29    7.10
   3   2  -3  136.79    7.80
  -2   3  -3  135.09    6.90
  -3  -2  -3  146.69    6.80
  -2   3  -3  132.39    8.30
  -3  -2  -3  147.19    5.90
  -3  -2  -3  128.69    5.90
  -3  -2  -3  146.79    7.20
   2  -3  -3  147.49    8.40
   3   2  -3  124.69    6.00
   3   2  -3  119.39    7.20
   2  -3  -3  134.09    4.20
  -2   3  -3  128.39    5.90
   3   2  -3  132.09    5.80
  -3  -2  -3  128.29    7.10
  -2   3  -3  124.29    5.60
   3   2  -3  132.69    5.10
   3   2  -3  128.89    6.80
   2  -3  -3  137.39    5.10
   3   2  -3  129.09    5.90
   2  -3  -3  136.69    8.10
   2  -3  -3  130.49    5.30
   2  -3   3  136.89    5.90
   3   2   3  129.69    6.60
  -2   3   3  130.39    5.10
   2  -3   3  142.59    7.80
  -3  -2   3  141.89    7.90
  -3  -2   3  133.99    5.70
   3   2   3  133.89    6.40
   2  -3   3  140.49    6.10
  -2   3   3  133.19    8.30
   2  -3   3  131.19    6.80
   2  -3   3  136.89    5.80
  -2   3   3  126.29    7.20
  -2   3   3  127.59    8.10
   3   2   3  132.79    5.50
   3   2   3  137.29    7.30
  -3  -2   3  122.99    7.60
   3   2   3  141.09    6.20
   3   2   3  136.19    6.40
  -3  -2   3  137.79    5.80
   3   2   3  144.99    6.10
  -3  -2   3  136.49    8.50
   2  -3   3  132.59    6.00
   3   2   3  141.39    6.00
  -3   0  -3  420.36   14.70
  -3   0  -3  457.25   16.30
  -3   0  -3  438.66   16.20
  -3   0  -3  454.35   17.10
   0  -3  -3  434.06   13.70
   0  -3  -3  424.56   16.40
   0  -3  -3  446.76   15.30
   0  -3  -3  459.95   17.10
   0  -3  -3  444.66   13.80
   3   0  -3  444.76   16.60
  -3   0  -3  444.56   14.70
   3   0  -3  424.36   15.80
   0  -3  -3  432.56   13.80
   0   3  -3  447.86   15.60
   0   3  -3  463.55   15.50
  -3   0  -3  444.66   15.00
  -3   0  -3  454.75   16.10
   0   3  -3  431.16   14.50
   0  -3  -3  434.16   14.80
   0   3  -3  434.26   14.80
   3   0  -3  450.55   16.30
  -3   0  -3  459.05   15.60
   0  -3  -3  453.45   14.90
   3   0  -3  397.36   16.20
   3   0  -3  447.06   17.30
   3   0  -3  419.46   17.10
   0  -3  -3  460.75   15.30
   0   3   3  434.46   13.80
  -3   0   3  490.15   18.10
   3   0   3  456.15   15.30
   3   0   3  449.46   14.80
   0   3   3  452.65   17.00
  -3   0   3  434.46   15.70
  -3   0   3  435.26   16.80
  -3   0   3  463.35   16.50
   3   0   3  436.16   14.70
   0   3   3  448.76   16.40
   0   3   3  452.35   15.20
   0   3   3  445.36   13.80
   0   3   3  453.15   14.80
   0   3   3  433.56   14.90
   0  -3   3  410.96   15.20
   0   3   3  464.85   16.60
   0   3   3  442.26   14.20
   0  -3   3  452.25   15.30
   3   0   3  443.86   15.80
   3   0   3  447.76   16.00
   3   0   3  433.66   14.50
   3   0   3  443.96   14.90
   3   0   3  436.56   15.00
  -3   0   3  467.85   17.60
   0  -3   3  452.35   14.70
  -3   0   3  436.06   16.00
   0  -3   3  444.86   15.00
   3   0   3  436.86   16.30
   2   3  -3   37.20    2.90
  -2  -3  -3   34.60    3.30
  -3   2  -3   43.00    4.10
  -2  -3  -3   36.70    2.60
   2   3  -3   46.60    4.70
   2   3  -3   40.20    2.70
   2   3  -3   42.50    3.10
   3  -2  -3   50.39    6.10
  -3   2  -3   42.40    2.20
   2   3  -3   41.60    3.40
  -2  -3  -3   37.80    3.10
   3  -2  -3   39.20    2.20
  -3   2  -3   41.50    3.10
   2   3  -3   46.00    3.50
   3  -2  -3   49.80    5.60
  -3   2  -3   38.30    2.90
   3  -2  -3   38.80    2.70
  -2  -3  -3   36.50    3.30
  -2  -3  -3   44.70    3.30
   3  -2  -3   40.70    5.30
  -3   2  -3   38.40    2.90
   3  -2  -3   43.40    4.40
   3  -2  -3   39.80    3.90
  -2  -3  -3   40.70    2.80
  -3   2  -3   35.20    4.60
   3  -2  -3   53.29    5.60
  -3   2  -3   39.90    3.00
  -2  -3  -3   39.60    3.70
   2   3   3   40.00    3.40
   3  -2   3   47.40    5.10
   3  -2   3   38.40    4.20
  -3   2   3   39.10    4.30
   2   3   3   39.00    2.80
  -3   2   3   47.00    5.30
  -2  -3   3   43.00    3.30
   3  -2   3   33.20    3.00
   2   3   3   38.60    3.30
  -3   2   3   39.40    5.30
   2   3   3   40.80    3.30
   2   3   3   43.30    3.10
  -2  -3   3   46.00    5.30
   3  -2   3   38.10    4.10
   2   3   3   43.80    3.80
  -2  -3   3   47.10    4.50
  -3   2   3   43.10    4.20
   2   3   3   47.40    3.50
  -2  -3   3   38.30    2.60
   3  -2   3   38.60    2.80
   2   3   3   40.90    2.70
  -3   2   3   43.60    5.40
  -2  -3   3   43.70    2.20
   3  -2   3   42.20    3.10
   3  -2   3   36.90    3.10
   3  -2   3   37.10    3.60
  -3   2   3   51.59    6.00
  -2  -3   3   46.90    3.40
   3  -4  -3  370.36   17.10
  -3   4  -3  375.16   15.90
   4   3  -3  369.66   16.50
  -4  -3  -3  407.06   15.00
   4   3  -3  380.46   16.10
  -3   4  -3  386.86   13.80
   4   3  -3  389.56   14.50
  -3   4  -3  378.76   17.50
  -4  -3  -3  400.96   13.90
   3  -4  -3  399.76   12.90
  -4  -3  -3  396.96   14.40
   3  -4  -3  388.76   13.30
  -4  -3  -3  391.26   16.30
   3  -4  -3  382.56   17.40
   4   3  -3  404.66   14.50
   3  -4  -3  376.56   14.70
   4   3  -3  379.06   13.80
  -4  -3  -3  391.46   14.00
   4   3  -3  393.06   13.20
  -3   4  -3  409.86   13.70
  -4  -3  -3  393.86   13.40
   3  -4  -3  361.16   14.00
  -4  -3  -3  400.56   15.70
  -4  -3  -3  394.36   14.20
   3  -4  -3  374.66   14.10
  -3   4  -3  402.36   15.90
  -4  -3  -3  388.76   13.70
  -3   4  -3  378.66   14.10
  -3   4  -3  391.26   14.40
   3  -4  -3  378.86   16.90
   4   3  -3  394.56   14.40
  -3   4   3  401.96   17.80
  -4  -3   3  397.76   13.60
   3  -4   3  381.66   14.00
   3  -4   3  395.06   16.20
  -4  -3   3  432.66   17.30
   3  -4   3  406.06   14.40
  -3   4   3  393.96   15.70
   3  -4   3  375.66   14.20
   3  -4   3  380.06   13.60
  -4  -3   3  386.76   13.40
  -3   4   3  387.96   17.50
   4   3   3  408.36   14.10
   4   3   3  388.26   14.90
   4   3   3  404.26   13.20
  -3   4   3  394.46   13.30
   4   3   3  389.56   14.40
  -4  -3   3  388.16   13.80
   4   3   3  385.06   15.00
   4   3   3  388.06   15.40
  -3   4   3  401.06   17.50
  -4  -3   3  415.86   18.20
   4   3   3  417.96   14.70
  -4  -3   3  414.16   17.00
   4   3   3  406.26   14.30
   3  -4   3  363.26   15.00
   4   1  -3   82.69    5.30
   4   1  -3   67.29    5.80
   4   1  -3   84.29    6.70
  -4  -1  -3   72.69    5.40
  -4  -1  -3   94.49    5.00
   4   1  -3   79.09    5.50
  -4  -1  -3   78.99    6.90
   1  -4  -3   93.89    5.10
   4   1  -3   80.39    5.20
   1  -4  -3   83.69    3.70
   1  -4  -3   83.89    4.20
  -1   4  -3   87.59    4.40
   4   1  -3   83.39    4.60
   4   1  -3   79.49    6.50
  -1   4  -3   79.99    4.40
   1  -4  -3   86.69    6.50
  -4  -1  -3   82.99    6.00
   1  -4  -3   70.79    4.70
   4   1  -3   81.69    4.00
  -1   4  -3   86.39    6.10
   1  -4  -3   93.49    6.70
  -1   4  -3   89.99    4.50
  -4  -1  -3   77.69    4.30
   1  -4  -3   86.69    3.70
   1  -4  -3   90.39    4.80
  -4  -1  -3   85.39    4.70
   4   1  -3   84.09    4.50
  -4  -1  -3   87.59    4.50
  -1   4  -3   86.29    5.60
   4   1  -3   80.99    5.00
  -1   4  -3   83.39    4.20
  -4  -1  -3   81.69    3.80
  -1   4  -3   91.39    5.30
  -4  -1  -3   85.39    6.40
  -1   4   3   81.49    4.50
  -4  -1   3   87.89    5.10
  -1   4   3   84.09    6.40
   1  -4   3   82.39    4.70
  -1   4   3   77.59    3.60
  -1   4   3   81.89    2.80
   4   1   3   77.59    5.20
   4   1   3   80.59    4.50
   4   1   3   80.99    4.70
   1  -4   3   85.09    4.60
   4   1   3   78.09    5.40
  -4  -1   3   78.89    7.20
  -1   4   3   93.49    4.50
  -1   4   3   85.19    6.00
   1  -4   3   77.89    5.10
  -1   4   3   80.39    6.80
   4   1   3   87.29    4.70
   1  -4   3   91.49    4.80
   4   1   3   82.89    4.60
  -4  -1   3   81.49    6.50
  -4  -1   3   82.99    7.10
   4   1   3   86.29    6.00
  -1   4   3   83.49    2.80
  -4  -1   3   88.89    5.70
  -1  -4  -3   12.20    1.60
   1   4  -3    8.20    2.10
   4  -1  -3   14.70    3.80
  -4   1  -3   11.50    1.60
  -4   1  -3   16.90    2.40
  -1  -4  -3   10.20    2.20
  -4   1  -3   13.30    2.80
  -1  -4  -3   11.10    2.10
  -4   1  -3   11.00    3.80
   4  -1  -3   14.50    2.70
  -4   1  -3   13.00    2.10
   1   4  -3   17.80    2.60
   4  -1  -3   10.00    2.70
  -1  -4  -3    8.80    2.20
  -4   1  -3   10.20    1.60
   1   4  -3   13.40    1.90
   1   4  -3   11.40    2.00
   1   4  -3   13.30    2.20
  -1  -4  -3   15.00    3.00
   4  -1  -3   13.10    3.10
  -1  -4  -3   13.20    1.70
   4  -1  -3   15.30    4.00
   4  -1  -3   11.60    1.70
   4  -1  -3   11.30    3.20
  -1  -4  -3   10.90    2.30
  -4   1  -3   13.00    3.30
   1   4  -3   10.20    2.50
  -1  -4  -3   11.60    2.90
  -1  -4  -3   11.60    2.50
  -1  -4   3   14.70    2.40
   4  -1   3    9.70    2.60
   1   4   3   15.30    2.50
   1   4   3    9.20    2.10
   1   4   3   14.40    2.30
   1   4   3   11.50    1.60
   1   4   3   14.00    1.70
   4  -1   3   10.60    2.10
   1   4   3   10.70    1.70
   4  -1   3   12.70    2.20
  -1  -4   3   10.70    2.80
   4  -1   3   11.30    1.00
   1   4   3    6.70    2.70
  -4   1   3   10.50    3.00
  -4   1   3   11.10    3.90
  -1  -4   3    9.90    2.20
   4  -1   3   13.80    2.60
  -1  -4   3   14.70    1.60
   4  -1   3   14.30    3.40
  -4   1   3   16.70    3.80
   4  -1   3   10.10    2.00
  -4   1   3   10.00    2.50
  -4   1   3   16.60    4.30
   4  -1   3    9.10    2.90
  -1  -4   3   10.60    2.20
  -1  -4   3    8.00    2.00
   1   4   3   12.80    1.00
  -4   1   3   16.00    3.70
   1   4   3   12.10    2.30
   4  -1   3    8.20    2.70
  -3  -4  -3  154.08    7.00
  -3  -4  -3  147.89    7.70
  -4   3  -3  167.08    9.70
  -3  -4  -3  138.79    6.90
   4  -3  -3  151.48    8.20
   4  -3  -3  151.48    6.50
   4  -3  -3  156.48    5.50
   3   4  -3  142.89    7.00
   3   4  -3  170.18    7.60
   4  -3  -3  138.49    9.40
   4  -3  -3  144.39    6.50
  -3  -4  -3  146.09    7.30
   4  -3  -3  140.69    5.50
   3   4  -3  145.59    5.70
  -3  -4  -3  146.09    6.40
  -4   3  -3  148.89    6.70
  -4   3  -3  154.88    6.70
  -4   3  -3  158.48   10.70
   4  -3  -3  160.48    5.60
   4  -3  -3  137.79    9.20
   4  -3  -3  142.19    7.50
  -4   3  -3  158.68    6.60
  -3  -4  -3  143.19    7.20
  -3  -4  -3  153.38    6.70
   3   4  -3  153.38    8.90
  -4   3  -3  147.49    6.80
   4  -3  -3  154.58    9.80
   3   4  -3  155.48    7.30
   3   4  -3  140.19    6.90
  -3  -4  -3  140.89    7.80
  -4   3  -3  153.38    5.30
  -3  -4  -3  152.98    8.30
  -4   3  -3  162.78    8.60
  -3  -4   3  147.89    6.90
  -3  -4   3  147.39    5.10
   3   4   3  151.68    7.40
   4  -3   3  149.88    8.30
  -4   3   3  149.09   10.00
   3   4   3  149.79    6.50
   3   4   3  140.19    7.10
  -4   3   3  137.79    9.90
   4  -3   3  159.18    6.80
  -4   3   3  163.08    8.00
  -3  -4   3  149.09    5.90
   4  -3   3  151.58    7.80
   3   4   3  140.69    7.30
   3   4   3  137.59    7.20
   4  -3   3  168.98    9.40
  -3  -4   3  138.49    6.80
   3   4   3  164.78    7.60
  -3  -4   3  153.38    6.10
  -4   3   3  163.58    9.80
   3   4   3  149.49    7.10
  -3  -4   3  158.78    9.10
   4  -3   3  153.78    7.10
   4  -3   3  157.28   10.30
  -3  -4   3  138.29    7.40
   4  -3   3  160.88    6.90
   4  -3   3  147.89    6.40
  -3  -4   3  135.59    9.30
   3   4   3  153.38    6.70
  -4   5  -3  586.84   19.80
  -5  -4  -3  590.94   19.90
   5   4  -3  581.84   20.10
  -5  -4  -3  587.24   20.50
   4  -5  -3  584.94   17.40
  -4   5  -3  577.14   22.50
  -4   5  -3  611.54   25.60
  -4   5  -3  593.24   20.70
   4  -5  -3  563.74   21.50
   5   4  -3  598.84   20.90
  -5  -4  -3  578.84   22.20
   4  -5  -3  596.84   18.40
  -4   5  -3  576.64   23.20
  -5  -4  -3  599.54   21.30
   4  -5  -3  583.74   19.70
  -5  -4  -3  571.24   23.50
   4  -5  -3  573.94   20.30
  -4   5  -3  577.94   18.70
   5   4  -3  536.55   20.80
  -4   5  -3  573.54   19.50
  -5  -4  -3  556.14   19.80
   5   4  -3  633.04   21.20
   5   4  -3  578.74   19.40
   4  -5  -3  608.94   20.90
   4  -5   3  591.24   20.80
   4  -5   3  574.74   20.20
   5   4   3  618.44   20.50
   5   4   3  592.64   20.60
   5   4   3  584.24   20.60
   5   4   3  581.34   22.10
   4  -5   3  577.34   20.70
  -4   5   3  541.95   20.10
   4  -5   3  594.44   19.80
  -5  -4   3  551.14   19.80
  -4   5   3  615.54   22.30
   5   4   3  587.24   18.80
  -4   5   3  565.94   24.80
   5   4   3  598.04   21.00
  -5  -4   3  616.64   24.20
  -5  -4   3  580.44   19.20
  -5  -4   3  609.84   25.60
  -4   5   3  625.94   25.50
   5   4   3  538.45   21.10
  -5  -4   3  604.94   20.20
   4  -5   3  571.44   23.30
  -4   5   3  585.54   24.60
   5   2  -3    1.20    1.70
   5   2  -3    3.30    1.80
   5   2  -3    3.70    1.80
  -2   5  -3    0.30    1.10
  -2   5  -3    3.00    1.60
   2  -5  -3    1.70    2.20
  -5  -2  -3   -1.10    2.10
   2  -5  -3    1.60    1.10
  -2   5  -3    1.60    2.00
  -5  -2  -3    0.10    1.00
  -5  -2  -3    2.60    1.70
   5   2  -3    2.50    1.80
  -2   5  -3   -2.50    2.60
  -5  -2  -3   -0.20    1.60
   2  -5  -3    1.30    2.00
  -2   5  -3    1.40    1.40
  -5  -2  -3   -2.00    2.50
   5   2  -3    0.90    1.20
   2  -5  -3    2.00    1.50
  -2   5  -3    0.70    1.20
   2  -5  -3    0.90    1.70
   2  -5  -3    0.20    0.90
   5   2  -3    1.70    1.30
  -5  -2  -3   -0.80    2.10
  -5  -2  -3    1.80    1.30
   5   2  -3    2.20    1.10
  -2   5  -3   -2.50    2.20
   5   2  -3    2.80    1.60
   2  -5  -3   -0.10    1.20
  -5  -2  -3    0.90    1.30
   5   2  -3    3.70    2.30
   2  -5  -3   -0.40    2.00
   5   2   3    2.90    1.80
   2  -5   3    1.80    1.80
   5   2   3    4.40    2.00
  -5  -2   3    1.80    1.90
  -5  -2   3    4.80    3.30
   2  -5   3   -0.20    1.70
   5   2   3    0.40    1.10
   5   2   3   -0.60    1.70
  -2   5   3   -0.30    1.20
   5   2   3    2.90    2.10
  -2   5   3    8.40    2.80
   2  -5   3    0.30    1.30
  -2   5   3    0.80    1.20
   2  -5   3    2.50    1.80
  -5  -2   3    1.20    1.10
  -2   5   3    0.90    1.00
  -2   5   3    0.30    2.90
   5   2   3    3.40    1.80
   5   2   3    0.50    1.40
   5   2   3    3.20    2.40
   0  -5  -3  554.54   18.80
  -5   0  -3  537.55   17.60
   0  -5  -3  518.55   22.70
  -5   0  -3  536.45   18.90
   5   0  -3  530.85   19.50
   0   5  -3  556.24   19.20
   0  -5  -3  557.24   18.70
   5   0  -3  474.45   21.30
   0   5  -3  569.94   18.30
  -5   0  -3  517.35   22.10
  -5   0  -3  550.84   18.50
   5   0  -3  547.15   17.50
   0   5  -3  523.35   19.00
   0  -5  -3  548.45   18.60
   5   0  -3  514.75   19.10
   0  -5  -3  519.45   17.20
   5   0  -3  518.05   20.80
   5   0  -3  507.75   16.80
   5   0  -3  528.95   17.90
   0  -5  -3  526.55   20.50
   5   0  -3  530.45   21.90
   0  -5  -3  510.45   18.60
  -5   0  -3  525.75   16.70
   0  -5  -3  529.95   15.80
   0   5  -3  494.35   18.10
  -5   0  -3  519.95   21.10
   0   5  -3  511.85   18.00
   5   0  -3  499.45   20.50
   0   5  -3  511.75   19.00
  -5   0  -3  501.15   19.60
  -5   0  -3  534.75   18.10
   0  -5  -3  515.65   17.90
  -5   0  -3  508.35   20.30
   0   5   3  517.65   21.20
  -5   0   3  530.75   22.70
  -5   0   3  553.14   19.40
  -5   0   3  547.95   21.50
   5   0   3  534.45   18.20
   5   0   3  513.95   19.70
   0   5   3  546.35   18.20
   0  -5   3  522.45   18.60
  -5   0   3  535.45   20.90
   5   0   3  524.45   17.60
   5   0   3  550.54   18.30
   0  -5   3  554.74   18.40
   0   5   3  522.55   17.20
   0   5   3  515.55   19.90
   5   0   3  523.35   18.40
  -5   0   3  535.95   22.50
   0   5   3  531.85   16.60
   5   0   3  529.05   20.60
   0  -5   3  567.74   18.60
   0  -5   3  552.54   19.50
   5   0   3  492.55   20.70
   0   5   3  519.15   18.30
   0  -5   3  526.85   18.80
   0   5   3  526.75   16.50
   5   0   3  546.45   18.50
   2   5  -3   83.99    5.60
   5  -2  -3   92.79    7.60
  -5   2  -3   80.59    5.00
   5  -2  -3   85.59    6.40
  -2  -5  -3   72.99    5.50
   2   5  -3   79.79    6.00
  -5   2  -3   84.19    7.70
   5  -2  -3   81.19    7.30
   2   5  -3   88.29    5.00
  -5   2  -3   81.79    4.00
  -5   2  -3   75.09    5.80
  -2  -5  -3   76.49    5.40
  -2  -5  -3   80.99    5.70
   2   5  -3   74.19    5.80
   5  -2  -3   75.79    4.50
   5  -2  -3   73.99    4.00
   5  -2  -3   71.99    6.70
  -5   2  -3   75.49    4.60
  -2  -5  -3   72.69    4.80
   5  -2  -3   78.59    4.00
   2   5  -3   81.09    4.80
   5  -2  -3   77.89    3.50
   5  -2  -3   81.39    5.30
  -2  -5  -3   82.29    5.20
  -2  -5  -3   71.19    4.70
  -5   2  -3   75.19    4.70
  -2  -5  -3   76.09    4.20
   5  -2  -3   81.69    6.30
   5  -2   3   83.89    6.20
  -5   2   3   92.19    7.00
   2   5   3   80.59    5.80
   2   5   3   76.39    4.20
   2   5   3   70.59    4.80
  -2  -5   3   72.09    4.80
   2   5   3   69.69    6.10
   5  -2   3   75.69    5.20
   5  -2   3   76.79    4.70
  -2  -5   3   71.29    6.00
  -5   2   3   75.59    5.30
  -2  -5   3   76.59    5.10
   2   5   3   74.69    5.30
   5  -2   3   87.59    7.80
   2   5   3   82.49    4.20
  -2  -5   3   71.59    4.40
  -5   2   3   73.29    7.30
   2   5   3   80.29    4.20
   5  -2   3   72.19    5.80
  -2  -5   3   85.59    4.10
  -5   2   3   81.59    9.80
   5  -2   3   81.59    3.80
   2   5   3   79.09    3.80
   2   5   3   76.69    4.90
   5  -2   3   84.19    4.90
  -5   4  -3   61.29    8.50
  -5   4  -3   68.09    4.20
   4   5  -3   70.89    5.10
   5  -4  -3   69.29    5.10
   5  -4  -3   57.69    4.00
  -4  -5  -3   70.79    4.70
  -5   4  -3   68.59    6.30
  -5   4  -3   69.89    8.20
  -5   4  -3   66.59    3.20
   4   5  -3   71.59    5.80
   5  -4  -3   80.39    6.10
  -4  -5  -3   62.39    4.50
  -5   4  -3   72.99    4.50
  -4  -5  -3   64.49    6.40
   4   5  -3   64.69    4.90
   5  -4  -3   79.19    5.30
   5  -4  -3   66.79    3.20
   4   5  -3   66.79    3.70
   4   5  -3   68.39    5.30
   5  -4  -3   69.89    4.50
  -5   4  -3   66.19    4.60
  -4  -5  -3   61.69    4.80
  -5   4  -3   62.19    3.20
  -4  -5  -3   76.19    6.00
  -4  -5  -3   58.99    5.60
   5  -4  -3   67.99    2.80
   4   5  -3   66.39    4.80
   5  -4  -3   65.79    3.30
   5  -4  -3   65.29    7.70
  -5   4   3   74.79    8.60
  -5   4   3   65.69    8.60
  -4  -5   3   64.09    4.20
   5  -4   3   72.19    5.20
  -5   4   3   77.69    5.80
   5  -4   3   65.99    4.50
   4   5   3   60.49    4.70
   4   5   3   66.99    4.70
  -4  -5   3   65.19    5.60
   4   5   3   67.79    5.10
   4   5   3   63.39    4.90
  -4  -5   3   72.09    6.70
   4   5   3   59.49    4.70
   4   5   3   62.19    5.10
   5  -4   3   66.69    4.50
   4   5   3   70.19    4.70
  -4  -5   3   63.59    3.50
  -4  -5   3   56.29    4.30
  -4  -5   3   80.69    9.10
   5  -4   3   63.19    4.10
  -5   4   3   68.79    8.80
   5  -4   3   66.39    6.40
  -6  -5  -3  129.39    6.60
  -5   6  -3  108.69    9.60
  -6  -5  -3  131.19    8.10
  -6  -5  -3  138.59    7.60
  -5   6  -3  129.59    7.60
   5  -6  -3  125.59    8.20
  -5   6  -3  130.89    5.30
  -5   6  -3  128.09    6.50
   6   5  -3  134.19    8.00
   5  -6  -3  134.39    8.00
   6   5  -3  140.79    7.90
  -5   6  -3  119.09    6.10
   6   5  -3  129.89    6.40
   6   5  -3  132.89    7.90
  -6  -5  -3  121.99   10.40
  -6  -5  -3  121.69   10.30
   5  -6  -3  112.59    6.70
   5  -6  -3  125.99    4.80
  -6  -5  -3  121.09    6.50
  -5   6  -3  141.09   11.90
   5  -6   3  135.59    6.70
   6   5   3  136.49    7.50
  -6  -5   3  125.59    6.70
   6   5   3  134.39    7.30
  -6  -5   3  115.29    7.10
  -5   6   3  132.99   11.30
  -5   6   3  108.29    6.20
  -5   6   3  122.99   10.80
   6   5   3  122.49    8.30
  -6  -5   3  144.09   11.90
   6   5   3  132.49    5.30
   5  -6   3  141.59    8.20
  -6  -5   3  146.69   11.30
   5  -6   3  134.49    7.80
  -6  -5   3  115.39    9.70
   6   5   3  131.99    7.60
  -6  -5   3  131.69    5.90
   6   5   3  131.99    8.00
  -5   6   3  142.09   12.00
   3  -6  -3   -0.10    2.10
  -6  -3  -3    1.40    1.70
  -6  -3  -3   -0.80    2.30
   3  -6  -3    1.90    1.10
  -6  -3  -3    1.30    3.00
  -6  -3  -3    2.80    1.20
   6   3  -3    0.70    1.00
   3  -6  -3    4.80    1.70
  -3   6  -3    5.90    1.60
   6   3  -3    2.10    2.10
  -6  -3  -3    3.70    3.60
   6   3  -3    2.80    1.50
  -3   6  -3    1.20    1.20
   6   3  -3    3.10    1.50
  -6  -3  -3    1.60    1.90
  -3   6  -3    3.10    2.40
   6   3  -3    5.10    1.80
  -3   6  -3    2.40    1.50
  -3   6  -3    4.60    4.30
   3  -6  -3    3.00    1.70
   6   3  -3    1.90    2.10
  -3   6   3    2.80    1.50
   3  -6   3    0.60    2.10
  -6  -3   3    2.00    1.30
   6   3   3    4.60    2.30
  -3   6   3    4.80    3.70
   6   3   3    2.50    2.20
  -3   6   3    2.10    1.20
  -6  -3   3   -0.30    3.80
   6   3   3    1.00    2.10
   6   3   3    1.50    2.40
   3  -6   3    2.60    2.10
   3  -6   3    4.10    2.40
   6   3   3    5.40    2.40
  -3   6   3    4.80    4.30
  -6  -3   3    2.60    4.10
   6   3   3    1.80    1.90
  -6  -3   3   -1.70    2.80
  -3   6   3    0.00    2.60
  -6  -3   3    3.50    2.10
  -6  -1  -3  138.09    7.20
   6   1  -3  134.09    8.50
   1  -6  -3  142.49    7.60
   1  -6  -3  150.08    7.50
   1  -6  -3  143.89    6.40
   6   1  -3  150.68    9.80
   6   1  -3  145.49    7.00
  -6  -1  -3  120.99    9.40
  -1   6  -3  135.69    7.80
  -6  -1  -3  144.49    7.20
  -1   6  -3  131.49    6.70
   6   1  -3  135.99    6.50
  -6  -1  -3  141.19   10.80
   6   1  -3  131.99    6.50
  -1   6  -3  123.39    6.00
  -1   6  -3  134.99    6.70
  -6  -1  -3  146.59    8.40
  -6  -1  -3  138.39    7.10
   6   1  -3  131.69    6.70
  -1   6  -3  159.18    9.80
   6   1  -3  134.09    7.20
  -1   6  -3  149.29    8.90
   1  -6  -3  132.29    6.10
   6   1  -3  132.29    5.40
   6   1  -3  138.29    5.50
  -6  -1  -3  130.39    8.80
   1  -6  -3  131.49    8.90
   6   1  -3  134.39    7.30
   6   1   3  142.49    6.70
   1  -6   3  132.29    7.60
  -1   6   3  129.49    5.90
   6   1   3  139.89    8.80
   6   1   3  128.49    7.60
  -1   6   3  130.09    9.00
  -6  -1   3  158.58    9.30
   1  -6   3  135.89    7.90
   6   1   3  126.69    8.70
  -6  -1   3  141.39   10.80
  -6  -1   3  136.79   10.90
  -1   6   3  132.79   10.00
   6   1   3  120.49    8.60
  -1   6   3  134.99    4.70
   6   1   3  141.59    7.10
  -1   6   3  134.89    6.70
  -1   6   3  127.99    6.80
   6   1   3  137.39    7.30
   1  -6   3  145.39    7.40
  -6  -1   3  134.99    9.80
   1  -6   3  137.59    7.10
  -6  -1   3  155.18    7.20
   6   1   3  145.19    6.70
  -1   6   3  139.59    5.30
  -6   1  -3  146.29    9.90
  -1  -6  -3  133.99    7.30
   1   6  -3  123.99    7.50
   6  -1  -3  121.39    7.70
  -1  -6  -3  123.69    6.80
   6  -1  -3  131.39    6.40
  -6   1  -3  138.09    6.90
  -1  -6  -3  130.09    6.60
   6  -1  -3  135.49    5.70
  -1  -6  -3  127.99    5.00
   1   6  -3  132.99    6.80
  -6   1  -3  125.49    7.60
   6  -1  -3  113.79    8.70
  -6   1  -3  127.49    5.10
   6  -1  -3  129.89    6.20
  -1  -6  -3  127.69    7.30
  -6   1  -3  125.39    5.70
   6  -1  -3  117.39    8.50
   6  -1  -3  136.89    7.30
   1   6  -3  115.49    6.10
  -1  -6  -3  133.09    8.10
  -6   1  -3  133.69   10.50
   6  -1  -3  148.89    6.60
  -6   1  -3  121.09    6.30
   1   6  -3  128.99    7.00
   1   6   3  136.49    5.60
  -1  -6   3  138.29    7.30
   6  -1   3  127.79    9.20
  -1  -6   3  148.79    7.50
  -6   1   3  125.19   10.60
   1   6   3  139.09    7.90
   1   6   3  133.39    6.00
   6  -1   3  131.19    7.10
  -6   1   3  122.39    9.20
   1   6   3  135.79    9.30
  -1  -6   3  142.79    8.10
   6  -1   3  128.89    9.20
   6  -1   3  128.49    6.90
   6  -1   3  121.89    7.90
   1   6   3  133.19    5.70
  -6   1   3  146.99   11.10
   6  -1   3  130.49    6.90
  -6   1   3  142.39    8.40
  -6   1   3  144.79    7.20
   6  -1   3  131.29    5.90
   1   6   3  123.09    7.00
  -1  -6   3  129.99    6.10
  -1  -6   3  128.39    6.90
   6  -1   3  140.19    6.90
   6  -3  -3   49.60    6.20
   6  -3  -3   45.20    4.20
   3   6  -3   39.50    4.80
   6  -3  -3   51.79    3.30
  -6   3  -3   45.40    8.10
   6  -3  -3   42.70    3.20
   3   6  -3   45.80    5.40
  -3  -6  -3   50.09    4.30
  -6   3  -3   43.70    3.80
   3   6  -3   61.79    5.80
  -6   3  -3   54.59    6.20
  -6   3  -3   40.00    3.30
  -3  -6  -3   45.80    4.50
  -3  -6  -3   46.40    3.90
   6  -3  -3   50.49    6.40
   6  -3  -3   44.30    4.80
  -6   3  -3   42.90    2.60
  -6   3  -3   45.10    7.60
  -6   3  -3   42.80    3.50
   6  -3  -3   43.10    3.10
   6  -3  -3   48.60    2.40
   6  -3  -3   50.79    4.30
  -3  -6  -3   52.59    5.10
  -3  -6  -3   47.70    5.30
  -3  -6  -3   45.50    3.70
   6  -3   3   48.00    4.50
  -3  -6   3   43.50    2.80
   3   6   3   46.60    3.50
   6  -3   3   45.40    4.10
   6  -3   3   53.09    4.30
   6  -3   3   45.20    6.10
  -6   3   3   59.49    7.40
  -6   3   3   43.60    4.70
  -3  -6   3   44.10    3.60
   3   6   3   48.30    5.30
   6  -3   3   46.50    3.10
  -6   3   3   43.20    7.70
  -6   3   3   46.50    7.30
   3   6   3   50.69    3.60
   6  -3   3   38.60    6.10
  -3  -6   3   48.80    3.60
   3   6   3   38.50    3.60
   3   6   3   45.50    3.70
   3   6   3   42.80    4.00
  -3  -6   3   47.90    6.90
  -6   3   3   51.79    8.00
  -3  -6   3   57.59    5.80
   3   6   3   50.69    5.90
  -6   5  -3   63.29    3.30
   6  -5  -3   66.69    3.40
  -5  -6  -3   64.29    8.00
   5   6  -3   71.69    5.60
  -6   5  -3   59.79    2.70
   6  -5  -3   62.09    5.60
   5   6  -3   69.29    5.90
   5   6  -3   61.99    3.90
  -5  -6  -3   62.39    5.00
   6  -5  -3   55.39    4.20
   5   6  -3   67.69    5.60
  -6   5  -3   65.99    5.00
  -6   5  -3   53.99    6.90
   6  -5  -3   62.69    5.00
  -6   5  -3   62.59    2.80
  -6   5  -3   59.19    8.40
  -5  -6  -3   55.19    4.30
  -6   5  -3   68.19    4.70
  -5  -6  -3   64.79    5.50
  -5  -6  -3   60.19    6.70
  -5  -6  -3   60.49    7.90
  -6   5  -3   58.99    9.50
  -6   5  -3   62.89    4.20
  -6   5   3   59.59    9.50
   6  -5   3   60.69    4.30
   5   6   3   55.29    4.70
  -5  -6   3   71.29    9.50
   5   6   3   77.69    5.40
  -5  -6   3   58.09    4.80
   5   6   3   70.69    5.20
   6  -5   3   59.99    4.80
   6  -5   3   57.19    5.30
  -6   5   3   72.09    9.60
  -5  -6   3   60.49    3.30
  -6   5   3   74.19   10.00
   6  -5   3   66.19    4.80
   5   6   3   59.89    6.20
  -5  -6   3   69.59    8.30
  -5  -6   3   60.19    3.30
  -6   5   3   67.49    5.90
  -5  -6   3   65.19    7.00
   5   6   3   64.69    6.00
   7   6  -3    3.90    2.80
  -7  -6  -3    4.50    4.80
  -7  -6  -3    3.20    3.70
   7   6  -3    1.40    2.40
  -6   7  -3    2.50    1.80
  -6   7  -3    1.80    1.90
  -7  -6  -3    2.80    2.10
  -6   7  -3    9.30    5.10
   6  -7  -3    7.40    3.60
   7   6  -3    0.60    1.50
  -6   7  -3    2.00    5.50
  -7  -6  -3    0.60    2.20
   7   6  -3   -1.10    2.80
  -6   7  -3    1.60    0.90
   7   6  -3    1.70    1.60
   6  -7  -3    2.30    2.40
  -7  -6  -3    1.70    2.90
  -6   7  -3    4.00    3.40
  -6   7  -3    0.90    1.20
   7   6  -3    2.60    2.80
  -7  -6   3    3.60    2.70
   6  -7   3    4.60    3.20
  -7  -6   3    2.60    4.60
  -6   7   3    0.60    5.10
   6  -7   3    0.00    2.00
   7   6   3    2.40    2.80
   6  -7   3   -0.40    2.80
  -7  -6   3   -0.50    1.10
  -6   7   3    5.60    5.60
  -7  -6   3    2.10    5.30
   7   6   3   -0.80    2.20
   7   6   3   -0.40    2.80
   7   6   3    4.00    2.90
  -6   7   3    0.50    3.20
  -7  -6   3    2.50    4.10
  -7  -4  -3  220.48   11.20
  -4   7  -3  210.88    8.30
  -4   7  -3  209.68    9.00
  -7  -4  -3  197.58    8.50
   7   4  -3  223.58   10.50
  -4   7  -3  190.18   11.70
  -7  -4  -3  223.38   14.10
   7   4  -3  221.18   10.30
   7   4  -3  208.88   10.30
   7   4  -3  200.78    9.10
   7   4  -3  202.88    8.90
  -4   7  -3  197.58    8.60
  -7  -4  -3  199.68   10.00
   7   4  -3  206.88    7.50
   4  -7  -3  209.38   10.40
   4  -7  -3  211.08   10.60
   4  -7  -3  205.08    9.20
  -7  -4  -3  209.28    9.20
   4  -7  -3  203.78    7.90
  -7  -4  -3  213.38   12.40
  -4   7   3  213.28   14.30
   7   4   3  213.68   10.30
  -4   7   3  189.88    8.70
   7   4   3  200.78   10.30
  -4   7   3  207.88    8.30
   7   4   3  220.98   10.20
  -7  -4   3  214.08   10.30
   4  -7   3  206.68   10.40
   4  -7   3  211.18   10.30
  -4   7   3  218.38   14.80
  -7  -4   3  202.48   14.50
  -7  -4   3  211.58   15.20
  -7  -4   3  223.78   14.00
  -7  -4   3  199.28    8.60
   7   4   3  199.78    9.90
  -4   7   3  217.68   12.20
   7   2  -3   20.60    3.50
   7   2  -3   15.30    2.10
   7   2  -3   24.00    3.50
   2  -7  -3   19.70    2.90
  -2   7  -3   10.10    2.10
   7   2  -3   14.50    2.90
  -2   7  -3   15.60    2.70
   7   2  -3   18.60    2.70
  -7  -2  -3   13.80    3.10
   2  -7  -3   18.70    3.50
  -7  -2  -3   21.10    5.60
   7   2  -3   13.60    3.30
  -7  -2  -3   20.10    6.00
  -2   7  -3   29.50    7.20
  -2   7  -3   22.00    5.20
  -7  -2  -3   19.10    2.90
  -7  -2  -3   18.10    4.10
   7   2  -3   14.30    3.20
  -7  -2  -3   15.20    3.00
   2  -7  -3   19.70    2.70
   7   2  -3   16.50    3.40
   7   2   3   12.10    2.80
  -2   7   3   25.10    6.30
   7   2   3   22.50    3.90
  -7  -2   3   22.70    6.20
  -7  -2   3   17.80    4.20
   7   2   3   18.00    2.60
  -2   7   3   20.30    3.00
  -7  -2   3   17.70    5.50
   2  -7   3   16.10    3.80
  -7  -2   3   13.40    6.20
  -2   7   3   15.30    2.40
  -2   7   3   11.90    4.90
   7   2   3   18.40    3.40
   7   2   3   16.30    3.20
  -2   7   3   12.10    4.30
   2  -7   3   19.50    3.60
   7   0  -3  593.04   18.00
   7   0  -3  541.15   23.60
   0   7  -3  584.34   21.60
  -7   0  -3  561.44   20.00
   0   7  -3  592.74   20.60
  -7   0  -3  567.14   19.50
   7   0  -3  549.85   21.50
   7   0  -3  606.94   20.50
   0  -7  -3  598.14   21.50
   0  -7  -3  601.34   22.80
  -7   0  -3  579.04   20.70
   7   0  -3  551.14   19.30
   0  -7  -3  554.74   23.20
   7   0  -3  559.24   21.40
   7   0  -3  585.04   19.40
   0  -7  -3  586.94   21.00
   7   0  -3  565.64   20.00
  -7   0  -3  624.54   26.70
  -7   0  -3  568.44   17.70
   0  -7  -3  546.55   20.00
   0  -7  -3  576.94   18.20
   0  -7  -3  548.55   19.50
  -7   0  -3  575.74   25.00
   0   7  -3  568.24   23.40
  -7   0  -3  598.14   21.30
   0   7   3  579.74   18.30
  -7   0   3  584.74   28.60
  -7   0   3  563.54   29.40
   7   0   3  589.64   20.80
   7   0   3  608.34   22.10
   7   0   3  575.14   19.60
   7   0   3  548.25   20.40
   0  -7   3  581.34   22.20
   7   0   3  578.34   31.30
   0  -7   3  563.54   23.10
  -7   0   3  599.34   24.50
  -7   0   3  578.64   21.30
   0  -7   3  540.25   21.10
   7   0   3  598.24   20.70
   0   7   3  583.34   24.80
   0   7   3  610.74   20.70
   0  -7   3  590.24   21.10
   2   7  -3   39.50    5.10
  -2  -7  -3   37.50    4.40
  -2  -7  -3   41.80    5.10
   7  -2  -3   37.20    2.80
  -7   2  -3   58.69    9.50
   7  -2  -3   37.20    3.50
  -2  -7  -3   34.40    4.80
   7  -2  -3   46.20    4.30
  -7   2  -3   39.30    5.40
  -2  -7  -3   41.00    3.20
  -7   2  -3   39.40    2.70
  -7   2  -3   36.70    2.60
   7  -2  -3   41.70    4.60
   7  -2  -3   43.20    5.80
   7  -2  -3   40.20    3.60
  -2  -7  -3   39.20    5.10
   7  -2  -3   40.80    2.70
   7  -2  -3   39.20    3.70
  -7   2  -3   40.10    8.10
  -2  -7   3   45.50    5.90
   7  -2   3   32.20    4.10
   2   7   3   39.10    3.40
  -7   2   3   45.80    4.70
  -2  -7   3   40.30    5.10
  -7   2   3   39.20    7.60
   7  -2   3   42.00    4.50
  -2  -7   3   40.80    3.60
   2   7   3   36.90    6.00
   7  -2   3   61.49    6.80
   2   7   3   36.30    3.20
   2   7   3   41.50    3.40
  -7   2   3   44.20    6.30
  -7   2   3   40.10    7.80
  -2  -7   3   45.10    4.10
   2   7   3   66.59    8.80
   7  -2   3   45.20    5.00
  -7   2   3   41.60    7.60
  -7   4  -3  132.49    7.20
  -7   4  -3  133.09    4.80
  -4  -7  -3  118.29    7.70
   7  -4  -3  127.59    6.00
  -7   4  -3  142.99   12.10
   4   7  -3  150.58    8.70
  -4  -7  -3  140.39    9.10
  -4  -7  -3  132.39    7.90
   4   7  -3  136.19    8.40
   4   7  -3  143.39    7.90
  -7   4  -3  140.69   12.90
   7  -4  -3  134.89    6.30
  -4  -7  -3  131.89    9.90
   7  -4  -3  130.89    6.20
  -7   4  -3  139.29    6.60
  -4  -7  -3  135.49    8.80
   7  -4  -3  127.89    7.40
  -7   4  -3  150.68    9.90
  -4  -7   3  156.28   11.90
   7  -4   3  140.49    7.60
   7  -4   3  123.39    7.20
   7  -4   3  120.39    8.90
  -7   4   3  140.19   12.10
   7  -4   3  128.49    7.80
   7  -4   3  124.99    6.10
  -7   4   3  115.79   11.80
   4   7   3  128.69    7.10
  -4  -7   3  136.99    7.10
  -4  -7   3  131.49    6.50
  -4  -7   3  147.39    8.90
  -7   4   3  149.59    8.00
  -4  -7   3  125.89    9.50
  -4  -7   3  141.99    6.50
  -7   4   3  129.69   12.00
   4   7   3  151.98    8.60
   4   7   3  122.59    6.90
   4   7   3  119.39    8.50
   4   7   3  124.89    6.90
  -6  -7  -3   15.90    4.60
  -7   6  -3   13.80    3.30
   6   7  -3   22.80    4.30
  -7   6  -3   16.80    1.90
   6   7  -3   16.30    4.50
  -7   6  -3   25.00    8.00
   7  -6  -3   18.90    3.70
   7  -6  -3   18.50    2.20
  -7   6  -3   24.60    6.80
  -6  -7  -3   22.20    4.30
  -6  -7  -3   23.80    3.50
   6   7  -3   16.60    2.70
  -7   6  -3   30.90    7.30
  -7   6  -3   18.00    3.10
  -6  -7  -3   23.20    5.30
  -6  -7  -3   20.70    6.30
  -6  -7  -3   15.30    3.30
   6   7  -3   17.80    3.90
   7  -6  -3   18.20    4.50
   7  -6  -3   16.90    2.20
   7  -6   3   23.60    4.40
   6   7   3   18.00    3.30
  -6  -7   3   18.20    6.60
  -6  -7   3   20.20    3.80
  -7   6   3   28.00    7.50
   6   7   3   17.50    4.50
  -6  -7   3   17.20    1.90
   6   7   3   20.60    3.70
   6   7   3   27.70    4.40
  -7   6   3   17.90    6.50
   7  -6   3   14.70    3.00
   6   7   3   17.20    3.80
   7  -6   3   19.30    3.60
  -6  -7   3   25.10    5.50
   6   7   3   12.00    3.10
  -7   6   3   20.20    7.00
   7  -6   3   11.20    3.80
  -6  -7   3   19.70    2.30
  -6  -7   3   11.80    5.30
  -7   6   3   15.40    6.60
   7  -6   3   12.30    3.10
  -8  -7  -3   10.70    4.80
  -7   8  -3   13.70    6.30
  -7   8  -3    7.60    6.80
  -8  -7  -3   10.70    3.40
  -7   8  -3   13.90    4.30
   7  -8  -3    5.90    3.10
   8   7  -3   10.10    4.10
   8   7  -3   10.30    4.10
  -7   8  -3   13.60    7.00
  -7   8  -3    5.00    2.30
  -8  -7  -3   11.00    6.10
   8   7  -3   13.30    2.80
   8   7  -3   16.70    3.90
  -8  -7  -3   11.30    2.80
   7  -8  -3    6.30    3.90
  -8  -7  -3   10.70    4.00
   8   7  -3    6.50    4.00
  -8  -7   3    4.10    6.60
  -7   8   3   15.10    8.00
   7  -8   3   10.90    4.20
   8   7   3   10.30    4.20
  -8  -7   3    9.20    5.40
   8   7   3    8.70    4.00
   8   7   3   12.70    3.10
  -8  -7   3   11.70    6.60
   7  -8   3    4.40    3.60
  -8  -7   3   15.20    4.10
  -7   8   3    3.80    6.10
   8   7   3   20.00    4.30
   5  -8  -3   70.59    3.60
  -5   8  -3   62.49    4.80
  -8  -5  -3   62.99    9.60
  -5   8  -3   77.19   11.40
  -5   8  -3   77.29    7.60
  -8  -5  -3   70.99    7.40
  -5   8  -3   78.59    4.30
  -8  -5  -3   76.49    9.00
  -8  -5  -3   68.69    5.10
   5  -8  -3   77.69    6.30
  -8  -5  -3   72.19   11.30
   5  -8  -3   74.99    7.10
  -5   8  -3   66.99    4.40
   8   5  -3   72.89    6.50
   8   5  -3   69.79    6.40
   8   5  -3   71.59    4.80
   5  -8  -3   67.59    5.50
   8   5  -3   62.09    4.80
   8   5  -3   75.89    6.00
   8   5  -3   72.69    6.40
  -8  -5  -3   60.99    5.80
  -8  -5  -3   65.89    4.50
   8   5  -3   71.09    3.60
  -5   8   3   74.69   10.90
   5  -8   3   71.09    6.80
  -8  -5   3   59.79    4.50
  -8  -5   3   76.09   11.00
   8   5   3   70.29    6.40
  -8  -5   3   71.59   11.10
   5  -8   3   61.49    6.60
   8   5   3   78.99    6.00
  -5   8   3   77.59    8.60
  -8  -5   3   87.79   10.90
  -8  -5   3   64.79    6.80
  -5   8   3   89.69   12.10
  -8  -5   3   68.09    5.70
   8   5   3   69.39    7.10
   8   5   3   67.69    6.50
  -3   8  -3   98.49   10.80
   8   3  -3   74.59    5.60
  -8  -3  -3   92.09    7.60
  -8  -3  -3   97.89   12.30
   3  -8  -3   94.79    7.00
   3  -8  -3   74.49    5.20
  -8  -3  -3   74.59    8.70
  -3   8  -3   83.89    7.30
   8   3  -3   92.29    6.60
  -3   8  -3   90.39    5.30
   8   3  -3   77.69    4.40
  -8  -3  -3   78.99    6.10
   8   3  -3   77.69    5.20
  -8  -3  -3   75.99    4.10
  -3   8  -3   72.89    4.50
  -8  -3  -3   78.69   10.40
   8   3  -3   80.29    4.70
  -3   8  -3   79.19    5.00
   8   3  -3   91.79    6.70
   8   3  -3   77.99    6.20
  -8  -3  -3   85.29    5.80
  -3   8   3   81.09    5.20
  -3   8   3  100.49    9.90
   3  -8   3   72.89    6.40
  -8  -3   3  101.69   11.60
   8   3   3   84.29    6.40
   8   3   3   70.99    5.90
  -3   8   3   93.39    9.60
   8   3   3   80.19    7.30
  -3   8   3  108.89   13.10
   3  -8   3   87.79    6.50
  -8  -3   3   83.99   11.30
  -8  -3   3   64.89   10.50
   8   3   3   74.99    6.10
  -8  -3   3   82.49    7.50
   1  -8  -3  192.48    9.80
   8   1  -3  199.98    9.60
  -8  -1  -3  199.88    9.70
   8   1  -3  186.08    6.60
  -1   8  -3  195.98   11.40
   8   1  -3  192.28   10.10
  -8  -1  -3  179.78    7.00
  -8  -1  -3  169.08    9.30
   8   1  -3  175.48    9.80
   8   1  -3  203.58    9.60
   1  -8  -3  240.68   12.70
  -8  -1  -3  187.68    6.10
   1  -8  -3  190.78    7.50
  -8  -1  -3  187.28   12.10
   1  -8  -3  201.88   10.30
   8   1  -3  198.78    8.80
  -1   8  -3  175.58    8.10
   1  -8  -3  203.58   10.40
  -8  -1  -3  193.08   14.60
  -8  -1  -3  175.88    8.40
   1  -8  -3  202.38    8.80
  -1   8  -3  195.98    9.20
   8   1  -3  206.58    9.40
  -1   8  -3  192.78   10.70
   1  -8   3  199.38   10.00
  -8  -1   3  177.18   14.40
  -1   8   3  189.98   11.90
  -8  -1   3  188.58    9.00
   8   1   3  200.28    9.90
  -1   8   3  187.88    6.80
   8   1   3  194.18    9.00
   8   1   3  201.68    9.80
  -1   8   3  187.28   13.60
   8   1   3  179.48   10.20
  -8  -1   3  192.38   13.20
  -1   8   3  198.78    9.30
   1  -8   3  205.78   10.00
   8   1   3  180.68    8.60
   1  -8   3  183.38   10.50
  -8  -1   3  205.48   12.60
  -1   8   3  185.48    6.70
  -1   8   3  170.68    8.10
  -8  -1   3  192.28   14.80
  -8   1  -3    1.10    4.10
   8  -1  -3    0.20    2.20
   1   8  -3    2.80    3.30
   8  -1  -3   -0.60    1.30
  -1  -8  -3    4.80    3.10
   8  -1  -3    2.10    2.00
   8  -1  -3    3.10    1.50
  -8   1  -3    5.20    2.90
  -1  -8  -3    2.90    2.50
  -1  -8  -3    1.30    1.20
  -8   1  -3    1.70    1.90
   1   8  -3    2.70    2.70
  -1  -8  -3   -1.20    1.90
  -8   1  -3    3.00    5.10
  -8   1  -3    3.70    1.40
  -8   1  -3    9.00    2.90
   1   8  -3    0.70    1.80
   8  -1  -3    2.40    0.80
   8  -1  -3    2.30    0.80
   8  -1  -3    1.00    2.00
  -8   1  -3    4.20    5.20
  -1  -8  -3    3.10    2.70
   8  -1  -3    3.00    2.10
  -8   1   3    3.70    5.20
   1   8   3    2.60    2.60
  -1  -8   3    3.70    2.90
   1   8   3    2.50    1.50
   1   8   3    1.90    1.50
   1   8   3    1.70    1.10
   8  -1   3    1.10    1.60
   8  -1   3   -0.20    2.60
  -8   1   3    0.40    4.10
   8  -1   3    0.80    2.20
  -8   1   3    7.70    3.40
   8  -1   3    3.70    2.70
  -8   1   3    6.80    5.30
  -1  -8   3    1.50    2.70
   8  -1   3    3.40    2.60
  -1  -8   3    1.90    2.70
  -8   3  -3   23.70    7.40
  -8   3  -3   42.00    4.70
  -3  -8  -3   38.10    5.00
   8  -3  -3   33.10    3.70
  -3  -8  -3   39.70    3.80
   8  -3  -3   34.40    2.70
  -3  -8  -3   37.70    4.90
  -8   3  -3   38.90    6.60
   8  -3  -3   40.90    5.00
   8  -3  -3   35.70    2.20
  -3  -8  -3   44.80    6.00
   8  -3  -3   42.90    4.00
   3   8  -3   36.50    5.10
   3   8  -3   39.40    5.80
  -8   3  -3   31.50    5.60
  -3  -8  -3   49.00    6.10
   8  -3  -3   36.40    4.60
  -8   3  -3   38.40    8.70
  -8   3  -3   38.70    2.90
   8  -3   3   40.80    4.70
   3   8   3   41.00    5.50
  -8   3   3   29.70    7.70
   3   8   3   38.50    4.20
  -3  -8   3   41.90    3.80
  -8   3   3   64.29   10.80
   3   8   3   45.20    4.00
   3   8   3   28.30    5.70
  -8   3   3   40.70    4.50
  -8   3   3   50.99    9.10
  -3  -8   3   40.50    4.30
   8  -3   3   39.20    5.90
  -3  -8   3   34.40    5.90
  -8   3   3   49.99    7.30
   8  -3   3   39.70    4.80
  -3  -8   3   48.20    6.20
  -3  -8   3   37.50    3.40
   8  -3   3   45.00    5.80
  -5  -8  -3  265.47   12.60
   8  -5  -3  285.87   12.60
   5   8  -3  280.17   13.60
  -8   5  -3  290.37   19.90
  -5  -8  -3  287.67   14.60
  -5  -8  -3  263.77   12.80
   8  -5  -3  235.58   10.50
  -8   5  -3  275.97   11.90
  -5  -8  -3  274.47   16.10
  -5  -8  -3  297.67   14.50
  -8   5  -3  274.37   18.10
  -8   5  -3  281.17   11.30
  -8   5  -3  257.97   16.40
   8  -5  -3  270.17   10.70
   8  -5  -3  280.87   10.60
   5   8  -3  284.47   13.60
   5   8  -3  267.87   12.90
   8  -5   3  259.77   11.80
  -8   5   3  271.57   18.70
  -5  -8   3  265.27   14.10
   5   8   3  250.47   13.30
  -8   5   3  266.67   12.40
  -8   5   3  230.78   17.90
   8  -5   3  256.07   11.30
  -5  -8   3  281.97   14.30
   5   8   3  280.67   12.30
  -5  -8   3  278.67   17.50
   5   8   3  269.37   12.00
   8  -5   3  303.27   15.20
   8  -5   3  271.67   12.10
   5   8   3  299.07   14.00
  -5  -8   3  276.87   10.30
  -5  -8   3  248.38   10.60
   8  -5   3  292.37   13.40
   5   8   3  272.37   13.00
  -8   5   3  271.27   16.70
  -5  -8   3  296.37   15.80
   8  -7  -3   36.30    5.40
  -8   7  -3   36.90    9.10
   8  -7  -3   43.80    3.10
  -8   7  -3   57.69   10.30
   7   8  -3   45.20    6.00
  -8   7  -3   37.90    2.40
   7   8  -3   54.19    6.40
   7   8  -3   49.20    6.30
   8  -7  -3   45.20    6.30
  -7  -8  -3   49.50    9.40
  -7  -8  -3   44.70    7.30
  -8   7  -3   42.60   10.20
  -7  -8  -3   42.30    4.60
  -7  -8  -3   50.59    6.30
   7   8  -3   51.19    6.90
  -8   7  -3   49.20    5.00
   8  -7  -3   44.20    3.20
  -7  -8  -3   40.60    7.00
   7   8   3   41.40    5.80
  -7  -8   3   53.89    8.10
  -8   7   3   47.90   10.30
   7   8   3   42.50    5.00
   8  -7   3   32.90    5.60
  -7  -8   3   45.60    3.30
  -7  -8   3   49.90    9.60
  -8   7   3   47.40    6.20
   7   8   3   52.69    6.20
  -7  -8   3   54.79    9.00
  -8   7   3   51.79   10.40
  -7  -8   3   41.90    5.50
   7   8   3   39.70    6.40
  -7  -8   3   47.20   10.30
   8  -7   3   49.90    5.10
   8  -7   3   36.20    6.00
   7   8   3   43.60    4.40
  -8   7   3   43.40   10.30
  -9  -8  -3  315.07   21.30
   9   8  -3  307.77   13.10
  -9  -8  -3  313.57   17.90
  -9  -8  -3  328.17   13.00
  -8   9  -3  289.17   22.80
   9   8  -3  343.57   16.80
   9   8  -3  301.67   15.50
   9   8  -3  338.67   14.80
  -8   9  -3  296.07   12.90
  -8   9  -3  309.57   15.40
  -8   9  -3  296.27   13.00
   9   8  -3  336.07   16.10
  -9  -8  -3  305.67   15.50
  -8   9  -3  341.47   23.50
   8  -9  -3  325.37   15.00
  -8   9  -3  297.17   19.90
   8  -9  -3  344.77   17.00
  -9  -8   3  314.77   15.60
   8  -9   3  331.77   16.30
  -8   9   3  302.67   22.20
  -8   9   3  303.87   22.70
  -9  -8   3  305.17   19.60
   9   8   3  321.87   16.50
  -9  -8   3  303.57   22.80
  -9  -8   3  366.56   23.40
   8  -9   3  334.47   16.80
   9   8   3  324.97   15.50
  -8   9   3  338.87   16.50
   9   8   3  307.57   15.50
   9   8   3  308.97   14.00
  -9  -6  -3   27.30    8.20
   9   6  -3   29.10    5.40
  -6   9  -3   28.90    3.60
   9   6  -3   32.90    4.20
   6  -9  -3   12.50    4.40
   9   6  -3   25.00    5.20
  -6   9  -3    8.20    6.80
   6  -9  -3   32.90    4.80
  -9  -6  -3   28.70    3.70
  -9  -6  -3   27.70    6.50
  -6   9  -3   25.20    8.70
  -9  -6  -3   28.20    8.70
   9   6  -3   27.50    3.30
  -6   9  -3   30.70    5.50
  -9  -6  -3   31.50    5.50
   9   6  -3   20.00    4.60
  -6   9  -3   28.30    2.50
   9   6   3   25.20    4.00
  -6   9   3   21.00    7.90
   6  -9   3   21.20    5.10
  -9  -6   3   20.90    3.90
   9   6   3   18.70    4.60
   9   6   3   28.30    5.20
  -9  -6   3   25.20    5.10
  -9  -6   3   37.50    8.30
  -6   9   3   32.20    8.90
   9   6   3   26.50    5.30
  -6   9   3   22.30    5.60
   6  -9   3   25.70    5.40
  -9  -6   3   33.30    9.80
  -9  -6   3   29.80    8.60
  -4   9  -3  607.14   28.80
  -9  -4  -3  613.74   22.00
   9   4  -3  605.34   20.90
   9   4  -3  643.94   23.60
  -4   9  -3  629.14   21.80
  -9  -4  -3  608.44   20.80
   4  -9  -3  612.64   24.20
  -4   9  -3  640.74   21.50
   4  -9  -3  628.54   22.50
  -9  -4  -3  650.83   30.00
   9   4  -3  637.54   20.80
  -4   9  -3  621.64   24.80
  -4   9  -3  617.44   21.40
   9   4  -3  639.04   23.80
   9   4  -3  653.13   24.20
  -9  -4  -3  632.84   31.60
  -9  -4  -3  646.74   25.10
   4  -9  -3  555.84   23.50
  -9  -4  -3  596.74   23.70
  -9  -4  -3  630.54   27.00
   4  -9  -3  586.84   23.30
  -9  -4   3  630.24   25.00
   9   4   3  615.04   23.60
   9   4   3  616.34   23.40
  -9  -4   3  693.43   31.90
  -4   9   3  641.14   21.60
   9   4   3  638.34   23.80
   4  -9   3  611.34   23.70
  -4   9   3  641.34   30.80
  -9  -4   3  657.83   32.10
  -4   9   3  658.93   29.50
  -4   9   3  647.24   26.90
   4  -9   3  634.84   24.30
   9   4   3  643.14   24.10
  -9  -4   3  614.24   28.70
  -9  -2  -3   18.30    1.30
   9   2  -3   17.40    1.70
   9   2  -3   19.40    4.00
   2  -9  -3   17.30    3.30
   9   2  -3   17.70    4.00
  -2   9  -3   23.40    5.00
  -9  -2  -3   16.90    5.70
   2  -9  -3   14.70    4.10
  -9  -2  -3   21.20    3.90
  -2   9  -3   20.30    5.60
   9   2  -3   14.70    2.80
   2  -9  -3   19.90    4.40
  -9  -2  -3    8.10    6.20
  -9  -2  -3   19.00    3.90
  -2   9  -3   22.30    3.70
  -9  -2  -3   23.90    7.00
  -9  -2  -3   26.60    7.90
   9   2  -3   15.90    3.80
  -2   9  -3   15.20    2.30
  -2   9   3   22.40    6.10
   9   2   3   15.80    4.00
  -9  -2   3   10.40    5.80
   2  -9   3   14.20    4.20
   9   2   3   22.90    4.30
  -2   9   3   16.60    6.90
  -9  -2   3   19.50    7.80
  -9  -2   3    9.00    6.20
  -2   9   3   14.40    3.30
   2  -9   3   15.80    4.00
   9   2   3   24.20    3.20
  -9  -2   3   17.40    5.00
   9   2   3   15.10    4.00
   9   2   3   16.20    3.40
   0  -9  -3  243.58    9.00
   0   9  -3  232.88   12.10
  -9   0  -3  232.08    9.90
   9   0  -3  237.68   11.20
   9   0  -3  218.88   11.40
  -9   0  -3  228.88   10.20
   0   9  -3  236.78   12.80
  -9   0  -3  251.37   17.20
   0  -9  -3  236.88   12.20
   9   0  -3  251.07   12.00
   9   0  -3  212.28   10.40
   9   0  -3  231.08   12.00
  -9   0  -3  273.57   12.30
  -9   0  -3  222.98   17.40
   9   0  -3  227.28   10.80
   9   0  -3  248.78   10.00
  -9   0  -3  229.28   16.20
   0  -9  -3  239.48   11.80
   0   9  -3  230.68   11.30
   0  -9  -3  233.38   12.20
  -9   0  -3  232.38   11.40
   9   0   3  227.08   11.00
  -9   0   3  218.08   15.00
   9   0   3  262.87   11.70
   0  -9   3  228.88   12.30
   0  -9   3  262.17   12.10
   0   9   3  245.78    8.90
   9   0   3  228.18   11.70
   9   0   3  233.58   11.70
  -9   0   3  272.47   18.40
   0  -9   3  237.88   10.90
   0   9   3  241.08   11.40
   0   9   3  235.38   15.70
  -9   0   3  234.78   11.50
   9   0   3  253.17   12.70
   0  -9   3  246.38   12.20
   0   9   3  228.58   13.40
  -9   0   3  229.18   17.50
   0   9   3  244.28    9.00
   9  -2  -3   56.59    5.10
  -9   2  -3   72.79    7.00
   9  -2  -3   56.89    5.40
   9  -2  -3   56.89    3.60
  -9   2  -3   54.49    5.80
  -9   2  -3   52.99    9.40
   9  -2  -3   72.29    6.40
  -2  -9  -3   52.69    4.00
   9  -2  -3   60.69    2.60
  -9   2  -3   60.69    7.10
   9  -2  -3   56.09    2.60
  -2  -9  -3   69.39    7.70
  -9   2  -3   51.39    3.50
  -9   2  -3   42.10    9.50
   9  -2  -3   62.19    5.20
  -2  -9  -3   62.29    5.90
   2   9  -3   61.79    6.60
  -2  -9  -3   69.39    7.30
   9  -2  -3   58.19    5.00
  -9   2  -3   73.49   11.40
   2   9  -3   57.89    7.10
   9  -2   3   72.59    8.10
  -9   2   3   56.89   10.40
  -2  -9   3   70.69    7.80
  -2  -9   3   59.09    4.70
   2   9   3   60.69    6.70
   2   9   3   60.59    8.70
   2   9   3   58.29    4.40
   9  -2   3   61.19    6.40
  -2  -9   3   58.99    5.20
  -2  -9   3   54.49    6.80
  -9   2   3   79.19   11.20
   9  -2   3   58.09    6.00
  -9   2   3   50.29    7.10
   9  -2   3   69.89    6.80
   2   9   3   63.89    4.60
  -9   2   3   57.39   10.80
  -4  -9  -3    0.00    2.80
   9  -4  -3    4.60    1.50
   9  -4  -3    3.00    2.20
   4   9  -3    2.00    3.10
   4   9  -3    0.60    3.20
  -9   4  -3    4.30    6.50
  -9   4  -3    2.40    2.30
  -4  -9  -3    5.10    4.10
  -4  -9  -3    7.90    2.90
   9  -4  -3    7.90    2.20
  -9   4  -3   -3.60    4.80
  -9   4  -3    6.40    4.50
   4   9  -3    1.30    3.40
  -4  -9  -3    2.60    2.30
  -4  -9  -3    8.40    4.00
  -9   4  -3    4.20    1.60
   9  -4  -3    6.00    2.30
   9  -4  -3   -0.30    2.90
  -9   4   3    5.80    2.50
   9  -4   3    9.00    3.60
  -4  -9   3    6.30    5.20
   4   9   3    6.20    3.90
  -4  -9   3    1.50    3.90
  -9   4   3    2.30    4.70
  -4  -9   3    1.90    1.90
   4   9   3    9.90    3.00
  -4  -9   3    3.60    3.80
  -9   4   3    1.20    5.80
  -4  -9   3    5.40    1.70
   4   9   3    6.60    2.50
  -9   4   3   -0.20    5.30
   9  -4   3    3.30    2.80
   9  -4   3    3.90    2.90
   4   9   3   -3.00    3.00
  -4  -9   3    1.80    2.40
   9  -4   3    3.30    3.40
  -6  -9  -3   35.70    5.30
   9  -6  -3   47.00    4.00
  -6  -9  -3   24.70    6.10
  -9   6  -3   49.20    9.60
  -9   6  -3   37.70   10.80
  -6  -9  -3   30.90    7.90
   9  -6  -3   38.70    5.70
   9  -6  -3   38.20    3.90
   6   9  -3   40.30    5.80
  -9   6  -3   42.60    9.30
   9  -6  -3   38.60    3.90
  -6  -9  -3   41.00    5.60
   9  -6  -3   34.50    5.90
   6   9  -3   29.50    5.70
  -6  -9  -3   35.20    4.40
  -9   6  -3   33.00    4.40
   6   9  -3   35.90    6.00
  -9   6  -3   35.40    4.30
  -6  -9  -3   38.60    6.50
  -6  -9   3   35.20    5.00
   9  -6   3   29.10    4.50
   6   9   3   27.50    4.70
   9  -6   3   30.80    5.60
  -6  -9   3   26.90    7.80
  -9   6   3   43.40   10.20
  -6  -9   3   45.80    3.60
  -6  -9   3   34.20    7.30
  -6  -9   3   46.00    3.50
   9  -6   3   33.70    3.70
  -9   6   3   36.00   10.10
   6   9   3   32.70    6.20
   6   9   3   43.70    5.70
   9  -6   3   39.10    4.80
  -6  -9   3   44.50    7.40
  -9   6   3   34.30    8.60
   6   9   3   32.60    6.30
  -8  -9  -3  102.79    6.80
  -8  -9  -3  103.99    8.60
   9  -8  -3  106.99    5.00
  -8  -9  -3  117.09   14.90
   8   9  -3  118.49   10.00
  -9   8  -3  129.49   15.40
   8   9  -3   86.99    8.20
  -9   8  -3  137.19   18.00
   9  -8  -3  112.69    9.80
  -9   8  -3   96.19    6.70
  -9   8  -3  112.89   15.60
   9  -8  -3  114.39    8.80
   8   9  -3  112.59    9.20
  -8  -9  -3  107.59   10.80
   8   9  -3  105.79    9.10
  -9   8  -3  111.59    8.10
  -9   8   3  123.59   16.70
   9  -8   3  129.79   10.20
  -8  -9   3  114.99   13.50
   9  -8   3  113.89    9.30
  -9   8   3  112.49    8.30
  -8  -9   3  102.49   15.00
   8   9   3  104.99    6.10
   8   9   3  112.99    8.70
  -8  -9   3  120.49   14.80
  -9   8   3  102.79   14.70
  -8  -9   3  103.19    8.40
   8   9   3  119.49    9.00
   9  -8   3   97.79    7.10
   8   9   3  118.59   10.00
  -9   8   3  137.29   16.60
  -9  10  -3   29.00   11.30
 -10  -9  -3   18.40    5.00
   9 -10  -3   25.60    6.60
 -10  -9  -3   25.70    9.20
  10   9  -3   23.50    4.90
   9 -10  -3   24.50    5.80
 -10  -9  -3   19.70    3.20
  -9  10  -3   23.60    3.20
  -9  10  -3   27.00    6.10
  -9  10  -3   25.20   10.70
 -10  -9  -3   22.10    7.00
  -9  10  -3   25.10    3.60
  10   9  -3   25.90    3.50
  10   9  -3   21.70    5.60
  10   9  -3   31.20    6.60
 -10  -9  -3   18.30   10.10
  10   9  -3   16.90    6.30
  10   9  -3   19.80    3.00
  -9  10   3   36.00    6.10
  -9  10   3   19.40   10.20
 -10  -9   3   31.70    6.20
   9 -10   3   24.80    6.30
[truncated: 1,488,825 more chars]
