# Supplementary material for: Sr9La2(WO6)4 containing [WO6] octa­hedra
Source: Acta Crystallogr E Crystallogr Commun. 2022 Jul 5;78(Pt 8):766–9. doi: 10.1107/S2056989022006648 (PMC9361373; doi:10.1107/S2056989022006648)
Supplement: Supplementary file 2 [file e-78-00766-Isup2.hkl]

data_I                                                                          
_shelx_title ' SLaW22_03_0m_a.res in I4(1)/a'                                   
_shelx_refln_list_code          4                                               
_shelx_F_calc_maximum     1952.78                                               
_exptl_crystal_F_000      3776.00                                               
_reflns_d_resolution_high  0.6496                                               
                                                                                
loop_                                                                           
 _space_group_symop_operation_xyz                                               
 'x, y, z'                                                                      
 '-x+1/2, -y, z+1/2'                                                            
 '-y+3/4, x+1/4, z+1/4'                                                         
 'y+3/4, -x+3/4, z+3/4'                                                         
 'x+1/2, y+1/2, z+1/2'                                                          
 '-x+1, -y+1/2, z+1'                                                            
 '-y+5/4, x+3/4, z+3/4'                                                         
 'y+5/4, -x+5/4, z+5/4'                                                         
 '-x, -y, -z'                                                                   
 'x-1/2, y, -z-1/2'                                                             
 'y-3/4, -x-1/4, -z-1/4'                                                        
 '-y-3/4, x-3/4, -z-3/4'                                                        
 '-x+1/2, -y+1/2, -z+1/2'                                                       
 'x, y+1/2, -z'                                                                 
 'y-1/4, -x+1/4, -z+1/4'                                                        
 '-y-1/4, x-1/4, -z-1/4'                                                        
                                                                                
_cell_length_a    11.6365                                                       
_cell_length_b    11.6365                                                       
_cell_length_c    16.3040                                                       
_cell_angle_alpha  90.000                                                       
_cell_angle_beta   90.000                                                       
_cell_angle_gamma  90.000                                                       
                                                                                
_shelx_F_squared_multiplier     1.000                                           
                                                                                
loop_                                                                           
 _refln_index_h                                                                 
 _refln_index_k                                                                 
 _refln_index_l                                                                 
 _refln_F_squared_calc                                                          
 _refln_F_squared_meas                                                          
 _refln_F_squared_sigma                                                         
 _refln_observed_status                                                         
   0   2   0       8767.45       9709.04       138.76 o                         
   2   2   0     797302.38     805156.69      6805.58 o                         
  -2   4   0       4418.97       5060.30       144.09 o                         
   0   4   0    3340497.75    3412871.00     43103.81 o                         
   2   4   0       1856.65       2757.78       112.76 o                         
   4   4   0    3652192.75    3572100.25     61933.49 o                         
  -4   6   0     265251.66     257940.55      1999.52 o                         
  -2   6   0     387323.50     376531.84      2318.82 o                         
   0   6   0      72891.49      74009.15       690.95 o                         
   2   6   0     263143.72     258073.31      1628.99 o                         
   4   6   0       2455.43       3533.58       154.21 o                         
   6   6   0     418097.56     414926.84      2840.24 o                         
  -6   8   0       9358.06      10121.15       358.78 o                         
  -4   8   0     992293.25     974853.38      7002.54 o                         
  -2   8   0      21123.88      23142.73       515.66 o                         
   0   8   0    1361527.25    1356046.75      8879.69 o                         
   2   8   0      64047.26      64511.73       847.40 o                         
   4   8   0     554734.62     559981.25      4135.74 o                         
   6   8   0     363085.62     351323.69      2786.26 o                         
   8   8   0     523682.19     519670.75      3952.40 o                         
  -8  10   0     201204.53     194415.52      2041.86 o                         
  -6  10   0     256525.94     257711.64      2402.31 o                         
  -4  10   0     301043.47     291743.22      2501.11 o                         
  -2  10   0     157114.08     157063.38      1606.70 o                         
   0  10   0     235289.78     226669.14      1920.32 o                         
   2  10   0     196786.45     194239.67      1948.20 o                         
   4  10   0      64414.72      65288.48       918.59 o                         
   6  10   0     198843.67     197923.72      1910.24 o                         
   8  10   0      69367.98      67593.36      1064.88 o                         
  10  10   0     255585.06     254186.16      3448.09 o                         
 -10  12   0       9113.09      10339.21       803.12 o                         
  -8  12   0     475684.19     472036.03      4245.46 o                         
  -6  12   0        891.75       1420.33       376.39 o                         
  -4  12   0     591639.88     584032.81      5069.54 o                         
  -2  12   0       1006.71       1247.47       263.98 o                         
   0  12   0     263887.72     271799.81      2439.92 o                         
   2  12   0      75956.27      71420.70      1048.16 o                         
   4  12   0     129093.59     136146.36      1663.73 o                         
   6  12   0     143436.73     135110.48      1828.41 o                         
   8  12   0      82844.43      88792.19      1653.68 o                         
  10  12   0      99118.84      95068.70      2100.36 o                         
  12  12   0     282288.22     291891.03      4388.98 o                         
 -10  14   0     218754.11     220211.31      3219.72 o                         
  -8  14   0      41962.02      43791.23      1520.43 o                         
  -6  14   0     129406.21     130536.91      1980.49 o                         
  -4  14   0      44446.71      42685.43      1295.23 o                         
  -2  14   0      76067.14      79242.77      1338.24 o                         
   0  14   0      55382.60      55585.45      1046.16 o                         
   2  14   0      63316.07      65763.93      1343.93 o                         
   4  14   0     152766.56     149065.09      2435.82 o                         
   6  14   0     120439.61     121343.21      2109.18 o                         
   8  14   0     131991.64     126455.67      2382.35 o                         
  10  14   0     181342.11     185024.86      3235.29 o                         
  -8  16   0     568151.69     553988.94      6536.29 o                         
  -6  16   0       1750.59       2075.22       622.84 o                         
  -4  16   0     427249.44     417658.25      5263.53 o                         
  -2  16   0       9258.98       8290.89       678.47 o                         
   0  16   0     203841.70     199862.22      2605.04 o                         
   2  16   0      39570.29      37372.76      1094.73 o                         
   4  16   0      42501.62      47747.46      1303.19 o                         
   6  16   0      38949.26      36849.55      1325.78 o                         
   8  16   0      71389.59      76694.02      1995.38 o                         
   0   1   1        873.99       1053.43        67.01 o                         
  -1   2   1       1205.85       1664.26        56.17 o                         
   1   2   1        166.66        329.34        43.19 o                         
  -2   3   1     201901.86     204605.23       895.34 o                         
   0   3   1       4503.29       5710.58       121.76 o                         
   2   3   1     203905.09     206109.53       853.63 o                         
  -3   4   1      20797.65      24924.11       218.06 o                         
  -1   4   1      84837.23      82200.48       411.25 o                         
   1   4   1      22676.60      23121.81       186.79 o                         
   3   4   1     168161.58     171683.88       773.68 o                         
  -4   5   1      16378.30      17808.59       212.04 o                         
  -2   5   1      90176.66      92205.71       470.71 o                         
   0   5   1      11512.67      14241.67       183.34 o                         
   2   5   1     162347.88     162739.45       765.25 o                         
   4   5   1      72449.15      71051.30       420.09 o                         
  -5   6   1      53564.91      52103.07       424.59 o                         
  -3   6   1      47651.84      48986.62       369.59 o                         
  -1   6   1       9369.94      10889.94       163.89 o                         
   1   6   1      18441.90      18988.10       207.98 o                         
   3   6   1      43824.70      44953.82       337.85 o                         
   5   6   1        595.86       1449.02        89.43 o                         
  -6   7   1      37294.98      37189.56       420.83 o                         
  -4   7   1       3317.73       4026.80       152.92 o                         
  -2   7   1     126532.98     126958.75       791.94 o                         
   0   7   1      13355.61      13287.11       231.67 o                         
   2   7   1     244313.47     239903.62      1295.95 o                         
   4   7   1        836.22       1173.99       105.82 o                         
   6   7   1     115846.47     114350.90       793.51 o                         
  -7   8   1       2090.35       2608.85       199.89 o                         
  -5   8   1      46112.46      44454.57       468.62 o                         
  -3   8   1      10590.77      12210.16       265.97 o                         
  -1   8   1     161712.34     158831.84      1025.05 o                         
   1   8   1      15319.80      17702.71       264.68 o                         
   3   8   1      34020.78      33558.90       393.62 o                         
   5   8   1      12404.30      12657.21       246.23 o                         
   7   8   1      13124.14      13029.44       297.71 o                         
  -8   9   1         26.97        511.55       158.91 o                         
  -6   9   1      36132.78      36575.77       468.23 o                         
  -4   9   1       1497.33       2590.25       171.47 o                         
  -2   9   1       2770.60       4317.38       177.69 o                         
   0   9   1      15469.97      16382.89       287.93 o                         
   2   9   1     108162.52     105373.60       823.60 o                         
   4   9   1      20104.95      20906.54       340.08 o                         
   6   9   1     104809.33     104485.82       829.03 o                         
   8   9   1       6333.96       6527.35       236.02 o                         
  -9  10   1      16141.19      17076.15       391.71 o                         
  -7  10   1      18250.15      18994.00       388.34 o                         
  -5  10   1       1571.01       2287.78       191.56 o                         
  -3  10   1      18818.83      20844.06       386.62 o                         
  -1  10   1      31146.76      31730.69       406.07 o                         
   1  10   1      33825.11      35262.52       583.88 o                         
   3  10   1      60453.39      61372.19       656.43 o                         
   5  10   1       1703.14       2307.87       159.11 o                         
   7  10   1       7845.10       9130.84       330.50 o                         
   9  10   1      47353.95      45269.62      1154.40 o                         
 -10  11   1      27867.72      26462.68       697.73 o                         
  -8  11   1        678.83       1227.35       250.74 o                         
  -6  11   1      17818.47      18971.00       401.22 o                         
  -4  11   1        400.80       1276.65       241.67 o                         
  -2  11   1      10560.59      11396.41       300.43 o                         
   0  11   1       1110.97       2080.10       182.39 o                         
   2  11   1      61369.89      59615.56       609.10 o                         
   4  11   1       9856.42      11208.59       345.58 o                         
   6  11   1      62337.74      61157.36       737.17 o                         
   8  11   1      23390.58      23450.85       670.02 o                         
  10  11   1      24646.04      23559.07       833.14 o                         
 -11  12   1      18756.97      20743.01       963.33 o                         
  -9  12   1         31.05        551.47       324.33 o                         
  -7  12   1       2031.38       2216.60       266.28 o                         
  -5  12   1      18195.41      18900.40       534.62 o                         
  -3  12   1         10.01        250.05       230.22 o                         
  -1  12   1      21805.94      21259.20       460.56 o                         
   1  12   1        105.02        766.71       181.48 o                         
   3  12   1       5273.42       5747.61       283.03 o                         
   5  12   1       7836.68       8695.26       367.12 o                         
   7  12   1         58.29        -13.12       249.01 o                         
   9  12   1       4575.07       4981.57       366.24 o                         
  11  12   1         80.84       -271.82       490.93 o                         
 -12  13   1        757.79        977.34       587.75 o                         
 -10  13   1      94643.55      95170.12      1510.06 o                         
  -8  13   1       1159.02       2123.03       305.10 o                         
  -6  13   1      74670.92      74963.66       927.21 o                         
  -4  13   1      13313.58      13919.81       450.59 o                         
  -2  13   1      15098.82      15613.62       420.24 o                         
   0  13   1      15929.66      17742.33       445.29 o                         
   2  13   1       4654.00       5193.08       280.10 o                         
   4  13   1      14695.42      15509.21       441.63 o                         
   6  13   1      11266.47      11192.01       519.47 o                         
   8  13   1       1564.29       1601.82       394.95 o                         
  10  13   1       3414.06       3465.68       510.01 o                         
  12  13   1       7587.98       7513.29       858.26 o                         
 -11  14   1       9233.07       8983.85       701.52 o                         
  -9  14   1       2867.14       4045.14       410.57 o                         
  -7  14   1       2916.47       3186.47       367.39 o                         
  -5  14   1      27815.24      26902.28       642.00 o                         
  -3  14   1      39105.56      37497.89       689.08 o                         
  -1  14   1      90947.31      88313.59       902.19 o                         
   1  14   1      34100.42      34161.00       617.59 o                         
   3  14   1      15303.25      16758.00       498.78 o                         
   5  14   1       2112.03       2733.53       272.54 o                         
   7  14   1       2311.91       2375.11       450.59 o                         
   9  14   1      32307.83      31594.84       920.41 o                         
  11  14   1      17742.05      18821.36       913.98 o                         
  -8  15   1        364.94        968.43       300.03 o                         
  -6  15   1      19989.04      18963.05       602.01 o                         
  -4  15   1       2081.14       2330.05       336.65 o                         
  -2  15   1       7401.79       7365.26       422.52 o                         
   0  15   1        212.03        643.93       290.41 o                         
   2  15   1        242.36        643.24       237.81 o                         
   4  15   1       1021.37       1149.10       340.49 o                         
   6  15   1        483.22        774.33       359.39 o                         
   8  15   1      20811.36      18903.41       789.72 o                         
  -7  16   1        461.06       1493.21       353.43 o                         
  -5  16   1       4717.43       5278.97       403.42 o                         
  -3  16   1        321.18        350.58       300.28 o                         
  -1  16   1        306.82        863.84       307.22 o                         
   1  16   1      14460.87      16030.58       418.07 o                         
   3  16   1       5620.18       6579.25       474.15 o                         
   5  16   1      32016.37      31066.85       753.78 o                         
   7  16   1       5625.00       5984.66       594.48 o                         
  -4  17   1       3766.18       3299.38       424.36 o                         
  -2  17   1      13227.43      13420.07       576.72 o                         
   0  17   1      32580.49      30960.84       713.12 o                         
   2  17   1       9144.66       9625.15       544.47 o                         
   4  17   1       7734.05       8426.06       490.41 o                         
   1   1   2       4239.65       5069.46        72.09 o                         
   0   2   2     465613.41     469285.38      2076.91 o                         
   2   2   2       5097.19       6059.27       101.91 o                         
  -1   3   2     104676.94     105931.49       489.16 o                         
   1   3   2       8209.91       9999.79       145.71 o                         
   3   3   2      71627.20      75593.34       392.08 o                         
  -2   4   2     477985.91     472444.28      1914.15 o                         
   0   4   2       5446.06       7001.55       125.68 o                         
   2   4   2     363583.28     355704.44      1514.62 o                         
   4   4   2      68045.78      67998.48       404.28 o                         
  -3   5   2      45046.35      45018.73       296.18 o                         
  -1   5   2      56715.89      59108.93       359.09 o                         
   1   5   2        164.25       1073.70        71.76 o                         
   3   5   2      24696.12      24972.61       241.19 o                         
   5   5   2      50956.65      50625.56       360.36 o                         
  -4   6   2     672856.44     674416.56      3263.86 o                         
  -2   6   2     121226.27     121716.63       638.23 o                         
   0   6   2     375608.25     364762.16      1566.29 o                         
   2   6   2       6179.35       8932.02       144.26 o                         
   4   6   2     716314.62     717588.81      3665.64 o                         
   6   6   2      82864.98      82246.76       565.11 o                         
  -5   7   2     136930.45     136450.53       991.03 o                         
  -3   7   2      16759.35      17542.54       228.35 o                         
  -1   7   2     262249.59     259117.14      1353.49 o                         
   1   7   2        379.14       2144.16       113.02 o                         
   3   7   2      88352.43      88596.25       642.62 o                         
   5   7   2      35764.33      36462.44       449.49 o                         
   7   7   2        667.72       2894.46       161.03 o                         
  -6   8   2     526805.81     534018.25      2834.36 o                         
  -4   8   2      70053.42      68782.56       602.42 o                         
  -2   8   2     662389.62     660540.69      3417.33 o                         
   0   8   2      10197.66      12025.17       229.84 o                         
   2   8   2     807533.50     800305.00      3947.52 o                         
   4   8   2      12225.54      13536.60       302.03 o                         
   6   8   2     513999.34     525847.06      3049.52 o                         
   8   8   2      59052.84      58251.16       658.55 o                         
  -7   9   2      88584.23      87008.52       758.79 o                         
  -5   9   2      63355.34      61741.23       598.95 o                         
  -3   9   2      91061.61      90470.59       725.22 o                         
  -1   9   2      26744.93      26782.62       352.43 o                         
   1   9   2      18350.38      19620.60       343.66 o                         
   3   9   2       7439.12       7861.23       249.53 o                         
   5   9   2       3175.93       4833.32       219.75 o                         
   7   9   2       4278.91       6212.22       271.33 o                         
   9   9   2      10638.45      12979.01       401.33 o                         
  -8  10   2     328971.47     332811.03      2283.19 o                         
  -6  10   2     108587.34     104390.59       961.50 o                         
  -4  10   2     331264.62     333044.47      2218.69 o                         
  -2  10   2      57386.05      56247.60       585.34 o                         
   0  10   2     727783.75     719768.62      3658.33 o                         
   2  10   2       4058.97       5246.91       201.05 o                         
   4  10   2     666112.75     672021.31      3931.69 o                         
   6  10   2      17766.51      18662.17       384.25 o                         
   8  10   2     465606.09     468449.59      3139.38 o                         
  10  10   2      23198.99      22716.78       563.95 o                         
  -9  11   2       5796.50       6439.89       351.13 o                         
  -7  11   2      12784.69      13693.00       389.30 o                         
  -5  11   2      82596.51      81833.16       800.67 o                         
  -3  11   2      68509.65      67621.47       703.20 o                         
  -1  11   2     169335.50     167800.81      1185.12 o                         
   1  11   2      24522.21      25817.39       396.20 o                         
   3  11   2      78830.94      78176.83       893.17 o                         
   5  11   2      11490.46      12891.94       351.98 o                         
   7  11   2       5115.75       6356.33       327.27 o                         
   9  11   2      38648.84      39240.13       839.26 o                         
  11  11   2       1251.33       2125.77       388.68 o                         
 -10  12   2     150087.81     148017.12      1471.97 o                         
  -8  12   2      20577.49      21186.01       458.67 o                         
  -6  12   2     289554.06     291569.69      2113.07 o                         
  -4  12   2      31277.69      30667.90       596.12 o                         
  -2  12   2     534271.19     534520.69      3442.56 o                         
   0  12   2       2670.05       3157.50       213.48 o                         
   2  12   2     717300.56     719093.38      4137.39 o                         
   4  12   2       1183.77       1930.38       268.89 o                         
   6  12   2     594506.81     596159.06      4001.86 o                         
   8  12   2       3419.78       3430.67       381.75 o                         
  10  12   2     216773.39     214331.44      2331.41 o                         
  12  12   2        209.34        164.87       445.59 o                         
 -11  13   2       5792.72       5663.53       583.03 o                         
  -9  13   2        281.94        794.51       326.56 o                         
  -7  13   2      49797.84      49904.78       779.43 o                         
  -5  13   2       4951.26       5209.95       364.40 o                         
  -3  13   2      73548.48      73205.38       891.33 o                         
  -1  13   2       9266.85      10232.69       443.88 o                         
   1  13   2      16984.53      18358.55       416.50 o                         
   3  13   2        115.39       1256.43       288.18 o                         
   5  13   2       2203.63       3372.65       319.47 o                         
   7  13   2       1513.48       2380.48       440.59 o                         
   9  13   2       2268.51       2825.82       502.95 o                         
  11  13   2       5915.87       5188.75       602.89 o                         
 -10  14   2       1725.13       2769.40       533.99 o                         
  -8  14   2      89398.03      91076.87      1040.21 o                         
  -6  14   2      16728.75      15251.53       537.02 o                         
  -4  14   2     262615.88     263573.69      2117.27 o                         
  -2  14   2       9222.78       9192.89       411.07 o                         
   0  14   2     439955.91     432355.97      2848.67 o                         
   2  14   2        450.57        672.96       252.13 o                         
   4  14   2     576600.81     566369.31      3819.21 o                         
   6  14   2        245.98        559.60       313.19 o                         
   8  14   2     313848.78     309131.69      3334.80 o                         
  10  14   2       4634.95       4039.66       569.27 o                         
  -9  15   2       1105.96       2213.92       408.21 o                         
  -7  15   2      10892.40      10612.46       478.37 o                         
  -5  15   2      20201.37      20270.59       595.67 o                         
  -3  15   2      23488.35      25095.21       637.60 o                         
  -1  15   2      23250.03      23002.41       582.25 o                         
   1  15   2       2810.23       3286.58       273.96 o                         
   3  15   2       4964.05       5590.86       381.17 o                         
   5  15   2       1954.29       2417.16       323.75 o                         
   7  15   2        670.84        862.51       478.54 o                         
   9  15   2       6069.83       5604.70       608.42 o                         
  -6  16   2     112424.66     112105.15      1474.23 o                         
  -4  16   2        451.54       1451.26       332.79 o                         
  -2  16   2     291692.41     293627.00      2509.36 o                         
   0  16   2        719.66       1325.83       297.72 o                         
   2  16   2     419250.56     413870.56      3211.45 o                         
   4  16   2        530.10        678.38       274.87 o                         
   6  16   2     308485.53     305383.81      2794.71 o                         
  -5  17   2       2505.42       3157.28       380.35 o                         
  -3  17   2       6309.83       5629.24       412.46 o                         
  -1  17   2       2706.92       2790.59       494.53 o                         
   1  17   2       7725.41       8008.34       453.58 o                         
   3  17   2       4744.63       5241.82       477.07 o                         
   5  17   2       2305.43       3194.05       459.68 o                         
   0   1   3         76.04        454.49        50.66 o                         
  -1   2   3       4785.19       6059.15       111.22 o                         
   1   2   3      84654.53      85272.67       409.11 o                         
  -2   3   3      14538.43      15048.29       170.78 o                         
   0   3   3     159424.48     163801.31       768.62 o                         
   2   3   3      50025.62      49426.49       294.06 o                         
  -3   4   3      52595.30      55257.25       336.90 o                         
  -1   4   3       3161.53       4487.39       102.26 o                         
   1   4   3      29391.09      30727.85       230.92 o                         
   3   4   3     143777.98     144262.08       726.47 o                         
  -4   5   3      22769.20      24496.56       242.76 o                         
  -2   5   3      29832.85      28789.88       254.14 o                         
   0   5   3     193296.31     195208.48       915.93 o                         
   2   5   3         34.31        458.90        76.22 o                         
   4   5   3     218121.25     215618.84      1136.12 o                         
  -5   6   3      23672.18      23105.74       274.80 o                         
  -3   6   3      16457.89      17084.09       221.10 o                         
  -1   6   3      47510.56      48278.99       367.87 o                         
   1   6   3      51546.66      50437.94       370.34 o                         
   3   6   3        257.58        878.06       104.86 o                         
   5   6   3      48627.63      47307.73       448.23 o                         
  -6   7   3       6432.30       6798.31       202.63 o                         
  -4   7   3      49169.57      49150.97       503.48 o                         
  -2   7   3      13987.57      14936.59       253.62 o                         
   0   7   3     214568.95     212694.50      1211.85 o                         
   2   7   3       5350.34       6409.86       200.15 o                         
   4   7   3      76169.76      76233.85       613.67 o                         
   6   7   3        105.26        668.60       135.50 o                         
  -7   8   3      14872.70      16308.75       331.27 o                         
  -5   8   3     101404.20     100205.86       794.83 o                         
  -3   8   3      12447.45      14405.97       292.16 o                         
  -1   8   3          0.56        836.68       107.26 o                         
   1   8   3      70753.76      70210.09       521.10 o                         
   3   8   3      28816.92      30014.48       509.61 o                         
   5   8   3      25001.35      25794.40       356.71 o                         
   7   8   3       3109.10       3938.88       273.50 o                         
  -8   9   3      39419.32      40193.09       606.79 o                         
  -6   9   3      12887.20      13973.43       324.65 o                         
  -4   9   3         89.31       1407.98       167.17 o                         
  -2   9   3      20766.31      21890.97       352.89 o                         
   0   9   3      89948.70      87542.62       692.13 o                         
   2   9   3       5285.54       6596.59       220.76 o                         
   4   9   3     237535.84     230708.09      1517.16 o                         
   6   9   3       8539.55       9882.93       323.50 o                         
   8   9   3     120805.46     116970.20      1105.79 o                         
  -9  10   3        265.04        889.71       278.42 o                         
  -7  10   3         25.91        153.01       217.16 o                         
  -5  10   3      29421.68      29592.76       570.64 o                         
  -3  10   3         87.74        497.53       151.19 o                         
  -1  10   3       9053.80       9927.50       277.07 o                         
   1  10   3         22.31        679.59       158.98 o                         
   3  10   3       8530.03       9410.07       288.06 o                         
   5  10   3         30.26        263.31       163.99 o                         
   7  10   3        761.10       1369.86       224.19 o                         
   9  10   3       7826.71       8788.69       352.62 o                         
 -10  11   3        960.08        541.47       337.32 o                         
  -8  11   3      26255.12      25671.54       721.29 o                         
  -6  11   3       9356.05      10257.13       332.50 o                         
  -4  11   3        612.85        811.97       207.82 o                         
  -2  11   3       4165.69       4792.61       243.29 o                         
   0  11   3       2416.17       2417.54       206.13 o                         
   2  11   3         50.35        874.35       235.69 o                         
   4  11   3      14705.18      15514.33       414.55 o                         
   6  11   3       5712.78       6357.74       327.31 o                         
   8  11   3       5938.58       6503.97       368.85 o                         
  10  11   3       3139.33       3199.58       333.61 o                         
 -11  12   3      13870.06      16413.27       792.92 o                         
  -9  12   3      19279.32      21250.71       634.98 o                         
  -7  12   3       2199.81       3331.93       282.31 o                         
  -5  12   3        101.59         60.97       263.59 o                         
  -3  12   3      58729.02      58640.11       728.42 o                         
  -1  12   3       6688.64       7627.18       297.72 o                         
   1  12   3      91821.81      91056.68       845.84 o                         
   3  12   3       2130.36       2600.99       270.30 o                         
   5  12   3      13058.46      14769.34       527.02 o                         
   7  12   3      10618.26      11127.93       472.13 o                         
   9  12   3       6892.31       7253.76       443.26 o                         
  11  12   3      25181.00      27080.81       908.05 o                         
 -12  13   3      41240.39      40193.57      1203.50 o                         
 -10  13   3       8029.11       9317.71       619.73 o                         
  -8  13   3      65833.23      66055.41       965.23 o                         
  -6  13   3      22132.51      23122.66       603.02 o                         
  -4  13   3      25506.76      25783.20       608.03 o                         
  -2  13   3        232.18       1209.35       253.33 o                         
   0  13   3       4835.08       4795.01       334.88 o                         
   2  13   3       4229.68       5056.10       297.27 o                         
   4  13   3      37925.47      38290.71       762.84 o                         
   6  13   3        120.63        968.50       371.44 o                         
   8  13   3      33806.77      32678.37       836.23 o                         
  10  13   3      10771.96      10800.60       684.93 o                         
  12  13   3       6415.98       6492.15       692.82 o                         
  -9  14   3       1123.63       2987.30       398.89 o                         
  -7  14   3       2953.16       3456.12       343.03 o                         
  -5  14   3        457.34        823.57       311.77 o                         
  -3  14   3         65.39        366.90       288.23 o                         
  -1  14   3       2658.51       3210.01       290.70 o                         
   1  14   3      16694.16      17277.82       402.19 o                         
   3  14   3       5428.60       5612.07       341.17 o                         
   5  14   3      24453.14      25435.65       691.98 o                         
   7  14   3        155.31        330.48       379.40 o                         
   9  14   3       4923.27       5873.00       616.48 o                         
  -8  15   3      13206.27      15180.25       544.03 o                         
  -6  15   3        927.60       1148.95       345.51 o                         
  -4  15   3      27466.81      28233.94       668.26 o                         
  -2  15   3       1781.51       2023.47       300.98 o                         
   0  15   3      24481.94      24195.96       583.37 o                         
   2  15   3        118.61        173.87       304.81 o                         
   4  15   3      16691.65      17479.70       526.27 o                         
   6  15   3       5859.48       5580.72       434.52 o                         
   8  15   3        686.72       1598.30       505.02 o                         
  -7  16   3        419.74        989.37       335.69 o                         
  -5  16   3      13960.98      13045.70       542.12 o                         
  -3  16   3      40209.02      39518.04       816.03 o                         
  -1  16   3      29030.11      30332.94       828.82 o                         
   1  16   3      48701.42      47393.00       862.49 o                         
   3  16   3        570.53       1228.47       356.71 o                         
   5  16   3       6587.92       7801.63       477.08 o                         
   7  16   3      15415.46      15542.49       683.99 o                         
  -4  17   3       9570.87       9574.87       463.82 o                         
  -2  17   3       2860.18       3814.29       406.74 o                         
   0  17   3       1824.80       3078.28       402.99 o                         
   2  17   3       6149.95       6041.52       452.97 o                         
   4  17   3         23.51         58.24       385.03 o                         
   0   0   4     451336.53     458949.41      3897.02 o                         
   1   1   4      39702.43      40006.86       227.86 o                         
   0   2   4      16923.64      18435.00       164.85 o                         
   2   2   4    3813332.75    4037610.50     38192.23 o                         
  -1   3   4      46614.25      46809.59       308.85 o                         
   1   3   4      28054.47      28832.80       215.34 o                         
   3   3   4         18.15        425.63        69.97 o                         
  -2   4   4      65854.62      66209.90       396.20 o                         
   0   4   4      92398.41      83058.54       472.56 o                         
   2   4   4       7346.55       8988.41       142.45 o                         
   4   4   4     434591.25     428506.53      1954.74 o                         
  -3   5   4       4377.35       7193.79       160.77 o                         
  -1   5   4     146957.66     145449.53       767.93 o                         
   1   5   4       5197.83       6742.66       131.62 o                         
   3   5   4     102238.81     101118.91       632.93 o                         
   5   5   4       2298.07       2706.93       130.01 o                         
  -4   6   4       2933.86       4316.12       163.30 o                         
  -2   6   4    1813402.75    1789482.38     10649.40 o                         
   0   6   4       3869.95       7601.70       169.55 o                         
   2   6   4    1675708.62    1645713.25      7999.97 o                         
   4   6   4     105945.94     105936.75       785.49 o                         
   6   6   4     830201.62     835678.00      4387.19 o                         
  -5   7   4      11662.68      12399.33       241.67 o                         
  -3   7   4      23730.11      23974.10       307.63 o                         
  -1   7   4       2326.92       3372.23       151.43 o                         
   1   7   4      91702.93      90443.60       615.60 o                         
   3   7   4        879.32       1061.18       130.45 o                         
   5   7   4      69170.80      68631.01       636.13 o                         
   7   7   4       4507.58       5205.68       227.65 o                         
  -6   8   4     254720.50     252079.56      1600.41 o                         
  -4   8   4     150379.20     152615.59      1028.80 o                         
  -2   8   4     101243.74     100527.95       764.58 o                         
   0   8   4     337451.50     329428.59      1842.32 o                         
   2   8   4      70995.20      68989.36       587.32 o                         
   4   8   4     169079.92     169147.58      1172.77 o                         
   6   8   4      22512.39      23908.21       448.27 o                         
   8   8   4     331277.31     330429.03      2238.84 o                         
  -7   9   4         37.71        814.97       180.50 o                         
  -5   9   4         58.72        469.30       165.55 o                         
  -3   9   4        108.29        723.53       146.57 o                         
  -1   9   4      39462.48      39111.06       438.92 o                         
   1   9   4        420.84        729.02       126.18 o                         
   3   9   4      58926.97      58529.29       595.53 o                         
   5   9   4       6594.76       7308.10       243.63 o                         
   7   9   4       2077.00       2930.44       239.40 o                         
   9   9   4      37783.13      37482.36       835.82 o                         
  -8  10   4       6023.53       6463.87       342.59 o                         
  -6  10   4     592611.75     593542.81      3434.31 o                         
  -4  10   4         81.58       1434.78       166.44 o                         
  -2  10   4     633248.75     630710.25      3656.54 o                         
   0  10   4      23361.71      23621.87       450.53 o                         
   2  10   4     402093.31     404413.03      2599.60 o                         
   4  10   4     166491.64     162106.20      1238.02 o                         
   6  10   4     244357.94     251794.00      1878.60 o                         
   8  10   4     187931.22     182956.28      1702.73 o                         
  10  10   4     291807.16     294588.00      2449.50 o                         
  -9  11   4       2958.60       3683.02       361.66 o                         
  -7  11   4       4103.42       4144.86       259.36 o                         
  -5  11   4      15644.47      16446.81       471.80 o                         
  -3  11   4       6036.00       6476.68       297.46 o                         
  -1  11   4       8315.53       9482.06       335.98 o                         
   1  11   4      32728.08      32452.23       442.59 o                         
   3  11   4       1477.83       2059.58       223.96 o                         
   5  11   4      29518.72      28822.90       462.87 o                         
   7  11   4       3872.19       4391.92       286.41 o                         
   9  11   4       8720.24       8987.10       445.54 o                         
  11  11   4      20064.01      20746.87       810.37 o                         
 -10  12   4      74851.59      74399.08      1422.35 o                         
  -8  12   4     197969.33     197685.02      1653.61 o                         
  -6  12   4      79449.09      78370.05       937.48 o                         
  -4  12   4     194999.97     198309.86      1833.43 o                         
  -2  12   4      86515.84      84281.38       891.62 o                         
   0  12   4      88719.26      91230.10       895.43 o                         
   2  12   4      88841.09      87687.69       938.17 o                         
   4  12   4     209511.14     213083.53      1916.49 o                         
   6  12   4      99879.32      98513.16      1196.89 o                         
   8  12   4     226663.98     229303.84      2106.34 o                         
  10  12   4      56521.62      55682.73      1114.84 o                         
  12  12   4     207078.80     206016.03      2277.11 o                         
 -11  13   4         11.14        872.24       513.97 o                         
  -9  13   4      15770.38      17953.29       635.05 o                         
  -7  13   4      11719.98      12710.83       484.86 o                         
  -5  13   4        446.90        408.48       289.30 o                         
  -3  13   4      33647.02      33732.66       723.69 o                         
  -1  13   4       3663.94       3525.22       308.04 o                         
   1  13   4       5160.77       5484.22       319.28 o                         
   3  13   4        386.13        704.60       250.41 o                         
   5  13   4      20129.30      21426.33       541.97 o                         
   7  13   4        896.15        948.59       374.32 o                         
   9  13   4      34003.76      34413.25      1048.61 o                         
  11  13   4        834.83        963.53       484.87 o                         
 -10  14   4     382355.09     375768.06      3357.44 o                         
  -8  14   4        217.23       1122.74       308.18 o                         
  -6  14   4     523050.66     516510.81      3484.71 o                         
  -4  14   4        294.61       1137.43       332.67 o                         
  -2  14   4     384289.50     386408.81      2828.55 o                         
   0  14   4      30059.90      29436.80       540.82 o                         
   2  14   4     136497.02     140397.89      1366.69 o                         
   4  14   4      95030.59      93193.62      1048.96 o                         
   6  14   4      90065.85      92703.98      1259.72 o                         
   8  14   4      88586.07      84815.25      1357.76 o                         
  10  14   4     118577.85     127362.23      1877.08 o                         
  -9  15   4       2925.64       4356.05       427.69 o                         
  -7  15   4       2983.02       4318.31       490.51 o                         
  -5  15   4      13295.02      13482.20       537.81 o                         
  -3  15   4        207.65       -294.41       294.41 o                         
  -1  15   4      36251.18      36673.05       768.35 o                         
   1  15   4        189.69        919.23       370.22 o                         
   3  15   4       2648.65       3352.95       352.31 o                         
   5  15   4        119.31        833.94       375.12 o                         
   7  15   4       2709.25       2991.71       479.07 o                         
   9  15   4        337.86        354.97       560.95 o                         
  -6  16   4       1296.75       1315.27       389.93 o                         
  -4  16   4      61040.27      63130.38       960.85 o                         
  -2  16   4       3996.61       4277.98       376.16 o                         
   0  16   4      77130.57      78698.86      1182.15 o                         
   2  16   4      27804.68      28087.13       722.58 o                         
   4  16   4      98366.30     101158.13      1349.44 o                         
   6  16   4      72088.55      71554.69      1103.73 o                         
  -3  17   4      34282.98      32195.90       795.54 o                         
  -1  17   4         95.22       -376.69       376.69 o                         
   1  17   4       8112.32       7887.53       484.22 o                         
   3  17   4       6112.13       6536.52       482.00 o                         
   0   1   5     158558.31     163091.33       697.16 o                         
  -1   2   5      18879.26      19750.37       203.60 o                         
   1   2   5       1298.05       3297.67        96.96 o                         
  -2   3   5     135393.39     140724.95       736.16 o                         
   0   3   5      38974.02      41137.12       275.63 o                         
   2   3   5      38329.27      39851.44       280.95 o                         
  -3   4   5      30940.14      30977.42       259.47 o                         
  -1   4   5     160221.55     164903.20       822.17 o                         
   1   4   5      94416.09      98978.79       532.93 o                         
   3   4   5      60496.89      60056.13       392.29 o                         
  -4   5   5     145243.00     144759.92       853.34 o                         
  -2   5   5       7543.58       9473.15       209.58 o                         
   0   5   5     423517.00     427360.66      1910.29 o                         
   2   5   5      21379.65      22668.12       244.04 o                         
   4   5   5     123610.09     123445.66       817.23 o                         
  -5   6   5       7929.56       8782.25       209.83 o                         
  -3   6   5     117017.27     114001.44       810.96 o                         
  -1   6   5      23939.50      25412.41       295.00 o                         
   1   6   5      51875.45      51022.88       402.62 o                         
   3   6   5      29931.70      29101.39       336.06 o                         
   5   6   5      20995.02      21824.15       332.22 o                         
  -6   7   5      43328.13      43602.18       437.80 o                         
  -4   7   5      44711.12      43592.95       418.48 o                         
  -2   7   5       2559.42       3394.63       165.25 o                         
   0   7   5       4167.68       4613.12       169.11 o                         
   2   7   5      14287.37      15101.30       272.61 o                         
   4   7   5      86045.07      84012.95       699.88 o                         
   6   7   5     113213.94     110186.31       897.90 o                         
  -7   8   5      47391.66      46271.61       545.76 o                         
  -5   8   5       3671.52       5788.22       180.38 o                         
  -3   8   5      13727.08      13897.83       289.88 o                         
  -1   8   5        216.96       1027.72       141.56 o                         
   1   8   5       3205.56       4134.45       170.52 o                         
   3   8   5       7653.47       7880.19       241.34 o                         
   5   8   5       1463.98       3231.86       214.29 o                         
   7   8   5      40969.42      40972.33       550.88 o                         
  -8   9   5       2092.50       2751.57       283.06 o                         
  -6   9   5        332.85        807.77       185.25 o                         
  -4   9   5      48395.74      48193.40       584.97 o                         
  -2   9   5       1591.78       2334.54       200.64 o                         
   0   9   5      94306.12      93837.76       713.98 o                         
   2   9   5        394.75       1380.60       156.22 o                         
   4   9   5      93473.92      91776.95       802.50 o                         
   6   9   5      15250.10      16005.96       396.26 o                         
   8   9   5       7012.79       7616.21       348.22 o                         
  -9  10   5      36729.63      36932.87       768.50 o                         
  -7  10   5      26780.19      27467.66       652.46 o                         
  -5  10   5      20177.40      21152.99       440.41 o                         
  -3  10   5      77169.02      74870.51       745.23 o                         
  -1  10   5      13998.42      14833.83       390.57 o                         
   1  10   5      80833.30      79442.95       694.43 o                         
   3  10   5       5774.29       7161.89       283.35 o                         
   5  10   5      28280.58      28691.57       568.15 o                         
   7  10   5         21.18        737.37       231.37 o                         
   9  10   5       4474.43       4860.07       413.31 o                         
 -10  11   5      13551.48      13685.29       605.43 o                         
  -8  11   5     121110.38     120595.57      1286.50 o                         
  -6  11   5      17771.64      19815.23       474.32 o                         
  -4  11   5      46298.14      46816.75       659.30 o                         
  -2  11   5       2028.59       3318.50       267.82 o                         
   0  11   5       7454.05       8392.54       296.73 o                         
   2  11   5      62094.71      61488.58       695.33 o                         
   4  11   5      55977.78      55980.31       692.55 o                         
   6  11   5      32866.79      34307.05       685.26 o                         
   8  11   5      19159.70      20173.11       542.71 o                         
  10  11   5        385.31        640.21       366.72 o                         
 -11  12   5       2753.28       3623.00       453.17 o                         
  -9  12   5       1145.29       1064.92       345.06 o                         
  -7  12   5        115.65        -88.35       262.44 o                         
  -5  12   5       8224.50       8937.82       385.77 o                         
  -3  12   5       5969.05       6602.69       312.33 o                         
  -1  12   5      40881.71      40340.94       659.28 o                         
   1  12   5        276.45        942.72       213.79 o                         
   3  12   5      26168.64      27392.19       581.56 o                         
   5  12   5        429.64       1142.17       244.60 o                         
   7  12   5       8168.08       7931.68       419.95 o                         
   9  12   5       9541.24      10128.19       493.03 o                         
  11  12   5      28727.71      28787.58       913.47 o                         
 -10  13   5       2768.05       2554.84       414.47 o                         
  -8  13   5         20.56        339.52       275.27 o                         
  -6  13   5        963.28       1350.90       252.91 o                         
  -4  13   5       1766.44       1598.53       317.47 o                         
  -2  13   5        153.44        829.52       295.54 o                         
   0  13   5      13285.08      14041.76       449.12 o                         
   2  13   5       5716.66       6723.76       368.53 o                         
   4  13   5       1327.91       1859.04       259.12 o                         
   6  13   5      22414.45      23897.52       615.86 o                         
   8  13   5       5907.68       6316.94       425.49 o                         
  10  13   5      20128.13      20781.45       790.44 o                         
  -9  14   5       4394.70       3658.25       447.09 o                         
  -7  14   5         22.43        620.76       306.96 o                         
  -5  14   5      17568.42      18300.98       564.36 o                         
  -3  14   5       3957.36       4505.80       386.53 o                         
  -1  14   5      39617.80      39157.07       684.18 o                         
   1  14   5      10071.54      10394.24       495.13 o                         
   3  14   5      56161.23      55218.20       869.00 o                         
   5  14   5       7266.17       7631.03       424.65 o                         
   7  14   5      22950.35      23396.53       678.85 o                         
   9  14   5       5322.28       5719.92       560.89 o                         
  -8  15   5      62412.05      62963.68      1021.40 o                         
  -6  15   5       2594.28       3357.30       333.67 o                         
  -4  15   5      26450.58      26245.54       670.94 o                         
  -2  15   5      16030.50      16914.51       506.60 o                         
   0  15   5       1730.81       2630.83       398.02 o                         
   2  15   5      48037.20      47161.74       825.99 o                         
   4  15   5       5337.10       6039.43       460.68 o                         
   6  15   5      10110.32      11037.99       558.17 o                         
   8  15   5       1235.85       2592.83       498.42 o                         
  -7  16   5      30439.40      31891.59       735.63 o                         
  -5  16   5       6166.41       6515.14       406.38 o                         
  -3  16   5      23521.99      22519.72       630.94 o                         
  -1  16   5      25580.92      25497.64       793.15 o                         
   1  16   5      12206.38      11296.04       565.71 o                         
   3  16   5      17058.60      16779.12       645.17 o                         
   5  16   5        128.69        342.23       379.54 o                         
   7  16   5       6106.69       5896.29       555.53 o                         
  -4  17   5        203.80       1024.40       346.19 o                         
  -2  17   5        438.91        590.55       428.50 o                         
   0  17   5       2675.31       2555.44       436.88 o                         
   2  17   5       2842.07       3002.67       441.45 o                         
   4  17   5        311.74       1012.58       419.51 o                         
   1   1   6      18146.21      17504.26       158.53 o                         
   0   2   6     577696.81     563780.25      2200.66 o                         
   2   2   6      28664.71      31432.85       242.96 o                         
  -1   3   6         53.03        911.01        74.40 o                         
   1   3   6      44755.24      46644.71       322.10 o                         
   3   3   6      77496.34      79139.66       493.29 o                         
  -2   4   6     543380.44     526848.75      2343.66 o                         
   0   4   6       1170.81       2915.58       103.76 o                         
   2   4   6     672908.69     656107.94      2647.39 o                         
   4   4   6       1354.83       1942.30       113.13 o                         
  -3   5   6     180992.95     178644.73      1060.73 o                         
  -1   5   6       5533.67       7891.37       177.13 o                         
   1   5   6     377987.56     370446.62      1745.87 o                         
   3   5   6        178.36       2312.18       134.10 o                         
   5   5   6      25413.29      26605.71       341.20 o                         
  -4   6   6     672040.38     668659.44      3459.01 o                         
  -2   6   6        121.46       1016.26       119.84 o                         
   0   6   6     817922.38     815200.69      3920.21 o                         
   2   6   6       5125.64       6028.40       167.41 o                         
   4   6   6     564525.38     561387.62      3075.34 o                         
   6   6   6        292.29        334.16       157.69 o                         
  -5   7   6      63572.71      61863.92       558.55 o                         
  -3   7   6      33707.74      34753.66       402.77 o                         
  -1   7   6        514.53        876.59       124.50 o                         
   1   7   6       5632.56       6197.61       188.86 o                         
   3   7   6      47817.43      48323.46       473.22 o                         
   5   7   6      19678.01      21262.56       392.71 o                         
   7   7   6      41599.77      42174.79       553.79 o                         
  -6   8   6     258822.88     267907.94      1622.88 o                         
  -4   8   6      51208.38      50678.84       514.23 o                         
  -2   8   6     374308.16     371529.44      2316.86 o                         
   0   8   6      31880.94      32981.63       416.23 o                         
   2   8   6     545288.88     531830.94      2751.62 o                         
   4   8   6       8019.73       8928.76       269.72 o                         
   6   8   6     444955.38     446613.00      3376.93 o                         
   8   8   6      12374.86      13842.02       425.65 o                         
  -7   9   6      17804.29      18071.00       385.42 o                         
  -5   9   6      33952.48      34359.46       540.74 o                         
  -3   9   6     249501.75     244418.20      1702.03 o                         
  -1   9   6      82962.41      81866.97       750.67 o                         
   1   9   6     283807.69     278433.25      1742.72 o                         
   3   9   6       1656.16       4149.69       210.10 o                         
   5   9   6      81345.51      79017.84       831.38 o                         
   7   9   6      64444.75      62779.04       797.94 o                         
   9   9   6       1064.59       1467.84       357.78 o                         
  -8  10   6     422613.16     422777.47      3102.77 o                         
  -6  10   6        894.12       1382.64       233.07 o                         
  -4  10   6     513042.81     514420.84      3058.47 o                         
  -2  10   6        247.65        864.26       174.85 o                         
   0  10   6     660779.31     660576.50      3642.04 o                         
   2  10   6       4490.35       5332.22       242.83 o                         
   4  10   6     429566.38     433952.62      2786.93 o                         
   6  10   6       1657.50       1793.19       249.27 o                         
   8  10   6     356007.97     354401.56      2592.74 o                         
  10  10   6         14.27        421.98       382.49 o                         
  -9  11   6     101684.72     100353.21      1278.52 o                         
  -7  11   6         86.08        872.95       226.25 o                         
  -5  11   6      74113.62      71755.84       787.39 o                         
  -3  11   6        523.92       1267.18       171.80 o                         
  -1  11   6      12546.83      14218.04       365.65 o                         
   1  11   6         47.41        412.66       191.47 o                         
   3  11   6        591.16       1161.63       184.36 o                         
   5  11   6       4495.82       5170.11       315.75 o                         
   7  11   6       1729.28       2496.29       274.58 o                         
   9  11   6      18912.22      18084.83       588.08 o                         
  11  11   6        794.07       1768.59       402.99 o                         
 -10  12   6     153619.75     155469.78      1728.30 o                         
  -8  12   6       5825.62       6687.35       376.79 o                         
  -6  12   6     225529.67     230452.53      1817.09 o                         
  -4  12   6      26626.74      25269.63       487.34 o                         
  -2  12   6     266830.44     266925.81      2016.07 o                         
   0  12   6      10304.49      10446.60       358.63 o                         
   2  12   6     295479.56     295822.97      2261.77 o                         
   4  12   6        733.67       1207.71       203.28 o                         
   6  12   6     396284.66     392168.72      3097.80 o                         
   8  12   6         35.16        706.42       344.37 o                         
  10  12   6     198539.55     199194.00      2321.18 o                         
  12  12   6         64.62        699.19       442.34 o                         
 -11  13   6      16783.06      15578.36       683.52 o                         
  -9  13   6       6182.58       6710.80       484.12 o                         
  -7  13   6       5406.12       5323.86       417.53 o                         
  -5  13   6     111097.28     108879.14      1133.32 o                         
  -3  13   6      78986.15      78235.50       894.66 o                         
  -1  13   6      82085.79      80772.10       948.39 o                         
   1  13   6      76472.66      77091.85      1038.79 o                         
   3  13   6       4680.09       4904.62       363.21 o                         
   5  13   6      10438.24      10798.62       489.86 o                         
   7  13   6      46700.95      46305.20       875.48 o                         
   9  13   6       3029.84       3110.46       468.37 o                         
  11  13   6      39637.32      38164.86      1013.51 o                         
 -10  14   6        329.47       -112.05       460.38 o                         
  -8  14   6     169499.91     167754.03      1698.98 o                         
  -6  14   6        233.43       1238.94       335.05 o                         
  -4  14   6     366516.81     366153.16      2928.70 o                         
  -2  14   6       4038.64       3578.14       382.16 o                         
   0  14   6     330996.75     332289.69      2726.53 o                         
   2  14   6       1183.71       1867.04       319.60 o                         
   4  14   6     360627.78     358291.44      2765.15 o                         
   6  14   6         95.58        887.05       320.90 o                         
   8  14   6     210285.05     212663.98      2311.27 o                         
  10  14   6         42.63        202.96       490.78 o                         
  -7  15   6      13562.08      15377.81       533.87 o                         
  -5  15   6      21242.63      21742.02       616.29 o                         
  -3  15   6      26203.46      27182.41       761.09 o                         
  -1  15   6      15739.29      15792.15       649.29 o                         
   1  15   6      11006.52      11467.28       546.14 o                         
   3  15   6       7906.42       8152.19       535.71 o                         
   5  15   6         21.69        571.12       377.66 o                         
   7  15   6       7757.42       8901.52       586.06 o                         
  -6  16   6     126031.59     124587.60      1436.94 o                         
  -4  16   6        799.86       1498.41       378.74 o                         
  -2  16   6     186795.81     184432.19      1866.79 o                         
   0  16   6         56.86         60.47       358.00 o                         
   2  16   6     260872.03     258024.66      2327.91 o                         
   4  16   6         93.93       -216.72       418.60 o                         
   6  16   6     210618.84     208027.19      1982.58 o                         
  -3  17   6       8882.83       8578.18       619.21 o                         
  -1  17   6      30489.44      28508.24       881.39 o                         
   1  17   6        572.66       1087.60       393.55 o                         
   3  17   6        354.57        100.09       455.38 o                         
   0   1   7     175858.72     182059.66       797.14 o                         
  -1   2   7     101485.73     103218.43       523.16 o                         
   1   2   7     135201.52     135948.33       648.51 o                         
  -2   3   7       2611.02       3676.80       112.32 o                         
   0   3   7        625.00       1315.36        86.89 o                         
   2   3   7        207.62       1161.15        74.09 o                         
  -3   4   7       2541.03       2824.69       135.49 o                         
  -1   4   7      20642.55      21530.42       225.41 o                         
   1   4   7      20426.80      21057.60       248.06 o                         
   3   4   7       1822.75       2161.72       120.30 o                         
  -4   5   7     131667.58     128409.16       878.77 o                         
  -2   5   7     112633.15     110298.20       756.55 o                         
   0   5   7      98791.94      97235.59       633.47 o                         
   2   5   7      72391.94      72371.58       516.65 o                         
   4   5   7      46244.73      46606.68       434.55 o                         
  -5   6   7       2109.15       3192.13       172.78 o                         
  -3   6   7       8744.98      10579.80       245.85 o                         
  -1   6   7       4411.97       5433.69       194.06 o                         
   1   6   7       1989.98       2149.33       126.80 o                         
   3   6   7        226.95       1144.90       128.78 o                         
   5   6   7      97133.30      94304.72       824.55 o                         
  -6   7   7      15059.28      16231.00       337.74 o                         
  -4   7   7      10723.42      11540.16       256.04 o                         
  -2   7   7        820.00       1580.70       163.64 o                         
   0   7   7       7501.68       7943.01       219.55 o                         
   2   7   7      36284.43      37275.81       416.81 o                         
   4   7   7     126186.95     123859.12      1044.82 o                         
   6   7   7     107260.54     106226.67       958.08 o                         
  -7   8   7      62534.27      60712.26       698.79 o                         
  -5   8   7        124.29        407.64       141.63 o                         
  -3   8   7      69122.72      67419.45       628.99 o                         
  -1   8   7      14881.54      15571.71       306.57 o                         
   1   8   7        226.67        590.40       145.36 o                         
   3   8   7      13027.51      13887.39       297.17 o                         
   5   8   7      19975.15      21233.11       457.64 o                         
   7   8   7       3110.59       3832.07       263.22 o                         
  -8   9   7       7170.09       8794.84       622.50 o                         
  -6   9   7      12645.15      12442.90       293.81 o                         
  -4   9   7      41008.07      40836.63       604.49 o                         
  -2   9   7      53989.16      53406.00       611.76 o                         
   0   9   7      43475.23      43396.97       514.50 o                         
   2   9   7       4202.12       5260.13       211.85 o                         
   4   9   7        839.33       1553.01       194.88 o                         
   6   9   7         90.53        474.72       192.62 o                         
   8   9   7         79.00        473.86       257.66 o                         
  -9  10   7        549.14        494.07       362.68 o                         
  -7  10   7      35050.49      34966.70       592.22 o                         
  -5  10   7      10932.25      11353.78       362.70 o                         
  -3  10   7      25287.21      27052.46       538.01 o                         
  -1  10   7      56705.75      56227.77       619.46 o                         
   1  10   7       1385.29       2037.24       192.42 o                         
   3  10   7      36212.26      36596.89       528.05 o                         
   5  10   7        248.39        947.86       211.57 o                         
   7  10   7        138.50        587.85       225.30 o                         
   9  10   7        118.36        563.75       375.06 o                         
 -10  11   7      29796.21      30470.10       874.58 o                         
  -8  11   7      29237.27      30942.08       765.30 o                         
  -6  11   7      40217.98      40664.60       633.83 o                         
  -4  11   7      17494.88      18065.93       394.16 o                         
  -2  11   7       8332.72       9394.36       318.60 o                         
   0  11   7       6549.04       7463.06       249.98 o                         
   2  11   7      27379.04      27910.32       559.13 o                         
   4  11   7      33300.30      34463.92       599.93 o                         
   6  11   7      46613.65      46910.71       767.03 o                         
   8  11   7      38698.36      39055.14       848.99 o                         
  10  11   7      13466.13      13468.95       611.28 o                         
 -11  12   7       1046.15       2069.98       429.91 o                         
  -9  12   7       4857.31       4897.73       469.41 o                         
  -7  12   7      20952.91      22166.02       514.80 o                         
  -5  12   7       3495.32       3532.44       324.42 o                         
  -3  12   7       9721.52      10563.02       372.90 o                         
  -1  12   7      46887.43      46132.48       599.11 o                         
   1  12   7       3150.10       3717.75       289.21 o                         
   3  12   7      39625.34      40758.25       671.12 o                         
   5  12   7        741.59       1107.65       259.65 o                         
   7  12   7      13946.02      14721.72       536.54 o                         
   9  12   7       5752.92       5037.52       480.02 o                         
  11  12   7       8012.12       7260.83       579.15 o                         
 -10  13   7       1329.82       1782.36       446.19 o                         
  -8  13   7         63.46        736.93       374.70 o                         
  -6  13   7        132.69       -195.15       336.39 o                         
  -4  13   7        736.59       1034.90       217.18 o                         
  -2  13   7       6947.57       8483.43       399.45 o                         
   0  13   7       4025.36       4984.55       364.93 o                         
   2  13   7       7193.00       8083.98       393.06 o                         
   4  13   7       6913.45       6685.80       398.14 o                         
   6  13   7       7188.95       6919.84       431.20 o                         
   8  13   7        862.05       1689.37       379.27 o                         
  10  13   7         13.99        439.19       405.72 o                         
  -9  14   7       4090.64       6436.23       525.00 o                         
  -7  14   7        277.10       1416.44       369.68 o                         
  -5  14   7       2939.06       3032.91       361.81 o                         
  -3  14   7         36.74         74.12       272.30 o                         
  -1  14   7      46031.03      45420.52       786.54 o                         
   1  14   7        565.03       1337.06       350.94 o                         
   3  14   7      48213.81      48068.02       779.08 o                         
   5  14   7       2893.93       2725.62       387.29 o                         
   7  14   7      12226.87      12772.62       539.47 o                         
   9  14   7      16410.02      17789.18       739.24 o                         
  -8  15   7      35841.16      35400.06       888.86 o                         
  -6  15   7      40731.18      39444.38       793.41 o                         
  -4  15   7       7969.87       8738.54       438.07 o                         
  -2  15   7       1353.09       1504.88       294.38 o                         
   0  15   7        291.94        417.22       388.21 o                         
   2  15   7       2647.18       2746.01       515.19 o                         
   4  15   7       6248.37       7816.83       482.31 o                         
   6  15   7       1988.62       2860.76       442.42 o                         
   8  15   7        634.19        777.38       452.25 o                         
  -5  16   7         37.96       -119.58       357.43 o                         
  -3  16   7       1083.88       1874.87       402.12 o                         
  -1  16   7      14822.13      15229.57       621.08 o                         
   1  16   7       1799.30       2421.36       463.21 o                         
   3  16   7      42851.90      41534.72      1022.37 o                         
   5  16   7       7007.18       7356.69       526.72 o                         
  -2  17   7      12156.25      12137.33       650.69 o                         
   0  17   7      16666.12      17370.91       679.83 o                         
   2  17   7      31193.52      30303.23       943.16 o                         
   0   0   8    2581221.75    2574565.50     44450.83 o                         
   1   1   8      23258.08      23486.03       210.78 o                         
   0   2   8       3039.62       4219.43       139.09 o                         
   2   2   8     103498.95     109046.74       695.98 o                         
  -1   3   8         64.95       1952.90        98.89 o                         
   1   3   8     256996.97     252199.20      1247.97 o                         
   3   3   8      67390.22      64968.57       463.01 o                         
  -2   4   8        398.65       2587.84       155.12 o                         
   0   4   8    1574423.00    1578974.88      7215.59 o                         
   2   4   8       3177.45       5579.47       175.85 o                         
   4   4   8    1536835.25    1529229.62      7389.33 o                         
  -3   5   8      85018.98      83728.02       608.23 o                         
  -1   5   8      45531.20      44894.72       394.71 o                         
   1   5   8      21877.49      22552.07       332.89 o                         
   3   5   8      63702.04      64967.47       523.73 o                         
   5   5   8       1630.09       2119.48       143.93 o                         
  -4   6   8       7409.23       9266.18       299.65 o                         
  -2   6   8     209290.12     207364.81      1197.03 o                         
   0   6   8       6290.39       7218.29       187.43 o                         
   2   6   8     279976.16     272971.47      1528.93 o                         
   4   6   8      55608.82      54406.55       568.80 o                         
   6   6   8     263794.81     257837.86      1634.99 o                         
  -5   7   8      30886.98      30183.61       418.58 o                         
  -3   7   8      78571.68      76978.27       698.96 o                         
  -1   7   8        661.51       1837.41       152.39 o                         
   1   7   8     123445.62     121405.25       861.93 o                         
   3   7   8        153.77        605.02       138.66 o                         
   5   7   8      70081.72      68393.30       754.73 o                         
   7   7   8      14051.47      15479.46       415.81 o                         
  -6   8   8      53719.09      54345.91       589.95 o                         
  -4   8   8     639331.81     639229.50      3614.43 o                         
  -2   8   8      49797.44      53003.63       573.02 o                         
   0   8   8    1037534.12    1028637.31      5202.63 o                         
   2   8   8      25425.70      29298.61       410.44 o                         
   4   8   8     587648.56     585614.44      3252.93 o                         
   6   8   8      40126.63      41794.16       613.23 o                         
   8   8   8     476577.19     475343.91      3258.77 o                         
  -7   9   8         19.70        421.40       175.84 o                         
  -5   9   8       2852.21       3600.28       211.37 o                         
  -3   9   8       1141.31       1477.29       193.97 o                         
  -1   9   8      57038.34      55384.03       620.45 o                         
   1   9   8       1909.10       2722.18       197.19 o                         
   3   9   8     129963.38     124767.10      1002.54 o                         
   5   9   8       1160.85       2016.40       267.82 o                         
   7   9   8      36068.52      36996.98       693.20 o                         
   9   9   8      15315.08      16310.40       495.24 o                         
  -8  10   8      27403.05      27827.79       622.17 o                         
  -6  10   8     212279.88     214442.61      1706.18 o                         
  -4  10   8      14938.63      15811.93       428.59 o                         
  -2  10   8     239704.59     237556.94      1751.08 o                         
   0  10   8      30783.37      29995.92       458.60 o                         
   2  10   8     313998.38     309012.59      1926.62 o                         
   4  10   8      95309.30      94461.20       973.30 o                         
   6  10   8     376331.06     371363.50      2847.84 o                         
   8  10   8      98776.02      97308.34      1008.06 o                         
  10  10   8     239719.81     239190.45      2257.24 o                         
  -9  11   8       4419.00       4296.38       467.97 o                         
  -7  11   8      11036.60      11700.69       398.84 o                         
  -5  11   8      15650.66      15683.11       435.79 o                         
  -3  11   8       3039.86       3344.03       245.53 o                         
  -1  11   8      11565.92      12530.83       368.89 o                         
   1  11   8      38694.68      38605.89       494.01 o                         
   3  11   8       7459.18       8048.16       307.15 o                         
   5  11   8        361.75       1125.17       273.54 o                         
   7  11   8      84717.46      82321.04      1137.91 o                         
   9  11   8       2723.81       3337.93       436.06 o                         
  11  11   8      62438.35      63898.27      1205.98 o                         
 -10  12   8      30472.51      29319.25       843.01 o                         
  -8  12   8     282953.16     287514.44      2578.83 o                         
  -6  12   8      24305.12      26250.32       548.31 o                         
  -4  12   8     522696.22     514332.59      3092.18 o                         
  -2  12   8      22893.02      24185.28       596.65 o                         
   0  12   8     414157.44     413526.22      2790.46 o                         
   2  12   8      52036.09      52790.34       756.25 o                         
   4  12   8     339445.88     346731.84      2568.71 o                         
   6  12   8      72177.74      73604.02       999.30 o                         
   8  12   8     200665.39     199849.72      1828.07 o                         
  10  12   8      42064.62      43290.57       998.45 o                         
  12  12   8     174904.48     172719.56      2625.64 o                         
  -9  13   8       9749.11      10273.76       552.04 o                         
  -7  13   8      11546.35      11708.93       483.54 o                         
  -5  13   8       3760.12       4258.24       357.58 o                         
  -3  13   8      31774.88      31793.18       686.26 o                         
  -1  13   8      11403.71      12656.23       430.27 o                         
   1  13   8      24200.11      25673.05       723.07 o                         
   3  13   8      26184.45      26268.07       587.01 o                         
   5  13   8        124.39        382.71       258.95 o                         
   7  13   8      22156.35      23341.72       659.24 o                         
   9  13   8       9125.04       9439.74       549.71 o                         
  -8  14   8       3431.58       4777.79       490.17 o                         
  -6  14   8      86003.55      87207.11      1035.24 o                         
  -4  14   8       3172.71       3696.42       366.68 o                         
  -2  14   8     143925.95     144791.34      1551.59 o                         
   0  14   8      32417.29      33432.38       694.89 o                         
   2  14   8     246986.95     240384.17      2055.07 o                         
   4  14   8      72209.80      71383.94      1126.93 o                         
   6  14   8     298393.00     293339.75      2505.19 o                         
   8  14   8      62444.54      61091.13       978.27 o                         
  -7  15   8        105.52        502.26       367.65 o                         
  -5  15   8      46332.38      47010.37       845.59 o                         
  -3  15   8       1862.98       1801.61       316.35 o                         
  -1  15   8      30978.49      31471.88       798.94 o                         
   1  15   8       2884.35       3415.32       471.59 o                         
   3  15   8        949.10       1043.27       370.01 o                         
   5  15   8      13292.21      13169.46       588.43 o                         
   7  15   8      31998.10      31930.16       792.96 o                         
  -4  16   8     308818.94     304568.94      2603.64 o                         
  -2  16   8       2130.57       1850.23       439.66 o                         
   0  16   8     300702.56     299302.84      2817.58 o                         
   2  16   8      16600.72      16907.60       760.04 o                         
   4  16   8     193439.00     191826.64      2231.85 o                         
   0   1   9        527.68       1666.21        90.84 o                         
  -1   2   9      11000.28      13368.38       193.27 o                         
   1   2   9     196671.78     195642.78      1044.26 o                         
  -2   3   9      42602.52      47280.09       419.28 o                         
   0   3   9      36080.85      36283.07       333.52 o                         
   2   3   9      81797.25      86102.19       761.68 o                         
  -3   4   9       8999.74      10935.43       235.32 o                         
  -1   4   9      36160.59      36235.46       337.71 o                         
   1   4   9       8475.62      10124.04       212.66 o                         
   3   4   9        172.24       1973.40       120.64 o                         
  -4   5   9       1949.64       3410.13       174.03 o                         
  -2   5   9     104604.54     104090.99       691.90 o                         
   0   5   9      15670.20      15992.33       267.03 o                         
   2   5   9       2692.39       3917.19       164.63 o                         
   4   5   9     178425.75     176338.06      1136.05 o                         
  -5   6   9      33004.80      32843.35       419.05 o                         
  -3   6   9      34525.46      35205.54       399.71 o                         
  -1   6   9      13329.99      13574.45       299.24 o                         
   1   6   9      91653.05      91842.52       761.84 o                         
   3   6   9       1478.11       2726.90       150.57 o                         
   5   6   9     153798.86     154049.73      1119.69 o                         
  -6   7   9       6252.10       7650.07       269.02 o                         
  -4   7   9       6393.26       6758.50       256.70 o                         
  -2   7   9      30914.21      33521.10       400.81 o                         
   0   7   9      14009.51      15270.79       313.63 o                         
   2   7   9      36672.49      36818.69       525.25 o                         
   4   7   9        867.84       1529.30       187.05 o                         
   6   7   9        688.55       1320.00       259.32 o                         
  -7   8   9      10460.82      11350.63       408.44 o                         
  -5   8   9      87424.19      86311.59       816.38 o                         
  -3   8   9      35643.92      35639.25       495.30 o                         
  -1   8   9      68907.36      67539.45       586.08 o                         
   1   8   9       3723.89       5092.13       216.84 o                         
   3   8   9      25448.30      26362.04       405.05 o                         
   5   8   9       3839.32       4105.40       272.22 o                         
   7   8   9      12038.49      12071.76       421.27 o                         
  -8   9   9      27773.33      28506.60       595.32 o                         
  -6   9   9      97325.70      96405.25       913.18 o                         
  -4   9   9      10719.19      12132.75       358.67 o                         
  -2   9   9      23969.17      25815.50       415.66 o                         
   0   9   9      64263.06      64024.03       661.00 o                         
   2   9   9       9977.51      10488.82       311.71 o                         
   4   9   9     146931.52     145861.48      1246.79 o                         
   6   9   9      10793.61      12146.40       447.29 o                         
   8   9   9      89718.42      89438.51      1047.78 o                         
  -9  10   9       1589.78       1957.10       304.70 o                         
  -7  10   9       6142.91       6786.15       329.44 o                         
  -5  10   9       4969.02       5265.33       288.77 o                         
  -3  10   9         13.16        672.38       191.23 o                         
  -1  10   9      26785.23      27712.57       479.26 o                         
   1  10   9       6954.44       7404.40       267.34 o                         
   3  10   9       8222.55       8381.12       344.77 o                         
   5  10   9      13319.04      14979.47       504.20 o                         
   7  10   9         86.77       1140.47       310.63 o                         
   9  10   9      32942.63      33738.24       781.66 o                         
 -10  11   9       2321.67       2461.21       453.05 o                         
  -8  11   9       3353.88       3530.63       421.42 o                         
  -6  11   9      17342.86      18053.64       451.11 o                         
  -4  11   9        340.38       1011.75       200.18 o                         
  -2  11   9      38164.09      38008.27       708.58 o                         
   0  11   9        195.00       1147.59       206.96 o                         
   2  11   9       3670.97       4444.40       298.37 o                         
   4  11   9       1993.26       2330.12       336.38 o                         
   6  11   9       1389.50       2180.58       321.18 o                         
   8  11   9      14074.83      15580.55       580.71 o                         
  10  11   9       3240.31       3848.45       467.68 o                         
 -11  12   9       3834.33       3752.86       509.02 o                         
  -9  12   9        705.74        951.08       436.73 o                         
  -7  12   9      35836.32      37477.36       825.61 o                         
  -5  12   9       9245.06      10629.85       375.73 o                         
  -3  12   9      50306.84      49436.45       764.93 o                         
  -1  12   9       6698.57       7363.95       304.70 o                         
   1  12   9      79009.61      77241.95       768.89 o                         
   3  12   9      17199.84      19039.84       545.42 o                         
   5  12   9       9012.09       9590.95       480.11 o                         
   7  12   9      26235.83      26971.38       682.59 o                         
   9  12   9       2139.51       2623.14       437.48 o                         
  11  12   9      16768.31      17666.34       912.11 o                         
 -10  13   9      41551.43      40922.04       968.02 o                         
  -8  13   9      35214.34      34580.50       824.91 o                         
  -6  13   9      31581.36      32705.67       725.85 o                         
  -4  13   9       2028.49       2922.19       267.99 o                         
  -2  13   9        175.36        788.91       255.15 o                         
   0  13   9      33100.42      34009.75       610.60 o                         
   2  13   9      15943.56      16621.29       481.63 o                         
   4  13   9      96207.53      93961.15      1108.13 o                         
   6  13   9       5934.10       5855.61       426.27 o                         
   8  13   9      16072.24      16433.21       603.63 o                         
  10  13   9      12815.75      15899.13       662.34 o                         
  -9  14   9      19779.31      20082.58       738.49 o                         
  -7  14   9        112.62        828.85       385.36 o                         
  -5  14   9       6241.03       7382.79       433.67 o                         
  -3  14   9       4380.98       5008.86       395.24 o                         
  -1  14   9       1045.58       1459.56       322.98 o                         
   1  14   9       6855.08       6824.54       449.64 o                         
   3  14   9        642.46        546.68       431.30 o                         
   5  14   9       5797.34       5818.81       542.74 o                         
   7  14   9         11.23        208.46       333.96 o                         
   9  14   9       1324.85       1868.22       426.42 o                         
  -6  15   9      16131.54      17283.66       606.73 o                         
  -4  15   9       3401.19       3509.36       400.36 o                         
  -2  15   9       8860.94       9186.83       494.74 o                         
   0  15   9       4630.96       5357.27       463.47 o                         
   2  15   9       3587.23       4026.52       417.46 o                         
   4  15   9      15321.74      15491.45       680.11 o                         
   6  15   9        159.62        722.45       438.03 o                         
  -3  16   9      34907.36      36561.02       979.04 o                         
  -1  16   9       1274.75       1407.91       371.23 o                         
   1  16   9      32015.03      32480.54      1071.26 o                         
   3  16   9       1204.25       1870.51       525.00 o                         
   1   1  10       3069.27       4875.78       143.53 o                         
   0   2  10    1186062.38    1166127.62      5390.44 o                         
   2   2  10        214.47        505.50        90.05 o                         
  -1   3  10      67478.62      67798.45       516.88 o                         
   1   3  10       1476.02       2276.24       128.45 o                         
   3   3  10      82310.29      78033.50       592.35 o                         
  -2   4  10     982710.06     977408.44      4830.77 o                         
   0   4  10       8676.80       9355.01       224.28 o                         
   2   4  10     835320.62     842178.69      4585.40 o                         
   4   4  10      17694.81      18512.54       353.71 o                         
  -3   5  10       7270.67       8022.23       230.07 o                         
  -1   5  10      35872.07      36637.75       397.21 o                         
   1   5  10      50338.16      50766.48       492.38 o                         
   3   5  10      30440.08      30168.98       420.42 o                         
   5   5  10      32911.85      36738.32       436.04 o                         
  -4   6  10     417162.88     415304.44      2345.06 o                         
  -2   6  10       1231.86       1675.45       126.15 o                         
   0   6  10     436700.81     433608.06      2485.59 o                         
   2   6  10        711.02       1367.24       147.38 o                         
   4   6  10     615905.19     610411.50      3537.86 o                         
   6   6  10       3231.75       3929.07       194.74 o                         
  -5   7  10      39775.88      39833.63       563.30 o                         
  -3   7  10        915.07       2033.95       181.63 o                         
  -1   7  10     279691.78     273764.72      1761.48 o                         
   1   7  10         32.68       2658.66       194.80 o                         
   3   7  10     148618.22     144058.28      1123.90 o                         
   5   7  10      18263.25      19348.66       410.06 o                         
   7   7  10       9197.02       9907.56       412.49 o                         
  -6   8  10     541802.94     540149.75      3267.30 o                         
  -4   8  10     113306.75     113129.21       971.30 o                         
  -2   8  10     697379.56     697604.12      4012.20 o                         
   0   8  10      48894.91      47566.29       537.58 o                         
   2   8  10     482218.84     478683.47      2917.53 o                         
   4   8  10       3413.06       4409.20       233.35 o                         
   6   8  10     266728.69     273415.03      2105.34 o                         
   8   8  10      33729.81      33945.80       708.99 o                         
  -7   9  10      78189.95      75986.55      1074.68 o                         
  -5   9  10      28242.02      28444.37       542.61 o                         
  -3   9  10      15104.66      15916.52       371.54 o                         
  -1   9  10       5853.43       6965.99       251.71 o                         
   1   9  10        929.95        840.46       221.15 o                         
   3   9  10       2570.36       3421.10       242.24 o                         
   5   9  10      36034.36      36315.38       603.60 o                         
   7   9  10        182.55        726.16       278.53 o                         
   9   9  10       1600.12       2874.28       397.71 o                         
  -8  10  10     192980.42     195512.17      1782.64 o                         
  -6  10  10         18.84        264.33       212.66 o                         
  -4  10  10     156966.03     161166.86      1320.89 o                         
  -2  10  10        188.34        267.71       199.38 o                         
   0  10  10     183143.41     182507.72      1401.70 o                         
   2  10  10       6912.84       6978.58       293.88 o                         
   4  10  10     190860.89     190165.45      1647.51 o                         
   6  10  10       1445.82       1468.96       321.40 o                         
   8  10  10     269605.62     267574.50      2256.53 o                         
  10  10  10         25.99       -147.89       292.56 o                         
  -9  11  10       2891.65       3829.19       497.10 o                         
  -7  11  10      18888.16      20129.83       556.33 o                         
  -5  11  10      55393.49      54838.01       786.17 o                         
  -3  11  10      34361.27      35295.02       504.68 o                         
  -1  11  10     113190.69     110610.94      1039.46 o                         
   1  11  10      13438.78      15562.07       473.67 o                         
   3  11  10      74715.05      74637.18       932.00 o                         
   5  11  10      15908.50      17206.87       585.36 o                         
   7  11  10      16340.26      16920.18       572.91 o                         
   9  11  10      48823.93      49041.61      1035.05 o                         
  11  11  10       1337.55       1764.89       431.22 o                         
 -10  12  10     230541.95     228832.59      2389.42 o                         
  -8  12  10      18132.68      18727.57       636.03 o                         
  -6  12  10     389767.62     389054.56      2782.74 o                         
  -4  12  10      63249.21      62507.04       803.01 o                         
  -2  12  10     386954.66     387004.66      2639.76 o                         
   0  12  10      33495.35      32969.46       584.98 o                         
   2  12  10     248645.86     252900.17      2201.96 o                         
   4  12  10       1831.28       2132.80       418.71 o                         
   6  12  10     150065.59     153721.22      1599.09 o                         
   8  12  10         16.21        281.85       320.76 o                         
  10  12  10     157057.72     159481.31      1728.18 o                         
  -9  13  10        670.64       1116.83       436.66 o                         
  -7  13  10      34236.19      34648.80       744.81 o                         
  -5  13  10       3782.83       4067.02       302.56 o                         
  -3  13  10      19130.46      18673.72       423.34 o                         
  -1  13  10        609.06        847.92       250.70 o                         
   1  13  10       5518.41       6066.82       350.75 o                         
   3  13  10         18.39        -81.09       337.31 o                         
   5  13  10       1401.76       2076.84       399.08 o                         
   7  13  10      10380.20      10235.43       510.49 o                         
   9  13  10         48.99       1046.22       407.38 o                         
  -8  14  10     172737.98     170038.53      1960.22 o                         
  -6  14  10        342.96        676.49       328.41 o                         
  -4  14  10     137489.20     132596.53      1274.45 o                         
  -2  14  10       3628.33       3067.63       318.26 o                         
   0  14  10      96678.45      95600.09      1294.09 o                         
   2  14  10        436.81        665.55       240.50 o                         
   4  14  10     115790.09     115184.50      1583.37 o                         
   6  14  10        275.01        631.10       343.55 o                         
   8  14  10     108162.66     108256.57      1352.50 o                         
  -5  15  10      12810.69      12811.85       609.66 o                         
  -3  15  10      52030.48      53101.77      1025.75 o                         
  -1  15  10      14766.18      14315.61       598.33 o                         
   1  15  10       7474.29       8692.04       553.27 o                         
   3  15  10       1977.65       2941.59       481.83 o                         
   5  15  10       7768.13       9552.59       604.95 o                         
  -2  16  10     181975.22     178495.09      2303.96 o                         
   0  16  10       1014.42       1028.90       386.73 o                         
   2  16  10     108693.04     111860.28      1869.19 o                         
   0   1  11      28338.23      27648.55       308.62 o                         
  -1   2  11        350.97        766.30        97.24 o                         
   1   2  11         95.00        599.23        90.59 o                         
  -2   3  11     173891.03     170530.14      1088.72 o                         
   0   3  11      25397.94      25143.42       300.63 o                         
   2   3  11      16262.05      17715.14       274.91 o                         
  -3   4  11      15530.85      16161.18       277.65 o                         
  -1   4  11        158.00       1138.53       125.04 o                         
   1   4  11      12316.39      12623.37       271.19 o                         
   3   4  11      55267.35      51216.72       515.90 o                         
  -4   5  11      15561.19      16405.55       352.50 o                         
  -2   5  11      43204.12      42660.38       447.01 o                         
   0   5  11       9854.72       9831.60       244.20 o                         
   2   5  11      45516.57      45368.80       517.39 o                         
   4   5  11       5743.69       7389.79       320.56 o                         
  -5   6  11      73158.63      70456.62       684.49 o                         
  -3   6  11       2508.20       2841.08       166.00 o                         
  -1   6  11      12768.25      13495.97       286.71 o                         
   1   6  11      70227.39      69976.10       680.51 o                         
   3   6  11      79766.57      78535.38       747.13 o                         
   5   6  11      21664.01      21297.77       384.91 o                         
  -6   7  11      28341.70      27849.58       429.21 o                         
  -4   7  11      25828.70      25572.80       403.77 o                         
  -2   7  11      71811.05      72241.84       717.73 o                         
   0   7  11      23896.70      23049.01       411.49 o                         
   2   7  11      69737.07      69811.12       718.59 o                         
   4   7  11         27.69        360.45       215.66 o                         
   6   7  11       3836.98       4059.55       296.19 o                         
  -7   8  11         10.44        480.57       308.16 o                         
  -5   8  11      28182.40      29474.81       534.22 o                         
  -3   8  11         80.39        115.91       155.49 o                         
  -1   8  11       2625.49       3425.91       218.12 o                         
   1   8  11       2700.11       3191.85       201.71 o                         
   3   8  11        791.46        872.93       258.43 o                         
   5   8  11       1685.73       2607.86       263.65 o                         
   7   8  11      22713.77      22776.54       595.09 o                         
  -8   9  11       4736.36       5069.82       443.09 o                         
  -6   9  11       2220.38       3496.39       270.03 o                         
  -4   9  11       4387.79       5184.49       320.72 o                         
  -2   9  11       4734.64       5116.37       226.60 o                         
   0   9  11        736.75        613.55       214.86 o                         
   2   9  11      58586.56      57575.41       747.60 o                         
   4   9  11       3760.93       4697.87       360.23 o                         
   6   9  11     101597.78      98459.80      1107.67 o                         
   8   9  11       8289.12       9940.26       477.08 o                         
  -9  10  11      48325.12      47439.80       824.85 o                         
  -7  10  11        866.77       1614.72       209.15 o                         
  -5  10  11      19871.20      20355.86       544.83 o                         
  -3  10  11      39370.84      38334.03       542.43 o                         
  -1  10  11       3407.06       4356.76       273.87 o                         
   1  10  11      93870.86      92488.16      1055.95 o                         
   3  10  11      11012.00      11623.98       439.41 o                         
   5  10  11      43551.79      43371.55       843.14 o                         
   7  10  11        208.03        269.57       327.09 o                         
   9  10  11      12700.31      13062.71       546.14 o                         
 -10  11  11      10291.96      11626.11       586.06 o                         
  -8  11  11      18003.94      16835.47       743.56 o                         
  -6  11  11        726.19       1034.76       289.02 o                         
  -4  11  11      10559.71      11562.60       411.98 o                         
  -2  11  11         49.70        812.79       176.62 o                         
   0  11  11        164.95        577.15       205.01 o                         
   2  11  11        764.75        901.39       237.13 o                         
   4  11  11       3818.22       3814.79       328.20 o                         
   6  11  11       6002.25       6585.03       445.72 o                         
   8  11  11       3579.36       3834.92       404.11 o                         
  10  11  11       9314.49      10385.33       597.81 o                         
  -9  12  11       4534.41       4499.87       461.74 o                         
  -7  12  11       3472.81       4479.83       323.59 o                         
  -5  12  11      13009.30      13161.40       486.42 o                         
  -3  12  11       2069.24       2156.18       302.32 o                         
  -1  12  11       9481.75       9858.44       413.10 o                         
   1  12  11      16834.19      18374.68       426.74 o                         
   3  12  11        228.93        929.14       334.46 o                         
   5  12  11       5780.00       6280.83       491.22 o                         
   7  12  11       2181.48       2618.64       444.31 o                         
   9  12  11        593.81        892.58       365.81 o                         
  -8  13  11       8105.25       8041.24       545.97 o                         
  -6  13  11      47265.84      48016.26       783.98 o                         
  -4  13  11       7665.12       7849.08       393.39 o                         
  -2  13  11       6353.43       6587.81       324.82 o                         
   0  13  11        360.00        815.93       260.38 o                         
   2  13  11       4341.51       3882.46       419.67 o                         
   4  13  11        539.32       1247.33       393.45 o                         
   6  13  11      18033.16      18336.00       669.28 o                         
   8  13  11         84.43        238.04       348.98 o                         
  -7  14  11        316.15       1124.28       367.18 o                         
  -5  14  11        817.95       1099.26       349.44 o                         
  -3  14  11      34204.68      33471.37       652.70 o                         
  -1  14  11       4488.67       4797.77       442.77 o                         
   1  14  11      67073.66      67095.74      1010.18 o                         
   3  14  11          8.40        472.18       373.91 o                         
   5  14  11       9064.13      10702.95       560.08 o                         
   7  14  11      15348.97      15545.27       639.43 o                         
  -4  15  11        521.59        515.15       330.14 o                         
  -2  15  11      36508.31      36823.51       876.27 o                         
   0  15  11       3008.85       3426.96       452.33 o                         
   2  15  11      25765.05      25561.27       799.86 o                         
   4  15  11      12859.53      13318.39       667.53 o                         
  -1  16  11         37.66        -38.90       408.66 o                         
   1  16  11       2314.63       2191.95       491.90 o                         
   0   0  12      14903.24      23345.51       560.31 o                         
   1   1  12      95059.48      93042.41       632.81 o                         
   0   2  12         72.90       1862.97       143.55 o                         
   2   2  12     669870.44     668326.75      3493.09 o                         
  -1   3  12      51903.03      51721.44       494.38 o                         
   1   3  12       3909.60       4981.63       191.13 o                         
   3   3  12      10406.40      10773.86       218.36 o                         
  -2   4  12      23457.45      23878.52       380.10 o                         
   0   4  12      15424.76      18531.80       297.85 o                         
   2   4  12      11440.13      12752.46       268.27 o                         
   4   4  12     115218.17     112563.98       885.18 o                         
  -3   5  12       1435.22       2625.73       166.99 o                         
  -1   5  12      66913.05      65956.17       580.55 o                         
   1   5  12      20469.65      20311.73       348.05 o                         
   3   5  12      56021.89      54080.27       747.29 o                         
   5   5  12       4825.94       4744.18       247.38 o                         
  -4   6  12     105682.65     103438.27       914.55 o                         
  -2   6  12     582846.31     585034.62      3328.76 o                         
   0   6  12      22406.87      25531.43       391.05 o                         
   2   6  12     559854.00     567570.50      3559.70 o                         
   4   6  12          4.95       2095.56       327.52 o                         
   6   6  12     564718.25     562723.44      3552.46 o                         
  -5   7  12       3683.98       3863.72       231.90 o                         
  -3   7  12       2769.70       3546.62       211.09 o                         
  -1   7  12       2138.38       2945.68       214.22 o                         
   1   7  12       9642.53      11229.65       341.72 o                         
   3   7  12         92.63       1121.86       245.77 o                         
   5   7  12      29094.20      28447.58       595.17 o                         
   7   7  12        746.54       1735.04       312.96 o                         
  -6   8  12       6840.96       7238.54       282.38 o                         
  -4   8  12     199746.95     195541.27      1447.49 o                         
  -2   8  12       3930.21       4000.78       251.09 o                         
   0   8  12     224731.39     224179.33      1525.34 o                         
   2   8  12      14092.58      14348.81       390.17 o                         
   4   8  12     305994.44     302269.78      2517.81 o                         
   6   8  12      86939.29      86425.34      1109.43 o                         
   8   8  12     277094.66     275282.97      2347.40 o                         
  -7   9  12        801.28        535.03       313.98 o                         
  -5   9  12        263.18        350.41       319.20 o                         
  -3   9  12       2822.51       2733.52       180.34 o                         
  -1   9  12      11454.43      11760.12       331.15 o                         
   1   9  12        166.00        583.88       201.56 o                         
   3   9  12       7353.81       7603.04       407.28 o                         
   5   9  12      10933.90      11927.78       518.59 o                         
   7   9  12       7944.69       8305.63       432.75 o                         
   9   9  12      30190.30      30235.26       720.23 o                         
  -8  10  12     109410.59     106506.25      1274.75 o                         
  -6  10  12     328763.06     332641.31      2479.57 o                         
  -4  10  12      88591.25      86139.61       869.91 o                         
  -2  10  12     518705.97     518656.84      3239.30 o                         
   0  10  12      55543.88      58081.51       752.89 o                         
   2  10  12     571767.06     569629.88      3658.60 o                         
   4  10  12      31048.50      32729.62       786.00 o                         
   6  10  12     385047.97     389143.59      3067.37 o                         
   8  10  12       6145.18       6779.88       449.06 o                         
  10  10  12     207393.02     207483.34      2056.47 o                         
  -9  11  12       2169.00       3056.44       389.35 o                         
  -7  11  12        288.98        868.51       246.26 o                         
  -5  11  12      12835.47      12603.59       471.45 o                         
  -3  11  12       1358.02       2166.87       211.09 o                         
  -1  11  12       5249.31       6674.68       306.61 o                         
   1  11  12      32391.97      32794.64       580.40 o                         
   3  11  12      10464.16      11654.88       519.69 o                         
   5  11  12      24610.36      24195.26       747.41 o                         
   7  11  12       1831.00       2317.05       360.29 o                         
   9  11  12      19688.04      20749.00       642.96 o                         
  11  11  12        901.56       2473.01       434.76 o                         
 -10  12  12       2562.98       2453.00       432.72 o                         
  -8  12  12      94463.02      96258.72      1282.37 o                         
  -6  12  12       5423.12       5846.63       382.63 o                         
  -4  12  12     150675.27     153139.34      1354.91 o                         
  -2  12  12         56.49        546.77       281.54 o                         
   0  12  12     331447.06     327277.94      2470.94 o                         
   2  12  12      14630.90      15500.00       554.88 o                         
   4  12  12     464832.94     457229.75      3567.15 o                         
   6  12  12      62216.49      61250.18      1056.40 o                         
   8  12  12     280118.19     279107.06      2516.83 o                         
  10  12  12      26444.15      25190.86       752.06 o                         
  -7  13  12       6207.74       6411.43       461.07 o                         
  -5  13  12         23.19        -28.09       267.04 o                         
  -3  13  12      14033.79      13288.44       396.79 o                         
  -1  13  12       1677.58       2040.61       303.49 o                         
   1  13  12        304.02        -29.20       300.48 o                         
   3  13  12       9432.36       9106.42       532.55 o                         
   5  13  12      28189.91      27910.69       754.75 o                         
   7  13  12      11368.31      12190.69       595.22 o                         
  -6  14  12     216905.98     218130.88      2100.49 o                         
  -4  14  12      19998.43      19547.51       655.90 o                         
  -2  14  12     354257.56     352823.31      3082.39 o                         
   0  14  12      23145.20      23129.64       732.16 o                         
   2  14  12     421824.19     422118.38      3645.38 o                         
   4  14  12      28965.40      30910.38       797.85 o                         
   6  14  12     266065.44     260797.97      2429.91 o                         
  -3  15  12         70.46        230.40       344.69 o                         
  -1  15  12      11694.85      11329.53       584.12 o                         
   1  15  12        758.54       1280.60       448.35 o                         
   3  15  12       8878.32       9174.19       600.59 o                         
   0   1  13      30413.60      30213.52       374.81 o                         
  -1   2  13       2821.85       3369.80       148.19 o                         
   1   2  13        103.21        262.47       112.87 o                         
  -2   3  13      16148.31      17095.05       329.45 o                         
   0   3  13      61226.93      61853.74       594.71 o                         
   2   3  13      37402.64      37805.97       461.21 o                         
  -3   4  13       2688.31       3926.02       195.16 o                         
  -1   4  13     141833.41     139183.19       944.29 o                         
   1   4  13      23379.07      24025.96       387.68 o                         
   3   4  13     169281.89     167836.86      1287.90 o                         
  -4   5  13       8574.93       8948.62       297.18 o                         
  -2   5  13       1574.92       1989.88       212.71 o                         
   0   5  13       2551.42       3988.97       182.52 o                         
   2   5  13      26460.36      25811.27       468.19 o                         
   4   5  13       7761.27       9019.71       327.96 o                         
  -5   6  13       3195.23       3686.49       229.74 o                         
  -3   6  13      42449.43      42429.36       586.58 o                         
  -1   6  13       2231.73       3001.51       188.12 o                         
   1   6  13      12464.72      13116.56       327.73 o                         
   3   6  13       3610.28       4682.43       283.35 o                         
   5   6  13       1830.02       2414.15       254.92 o                         
  -6   7  13       3221.85       3836.81       304.48 o                         
  -4   7  13      96118.05      94119.92       819.57 o                         
  -2   7  13      15299.09      16771.01       480.26 o                         
   0   7  13      43435.29      43218.89       567.81 o                         
   2   7  13     124084.23     123616.31      1119.38 o                         
   4   7  13       4183.62       5418.03       307.60 o                         
   6   7  13      77532.14      75027.41       789.21 o                         
  -7   8  13       9638.33       9886.06       440.01 o                         
  -5   8  13      14403.13      15187.35       367.28 o                         
  -3   8  13      13452.78      13587.98       352.37 o                         
  -1   8  13      54298.66      56530.63       729.53 o                         
   1   8  13      37019.36      37008.89       582.45 o                         
   3   8  13     131855.41     130952.16      1265.79 o                         
   5   8  13      12493.22      13940.76       534.92 o                         
   7   8  13      51521.39      51898.45       837.21 o                         
  -8   9  13        871.66       1181.90       382.76 o                         
  -6   9  13      22762.41      22482.38       587.69 o                         
  -4   9  13       7773.27       7807.49       315.73 o                         
  -2   9  13       4474.09       5193.72       293.40 o                         
   0   9  13       3367.01       3660.18       250.64 o                         
   2   9  13      15354.01      16221.60       469.03 o                         
   4   9  13       2134.33       2379.38       338.06 o                         
   6   9  13       3066.68       3205.80       401.07 o                         
   8   9  13       5660.61       5427.20       406.68 o                         
  -9  10  13       3421.20       3831.32       386.60 o                         
  -7  10  13       7842.93       7892.47       469.66 o                         
  -5  10  13      23533.11      23024.67       488.46 o                         
  -3  10  13       2227.43       2354.57       256.68 o                         
  -1  10  13      38037.34      38285.64       636.57 o                         
   1  10  13       3863.13       4403.30       327.15 o                         
   3  10  13       6084.59       6505.67       402.62 o                         
   5  10  13      16965.67      16877.86       646.81 o                         
   7  10  13       1912.07       1404.30       400.48 o                         
   9  10  13      37697.46      37498.33       825.71 o                         
 -10  11  13      17235.85      16444.98       662.84 o                         
  -8  11  13       5145.65       5171.87       422.03 o                         
  -6  11  13       9003.51       9902.82       393.62 o                         
  -4  11  13       4979.49       5181.88       348.65 o                         
  -2  11  13       7664.90       8611.36       398.51 o                         
   0  11  13        462.11        672.07       273.52 o                         
   2  11  13      57261.79      55671.78       830.46 o                         
   4  11  13       2429.88       2035.62       441.73 o                         
   6  11  13      56174.32      56146.21      1041.73 o                         
   8  11  13      13203.97      13602.41       600.45 o                         
  10  11  13      10145.37       9170.58       531.89 o                         
  -9  12  13       3827.78       4504.81       530.03 o                         
  -7  12  13       6434.24       5915.29       441.60 o                         
  -5  12  13        364.24        562.91       280.25 o                         
  -3  12  13       1483.24       1899.16       277.02 o                         
  -1  12  13      16701.62      18452.16       643.51 o                         
   1  12  13       7630.06       7732.09       358.48 o                         
   3  12  13       9889.41      10811.46       529.77 o                         
   5  12  13         29.31       -349.35       386.31 o                         
   7  12  13        293.18        307.75       397.77 o                         
   9  12  13       2936.73       3714.60       547.05 o                         
  -8  13  13      12489.07      12754.90       565.47 o                         
  -6  13  13      17981.75      18211.01       535.23 o                         
  -4  13  13      19484.54      19664.07       540.86 o                         
  -2  13  13       4376.97       5837.78       450.50 o                         
   0  13  13      35032.30      35430.46       715.71 o                         
   2  13  13        424.32        842.73       296.39 o                         
   4  13  13       4712.40       4496.64       441.39 o                         
   6  13  13         32.63        831.71       431.66 o                         
   8  13  13       1397.64       1203.99       463.03 o                         
  -5  14  13      51795.93      50545.13       845.47 o                         
  -3  14  13       5917.21       6374.39       434.28 o                         
  -1  14  13      52971.35      51537.66       982.27 o                         
   1  14  13        832.70       1505.03       356.26 o                         
   3  14  13      16846.05      16917.76       667.82 o                         
   5  14  13      13343.72      12328.78       586.10 o                         
  -2  15  13       2622.65       3484.09       461.15 o                         
   0  15  13      15432.71      16291.35       783.88 o                         
   2  15  13      13145.51      14372.98       737.55 o                         
   1   1  14       1435.85       3289.28       190.78 o                         
   0   2  14    1014330.94    1001317.06      5309.91 o                         
   2   2  14       4004.81       4605.49       196.21 o                         
  -1   3  14      12073.01      12707.60       302.95 o                         
   1   3  14       5943.71       8472.84       273.42 o                         
   3   3  14        358.11       1525.44       190.85 o                         
  -2   4  14     546651.06     542123.38      3144.69 o                         
   0   4  14        673.96        784.27       167.60 o                         
   2   4  14     655329.94     657878.75      3921.45 o                         
   4   4  14       5784.95       6703.56       319.89 o                         
  -3   5  14      21395.23      22168.22       434.50 o                         
  -1   5  14       2554.67       3542.55       191.28 o                         
   1   5  14      22082.20      22848.30       373.15 o                         
   3   5  14        331.24       1708.64       262.86 o                         
   5   5  14        823.65       1165.13       244.16 o                         
  -4   6  14     648002.81     636294.31      3905.44 o                         
  -2   6  14      92992.03      91623.84      1005.51 o                         
   0   6  14     616373.75     615631.50      3612.37 o                         
   2   6  14        482.99        739.74       197.54 o                         
   4   6  14     346742.31     352328.16      2767.93 o                         
   6   6  14     117769.28     116052.85      1173.27 o                         
  -5   7  14      19667.67      19637.14       501.22 o                         
  -3   7  14        664.61       1851.05       227.58 o                         
  -1   7  14       8160.30       9015.34       350.52 o                         
   1   7  14        223.32        942.35       198.83 o                         
   3   7  14       6355.21       7673.95       389.71 o                         
   5   7  14       7859.12       8461.50       375.84 o                         
   7   7  14       1530.09       1991.58       242.66 o                         
  -6   8  14     145881.69     147050.84      1376.26 o                         
  -4   8  14       5281.74       5231.82       335.80 o                         
  -2   8  14     168853.34     170074.06      1387.90 o                         
   0   8  14        173.48         61.72       207.98 o                         
   2   8  14     176402.58     179937.70      1574.43 o                         
   4   8  14      20017.14      19872.88       690.67 o                         
   6   8  14     274196.56     269978.50      2339.73 o                         
   8   8  14      12062.28      12633.29       569.09 o                         
  -7   9  14      11767.92      11894.85       495.15 o                         
  -5   9  14       1488.62       2473.05       246.73 o                         
  -3   9  14      40572.37      40111.42       668.61 o                         
  -1   9  14      16739.71      18771.64       473.64 o                         
   1   9  14      17358.18      18594.20       423.07 o                         
   3   9  14       1886.95       2814.54       390.36 o                         
   5   9  14       5148.11       5468.52       403.17 o                         
   7   9  14       7121.13       6990.50       488.85 o                         
   9   9  14        646.17        633.13       415.78 o                         
  -8  10  14     318580.84     316565.72      2762.62 o                         
  -6  10  14     116933.91     114738.98      1154.14 o                         
  -4  10  14     453708.78     447215.25      3211.06 o                         
  -2  10  14     150610.20     145468.78      1347.08 o                         
   0  10  14     331596.97     332027.81      2326.78 o                         
   2  10  14      10865.70      11719.24       447.92 o                         
   4  10  14     150631.20     156239.56      1721.22 o                         
   6  10  14      11803.32      13131.17       600.64 o                         
   8  10  14     113479.41     116252.20      1528.94 o                         
  10  10  14      24150.93      23246.91       748.00 o                         
  -9  11  14       8350.58       8204.32       457.11 o                         
  -7  11  14        466.10        243.04       362.88 o                         
  -5  11  14      17470.66      16984.78       558.67 o                         
  -3  11  14       2351.84       2461.90       264.86 o                         
  -1  11  14      18548.79      19381.13       530.17 o                         
   1  11  14         54.75         16.13       273.19 o                         
   3  11  14       2386.24       2899.11       418.30 o                         
   5  11  14         32.21        158.75       403.24 o                         
   7  11  14       1157.61       1399.04       449.63 o                         
   9  11  14        449.70        421.88       412.18 o                         
  -8  12  14       2132.03       2314.15       505.67 o                         
  -6  12  14     134995.02     134103.69      1497.08 o                         
  -4  12  14        353.46        819.02       301.56 o                         
  -2  12  14      49470.15      50158.73       779.33 o                         
   0  12  14       4946.01       4226.60       336.39 o                         
   2  12  14      52872.66      55929.83       926.51 o                         
   4  12  14       3015.42       2703.95       419.82 o                         
   6  12  14      75271.11      77456.70      1555.04 o                         
   8  12  14       1068.48        917.49       434.90 o                         
  -7  13  14       6875.90       7528.79       508.93 o                         
  -5  13  14       8722.93       8505.00       426.86 o                         
  -3  13  14      11050.11      11723.45       471.50 o                         
  -1  13  14       2113.21       2471.61       352.95 o                         
   1  13  14      16735.62      17883.77       625.48 o                         
   3  13  14        378.62        914.68       371.28 o                         
   5  13  14       2056.84       2156.50       416.17 o                         
   7  13  14       3941.49       4364.69       501.56 o                         
  -4  14  14     269279.31     265747.09      2413.64 o                         
  -2  14  14      23677.51      21940.21       767.13 o                         
   0  14  14     132069.11     132068.48      1792.54 o                         
   2  14  14       3805.68       3739.07       414.37 o                         
   4  14  14      60840.31      59869.16      1067.61 o                         
   0   1  15       1157.41       1547.23       165.52 o                         
  -1   2  15         62.55        557.19       191.81 o                         
   1   2  15       5214.21       5811.84       280.12 o                         
  -2   3  15      13789.01      13767.71       310.23 o                         
   0   3  15      89062.00      87166.55       831.30 o                         
   2   3  15       2135.61       2848.00       219.75 o                         
  -3   4  15       8614.00      10013.49       272.15 o                         
  -1   4  15      28412.21      28612.32       482.28 o                         
   1   4  15      18091.13      19452.09       429.96 o                         
   3   4  15     120479.83     119175.91      1125.06 o                         
  -4   5  15      63738.75      61924.58       802.90 o                         
  -2   5  15        475.29       1063.08       194.87 o                         
   0   5  15      36160.11      37696.37       621.33 o                         
   2   5  15        653.89        817.94       207.74 o                         
   4   5  15      21799.31      21895.06       556.13 o                         
  -5   6  15       1967.38       1881.54       318.77 o                         
  -3   6  15       4721.82       4850.73       279.10 o                         
  -1   6  15       7243.35       7733.13       319.67 o                         
   1   6  15       1155.93       2292.11       228.49 o                         
   3   6  15         35.22        423.17       267.95 o                         
   5   6  15       7361.72       7517.26       365.02 o                         
  -6   7  15       1196.45       1673.53       273.74 o                         
  -4   7  15      80286.39      77572.40       981.23 o                         
  -2   7  15        849.81       1265.04       251.99 o                         
   0   7  15      81647.48      79883.25       813.19 o                         
   2   7  15      22210.07      21690.79       543.93 o                         
   4   7  15      71277.92      68729.31       963.27 o                         
   6   7  15       4367.85       5515.82       401.82 o                         
  -7   8  15      31552.32      31445.38       682.32 o                         
  -5   8  15        323.65        357.89       284.89 o                         
  -3   8  15          6.02        564.11       245.37 o                         
  -1   8  15      38952.19      37748.35       616.05 o                         
   1   8  15      52901.46      52178.01       674.87 o                         
   3   8  15      92364.55      91975.69      1063.11 o                         
   5   8  15      15891.99      16213.99       599.07 o                         
   7   8  15      17795.45      17756.64       702.54 o                         
  -8   9  15        477.47       1065.01       301.84 o                         
  -6   9  15       3271.14       3380.07       360.69 o                         
  -4   9  15        700.63       1301.94       334.89 o                         
  -2   9  15        690.44        970.42       257.24 o                         
   0   9  15      10407.89      10984.93       351.30 o                         
   2   9  15       2500.47       3015.76       306.96 o                         
   4   9  15      25011.76      25123.59       744.02 o                         
   6   9  15         80.15       1039.80       400.62 o                         
   8   9  15      38539.71      38767.19       934.03 o                         
  -9  10  15       2696.45       2245.09       411.05 o                         
  -7  10  15        506.57        595.18       420.27 o                         
  -5  10  15      11032.51      11773.10       550.77 o                         
  -3  10  15       1284.87       1779.19       248.48 o                         
  -1  10  15      10583.08      10864.63       423.58 o                         
   1  10  15       3252.45       3342.14       326.39 o                         
   3  10  15        708.09       1022.80       364.02 o                         
   5  10  15      12426.29      13426.35       619.16 o                         
   7  10  15       2632.24       2851.62       434.41 o                         
   9  10  15      11332.12      11562.98       587.47 o                         
  -8  11  15        630.38       1153.17       465.12 o                         
  -6  11  15        262.06        927.73       348.97 o                         
  -4  11  15         86.00        358.77       297.88 o                         
  -2  11  15       6203.14       6334.10       376.24 o                         
   0  11  15       6098.15       5684.49       383.72 o                         
   2  11  15       8791.55       9659.71       536.00 o                         
   4  11  15      23559.43      23410.25       736.39 o                         
   6  11  15      17212.01      17507.84       711.47 o                         
   8  11  15      39230.14      39201.13       985.26 o                         
  -7  12  15      17760.04      17630.12       634.70 o                         
  -5  12  15         40.41        707.65       324.74 o                         
  -3  12  15       6149.90       6737.48       410.58 o                         
  -1  12  15      38139.25      37965.72       764.43 o                         
   1  12  15      17915.81      17507.22       558.97 o                         
   3  12  15      26646.40      27996.58       805.20 o                         
   5  12  15       3075.34       2917.80       439.39 o                         
   7  12  15        118.37        577.52       496.88 o                         
  -6  13  15       2399.19       3269.09       418.11 o                         
  -4  13  15      25892.72      26023.05       756.71 o                         
  -2  13  15         72.66        659.62       287.87 o                         
   0  13  15       6604.80       6924.92       451.76 o                         
   2  13  15        885.79       1181.70       381.92 o                         
   4  13  15         23.44       -369.11       369.11 o                         
   6  13  15       1418.62       1505.40       427.98 o                         
  -3  14  15        223.76        566.31       343.50 o                         
  -1  14  15       5367.99       5071.79       475.01 o                         
   1  14  15       1554.99       1522.94       430.91 o                         
   3  14  15          2.06       -217.13       439.83 o                         
   0   0  16     293558.44     297466.03      4031.65 o                         
   1   1  16      67559.09      66655.66       735.00 o                         
   0   2  16        484.40       1128.56       201.52 o                         
   2   2  16      40995.04      46928.16       650.70 o                         
  -1   3  16      44390.91      44543.14       628.93 o                         
   1   3  16      24135.30      24474.07       490.20 o                         
   3   3  16      13666.94      13334.51       375.09 o                         
  -2   4  16      14707.44      15917.63       415.29 o                         
   0   4  16     383309.56     384477.69      2637.20 o                         
   2   4  16          1.01        852.69       279.66 o                         
   4   4  16     370784.31     375578.12      2786.43 o                         
  -3   5  16       2334.30       2511.90       254.01 o                         
  -1   5  16      27324.11      26969.57       588.99 o                         
   1   5  16      17000.75      17541.04       440.90 o                         
   3   5  16      27303.24      29056.72       587.81 o                         
   5   5  16       4934.81       5375.66       374.36 o                         
  -4   6  16      21135.47      20853.96       532.97 o                         
  -2   6  16     144839.58     144078.06      1300.00 o                         
   0   6  16        148.35        179.19       254.89 o                         
   2   6  16     174605.47     172490.80      1661.27 o                         
   4   6  16      33885.43      33228.63       701.64 o                         
   6   6  16     192796.42     190796.42      1857.96 o                         
  -5   7  16         28.99         78.28       244.06 o                         
  -3   7  16        251.77        969.04       259.63 o                         
  -1   7  16       3646.31       4494.84       278.71 o                         
   1   7  16        980.49       1630.74       210.13 o                         
   3   7  16        223.61        506.72       244.76 o                         
   5   7  16       4217.38       5406.91       401.28 o                         
   7   7  16       2403.53       2370.50       258.73 o                         
  -6   8  16      98090.75      95689.64      1204.79 o                         
  -4   8  16     345566.66     346995.25      2854.04 o                         
  -2   8  16      61296.36      59347.71       883.85 o                         
   0   8  16     440737.62     439270.22      2921.33 o                         
   2   8  16       3067.81       3498.05       407.00 o                         
   4   8  16     406185.62     402961.34      3114.89 o                         
   6   8  16       2184.90       2315.18       429.61 o                         
   8   8  16     262090.20     259492.08      2562.01 o                         
  -7   9  16       4968.36       4400.35       450.70 o                         
  -5   9  16        133.59       1112.29       355.62 o                         
  -3   9  16       2830.55       2955.82       303.01 o                         
  -1   9  16       3997.02       4054.11       355.46 o                         
   1   9  16         42.59        423.90       238.16 o                         
   3   9  16        906.66       1789.45       371.16 o                         
   5   9  16      13498.04      14212.77       630.85 o                         
   7   9  16       4941.56       5672.98       491.05 o                         
   9   9  16      13921.86      14404.47       639.85 o                         
  -8  10  16       5796.04       5602.58       559.59 o                         
  -6  10  16     148442.12     146666.41      1715.20 o                         
  -4  10  16      18036.69      18220.91       574.17 o                         
  -2  10  16     226875.45     227434.25      1806.18 o                         
   0  10  16        258.83        248.02       273.90 o                         
   2  10  16     322205.66     321001.19      2505.25 o                         
   4  10  16      38005.65      37604.95       983.44 o                         
   6  10  16     310602.12     307215.50      2720.83 o                         
   8  10  16      42343.98      41704.38      1086.40 o                         
  -7  11  16         61.96        248.09       347.19 o                         
  -5  11  16        514.66        433.26       335.81 o                         
  -3  11  16        515.57        469.31       339.19 o                         
  -1  11  16       6504.62       7986.13       481.36 o                         
   1  11  16      10672.89      10822.45       402.26 o                         
   3  11  16       8284.00       9803.49       501.24 o                         
   5  11  16      25284.03      27182.17       849.96 o                         
   7  11  16       6582.23       7705.26       561.99 o                         
  -6  12  16      39582.04      38559.24      1095.45 o                         
  -4  12  16     257980.72     255259.33      2593.27 o                         
  -2  12  16      29838.49      31303.72       750.15 o                         
   0  12  16     366486.00     363531.03      2904.41 o                         
   2  12  16      13008.03      12093.70       536.34 o                         
   4  12  16     376789.16     369974.75      3130.24 o                         
   6  12  16       3143.06       3867.03       500.67 o                         
  -3  13  16       3565.68       3843.28       450.93 o                         
  -1  13  16         53.16        272.84       319.11 o                         
   1  13  16        512.43       -143.69       377.93 o                         
   3  13  16       4750.79       4649.32       473.98 o                         
   0   1  17      53092.25      51510.18       640.45 o                         
  -1   2  17       2132.32       2819.78       265.16 o                         
   1   2  17      16553.92      17422.42       477.73 o                         
  -2   3  17      31521.79      34466.60       633.50 o                         
   0   3  17       8075.64       7850.78       396.48 o                         
   2   3  17        844.81        953.22       199.40 o                         
  -3   4  17        285.30       1103.48       248.10 o                         
  -1   4  17      31731.57      30615.21       547.58 o                         
   1   4  17       8296.33       9479.74       367.45 o                         
   3   4  17      24782.38      25093.44       604.22 o                         
  -4   5  17      16976.30      18166.79       588.97 o                         
  -2   5  17      41336.02      40595.26       806.52 o                         
   0   5  17      54571.98      54840.78       808.73 o                         
   2   5  17       9009.09       8999.88       391.68 o                         
   4   5  17      49765.08      48474.52       802.02 o                         
  -5   6  17       5171.98       5718.77       417.89 o                         
  -3   6  17      35784.17      33731.60       547.60 o                         
  -1   6  17      14989.59      15860.20       566.65 o                         
   1   6  17     115027.46     111444.71      1198.69 o                         
   3   6  17      36356.09      36611.30       716.41 o                         
   5   6  17      51072.65      50175.65       973.58 o                         
  -6   7  17      19903.87      20871.80       669.94 o                         
  -4   7  17      30390.20      28442.41       605.36 o                         
  -2   7  17      10726.52      12173.64       403.16 o                         
   0   7  17        462.70        465.82       294.41 o                         
   2   7  17        157.97       1025.23       286.07 o                         
   4   7  17       3666.74       4355.32       465.40 o                         
   6   7  17       4459.41       4777.15       427.71 o                         
  -7   8  17       1178.43       1208.78       440.49 o                         
  -5   8  17       1581.01       1787.65       285.59 o                         
  -3   8  17       1078.33        783.63       316.89 o                         
  -1   8  17       1348.64       1358.63       288.30 o                         
   1   8  17       1208.64       1718.48       242.04 o                         
   3   8  17      11504.91      12300.97       550.08 o                         
   5   8  17        510.74        274.99       308.31 o                         
   7   8  17      37969.44      36324.71       977.90 o                         
  -8   9  17       1813.40       2314.09       522.66 o                         
  -6   9  17       2458.77       2395.42       415.15 o                         
  -4   9  17      11671.29      11850.27       542.28 o                         
  -2   9  17       4609.73       4676.47       401.43 o                         
   0   9  17      41324.00      40948.11       754.36 o                         
   2   9  17       9467.47      10068.64       483.09 o                         
   4   9  17      24571.15      26221.95       758.06 o                         
   6   9  17      32421.03      31548.65       752.96 o                         
   8   9  17       9299.29      10378.66       636.82 o                         
  -7  10  17        180.35       -110.23       451.75 o                         
  -5  10  17       9865.88      10752.75       550.78 o                         
  -3  10  17      46213.71      46474.03       887.78 o                         
  -1  10  17        306.22        385.32       320.66 o                         
   1  10  17      70451.45      69200.66       946.67 o                         
   3  10  17       9258.82       8835.41       507.56 o                         
   5  10  17      38096.46      35929.16       961.28 o                         
   7  10  17         59.51        444.75       398.03 o                         
  -6  11  17       1111.04       1619.20       458.32 o                         
  -4  11  17      15479.15      15524.92       667.23 o                         
  -2  11  17       3225.33       3184.01       383.19 o                         
   0  11  17        376.09       1409.01       342.49 o                         
   2  11  17      13409.00      13048.43       580.03 o                         
   4  11  17      15207.66      14647.99       602.53 o                         
   6  11  17        791.84        896.63       416.25 o                         
  -5  12  17       6364.05       6888.20       437.81 o                         
  -3  12  17       9686.29       9928.72       525.43 o                         
  -1  12  17       5086.56       5904.07       428.83 o                         
   1  12  17       3561.90       4317.09       431.19 o                         
   3  12  17        443.23       1307.96       413.72 o                         
   5  12  17       1762.23       2584.20       444.77 o                         
  -2  13  17       6147.45       6832.64       506.94 o                         
   0  13  17       9155.71       8271.48       552.05 o                         
   2  13  17         16.89        596.64       456.87 o                         
   1   1  18      13406.87      13867.08       446.29 o                         
   0   2  18     547820.69     538942.81      4338.23 o                         
   2   2  18       2254.04       2508.77       352.35 o                         
  -1   3  18       3356.47       3767.97       317.58 o                         
   1   3  18         60.97        238.98       267.99 o                         
   3   3  18       2543.56       3166.21       378.58 o                         
  -2   4  18     574195.38     575196.88      4184.82 o                         
   0   4  18       8107.51       7915.83       410.82 o                         
   2   4  18     499101.94     499994.44      3883.98 o                         
   4   4  18      32665.51      32055.86       710.88 o                         
  -3   5  18      31357.24      31435.97       614.01 o                         
  -1   5  18       1016.88       1996.53       272.13 o                         
   1   5  18      30179.81      31669.78       686.36 o                         
   3   5  18       1229.74       2174.57       387.66 o                         
   5   5  18      12194.74      14066.38       585.82 o                         
  -4   6  18     161835.61     161370.30      2011.07 o                         
  -2   6  18        517.15        145.47       382.12 o                         
   0   6  18     287177.81     284705.56      2834.84 o                         
   2   6  18       2040.53       2304.50       367.10 o                         
   4   6  18     326104.78     328912.00      3309.24 o                         
   6   6  18       1906.58       2568.42       393.83 o                         
  -5   7  18       1036.80       2134.71       393.24 o                         
  -3   7  18       2749.51       3201.64       278.10 o                         
  -1   7  18       3074.48       4410.67       408.68 o                         
   1   7  18       1825.03       2433.02       354.93 o                         
   3   7  18      10402.21      11217.10       462.43 o                         
   5   7  18        282.94        781.50       350.37 o                         
   7   7  18       2119.32       2545.00       406.65 o                         
  -6   8  18     326652.44     321960.12      2803.92 o                         
  -4   8  18      86889.43      85060.66      1148.48 o                         
  -2   8  18     460380.31     448518.78      3478.28 o                         
   0   8  18      43761.64      44684.68       898.47 o                         
   2   8  18     286588.44     282129.09      2351.94 o                         
   4   8  18        527.81        646.02       362.08 o                         
   6   8  18     140719.95     145508.33      1825.39 o                         
   8   8  18      42361.38      43558.40      1023.30 o                         
  -7   9  18        240.22        498.91       503.01 o                         
  -5   9  18        840.58       1268.50       355.25 o                         
  -3   9  18      18022.76      19166.11       636.95 o                         
  -1   9  18       1512.44       1347.49       314.55 o                         
   1   9  18      39086.52      39219.64       732.54 o                         
   3   9  18        145.72       1046.39       276.16 o                         
   5   9  18      13065.17      12474.60       576.46 o                         
   7   9  18      16005.29      14991.96       643.51 o                         
  -6  10  18         66.25        111.69       389.50 o                         
  -4  10  18      77431.18      77084.12      1124.08 o                         
  -2  10  18       3944.78       4545.15       415.97 o                         
   0  10  18      61956.45      63448.51      1063.98 o                         
   2  10  18       4733.71       4434.92       414.45 o                         
   4  10  18     102554.40     104236.94      1337.36 o                         
   6  10  18        474.82        605.74       403.05 o                         
  -5  11  18       5935.67       6650.07       454.44 o                         
  -3  11  18       3251.43       3293.06       378.83 o                         
  -1  11  18         10.27        214.00       352.34 o                         
   1  11  18       1214.67       1127.45       360.11 o                         
   3  11  18       1233.69       1076.90       391.20 o                         
   5  11  18        286.24        464.48       429.38 o                         
  -2  12  18     246458.75     242125.77      2391.48 o                         
   0  12  18      29245.09      28856.99       782.84 o                         
   2  12  18     138648.75     135716.73      1584.93 o                         
   0   1  19         62.41        604.23       343.18 o                         
  -1   2  19       8909.98      10509.42       413.28 o                         
   1   2  19      61552.38      61171.97       976.77 o                         
  -2   3  19        107.16       -180.90       334.69 o                         
   0   3  19        429.47       1206.17       328.87 o                         
   2   3  19       9333.89      10109.95       500.05 o                         
  -3   4  19       3337.35       3121.70       452.32 o                         
  -1   4  19       1953.28       2266.22       342.14 o                         
   1   4  19       3288.68       3492.58       381.18 o                         
   3   4  19       1138.72       1574.66       416.57 o                         
  -4   5  19       6089.77       6706.56       619.22 o                         
  -2   5  19     100083.12      97262.70      1344.08 o                         
   0   5  19       2046.44       2203.80       381.25 o                         
   2   5  19      28062.16      28646.27       815.95 o                         
   4   5  19      18596.60      18088.40       723.79 o                         
  -5   6  19        551.78       1514.02       290.28 o                         
  -3   6  19        252.88        945.53       328.71 o                         
  -1   6  19       8174.75       7895.08       458.38 o                         
   1   6  19      81591.02      78997.31      1123.49 o                         
   3   6  19       8068.71       8244.05       489.13 o                         
   5   6  19      78387.60      75729.74      1124.64 o                         
  -6   7  19        546.76        337.40       410.27 o                         
  -4   7  19        970.80       1261.71       413.40 o                         
  -2   7  19       1409.85       1903.78       359.19 o                         
   0   7  19         18.82         32.28       365.47 o                         
   2   7  19       5949.56       5228.68       415.07 o                         
   4   7  19       3058.24       3791.09       376.95 o                         
   6   7  19       6453.86       7219.43       451.56 o                         
  -7   8  19      28217.25      28783.79       871.52 o                         
  -5   8  19       7665.11       6695.49       475.74 o                         
  -3   8  19      14806.43      15061.40       563.04 o                         
  -1   8  19      18638.98      18808.99       678.55 o                         
   1   8  19       1726.91       1828.41       423.18 o                         
   3   8  19      14484.58      15222.77       548.59 o                         
   5   8  19       2235.15       2730.07       538.97 o                         
   7   8  19       8053.29       8091.61       543.64 o                         
  -6   9  19      24034.73      24528.57       753.46 o                         
  -4   9  19       4801.21       4814.45       467.79 o                         
  -2   9  19      20252.90      20821.97       660.43 o                         
   0   9  19       8045.53       8617.40       474.25 o                         
   2   9  19       8122.68       8650.20       504.92 o                         
   4   9  19      16530.23      16764.99       625.28 o                         
   6   9  19       2457.84       2523.23       439.37 o                         
  -5  10  19       1125.76       1387.11       399.83 o                         
  -3  10  19       2439.16       2281.88       409.45 o                         
  -1  10  19      14119.74      13641.77       630.91 o                         
   1  10  19      13233.15      13858.94       587.26 o                         
   3  10  19      26539.86      26712.74       743.40 o                         
   5  10  19      15975.86      16797.54       779.50 o                         
  -4  11  19         40.59       -100.75      1195.94 o                         
  -2  11  19       3627.19       4184.93       446.21 o                         
   0  11  19        101.89        678.34       454.54 o                         
   2  11  19          0.90        822.72       418.00 o                         
   4  11  19       5337.41       4970.69      1871.21 o                         
   0   0  20      88186.92      94333.83      2580.82 o                         
   1   1  20      27140.63      27748.49       809.32 o                         
   0   2  20        617.01        793.11       393.34 o                         
   2   2  20     243583.69     246422.94      2390.41 o                         
  -1   3  20      13916.98      14034.52       565.65 o                         
   1   3  20      92580.83      89617.41      1180.74 o                         
   3   3  20      38370.48      39572.03      1239.04 o                         
  -2   4  20         23.55        991.79       405.46 o                         
   0   4  20     156553.61     157831.83      1782.15 o                         
   2   4  20       1101.53       1563.13       415.98 o                         
   4   4  20     134456.11     138973.83      1845.25 o                         
  -3   5  20      41209.23      40638.86      1291.33 o                         
  -1   5  20       1003.26        921.03       406.83 o                         
   1   5  20      12438.16      13181.21       546.91 o                         
   3   5  20      18803.59      18031.26       632.10 o                         
   5   5  20        263.26       -133.66       460.01 o                         
  -4   6  20      12080.45      10660.97       639.82 o                         
  -2   6  20     235616.47     234347.88      2330.74 o                         
   0   6  20       2178.40       2122.05       308.33 o                         
   2   6  20     269879.00     263071.09      2539.09 o                         
   4   6  20         59.21        455.66       450.32 o                         
   6   6  20     220893.50     219196.75      2353.21 o                         
  -5   7  20       4612.62       4721.54       579.50 o                         
  -3   7  20      14235.95      16418.40       796.72 o                         
  -1   7  20         56.71        560.49       390.71 o                         
   1   7  20      59843.37      58770.76      1253.63 o                         
   3   7  20          2.77        159.94       397.88 o                         
   5   7  20      16968.32      16848.96       764.53 o                         
   7   7  20       6973.88       6213.60       525.93 o                         
  -6   8  20       1281.10       1003.67       470.43 o                         
  -4   8  20     152038.69     153179.38      1956.44 o                         
  -2   8  20       1232.24       1716.57       359.95 o                         
   0   8  20     161159.72     164440.64      1976.90 o                         
   2   8  20       2301.12       2491.88       442.51 o                         
   4   8  20     184039.19     187105.44      2224.44 o                         
   6   8  20       9262.82       9178.13       571.68 o                         
  -5   9  20        141.67        408.38       421.87 o                         
  -3   9  20          2.15        958.01       396.81 o                         
  -1   9  20      19816.27      19765.63       732.92 o                         
   1   9  20         32.03        689.21       427.91 o                         
   3   9  20      45527.10      46820.39      1026.45 o                         
   5   9  20       1165.96       2877.30       416.43 o                         
  -4  10  20       7497.88       6854.14       550.28 o                         
  -2  10  20     231073.91     226058.92      2236.73 o                         
   0  10  20       7892.27       8155.43       566.00 o                         
   2  10  20     215047.33     213797.30      2256.41 o                         
   4  10  20        177.27         87.49       450.14 o                         
   0   1  21       2289.48       2603.48       432.22 o                         
  -1   2  21       9331.34       8766.37       516.88 o                         
   1   2  21      56770.78      54376.27      1124.18 o                         
  -2   3  21      19675.39      19763.70       785.12 o                         
   0   3  21        743.37        618.74       388.46 o                         
   2   3  21      15444.46      16264.49       778.27 o                         
  -3   4  21       1261.72       1272.59       495.07 o                         
  -1   4  21      11988.84      12202.52       612.08 o                         
   1   4  21      11174.09      13699.50       644.34 o                         
   3   4  21      15094.89      15125.15       793.49 o                         
  -4   5  21      26216.19      27957.94      1036.15 o                         
  -2   5  21      39862.83      40487.87      1020.99 o                         
   0   5  21       2366.19       3346.68       430.07 o                         
   2   5  21       6294.45       5769.46       522.06 o                         
   4   5  21      10617.40      10389.67       717.09 o                         
  -5   6  21        817.61        823.51       514.61 o                         
  -3   6  21       7025.59       6802.92       603.02 o                         
  -1   6  21         25.40        935.86       410.75 o                         
   1   6  21      26308.84      26659.77       815.70 o                         
   3   6  21        321.99       1111.82       417.87 o                         
   5   6  21      57566.38      56473.42      1296.45 o                         
  -6   7  21       5485.19       5647.05       573.96 o                         
  -4   7  21       2169.41       2470.53       583.04 o                         
  -2   7  21      10145.47      10090.25       753.35 o                         
   0   7  21       4206.82       5368.78       532.82 o                         
   2   7  21       8243.40       8900.58       543.74 o                         
   4   7  21      12790.40      13772.76       746.34 o                         
   6   7  21       1855.21       3003.39       530.15 o                         
  -5   8  21      20056.87      19430.67       850.84 o                         
  -3   8  21       4994.14       4529.88       573.97 o                         
  -1   8  21      43484.56      39909.86       939.41 o                         
   1   8  21        514.08       1170.06       443.59 o                         
   3   8  21      32125.53      30941.99       914.31 o                         
   5   8  21       6326.66       6657.23       595.38 o                         
  -2   9  21      15563.19      14027.70       638.76 o                         
   0   9  21       1386.90       1148.16       416.89 o                         
   2   9  21         10.17        101.66       503.45 o                         
   1   1  22       2023.89       2324.25       461.66 o                         
   0   2  22     216745.38     212753.73      2144.77 o                         
   2   2  22        489.89        556.81       435.12 o                         
  -1   3  22      16717.41      17241.70       703.56 o                         
   1   3  22        101.41       1085.54       441.55 o                         
   3   3  22      19284.18      20709.46       807.96 o                         
  -2   4  22     134386.30     135561.05      1815.34 o                         
   0   4  22       2203.34       1905.28       453.61 o                         
   2   4  22     199290.88     200377.02      2310.71 o                         
   4   4  22       3603.31       3512.59       600.58 o                         
  -3   5  22       7943.23       7875.41       678.59 o                         
  -1   5  22        898.75       1167.56       432.47 o                         
   1   5  22      22971.64      23612.77       914.57 o                         
   3   5  22       1042.41       2099.38       493.59 o                         
   5   5  22      15865.82      15537.35       854.84 o                         
  -4   6  22     254413.41     252307.81      2863.39 o                         
  -2   6  22       7459.46       7084.10       630.30 o                         
   0   6  22     248940.41     245110.19      2541.12 o                         
   2   6  22       2005.59       1340.50       463.21 o                         
   4   6  22     154833.08     153233.02      2202.88 o                         
   6   6  22       8056.19       6608.82       727.49 o                         
  -5   7  22       2953.54       3041.52       627.99 o                         
  -3   7  22       3999.97       5725.80       663.57 o                         
  -1   7  22      22384.53      22509.81       968.87 o                         
   1   7  22        207.95       1348.65       448.19 o                         
   3   7  22      39494.69      40502.01      1103.80 o                         
   5   7  22       1207.26       1169.16       572.05 o                         
  -2   8  22      71445.09      70765.83      1385.03 o                         
   0   8  22      14176.31      15320.77       782.42 o                         
   2   8  22     104301.95     102735.60      1645.38 o                         
   0   1  23      19747.25      20478.51       824.32 o                         
  -1   2  23       7103.34       8316.99       649.19 o                         
   1   2  23       2115.14       2431.29       533.47 o                         
  -2   3  23       8871.46       9453.19       687.90 o                         
   0   3  23      31401.93      33287.45       987.51 o                         
   2   3  23         69.23        446.00       485.05 o                         
  -3   4  23        536.45       1787.90       539.51 o                         
  -1   4  23      25334.87      25386.30       973.66 o                         
   1   4  23       2874.61       3306.72       577.85 o                         
   3   4  23      32817.69      32222.83      1057.60 o                         
  -4   5  23       2586.19       4104.78       587.82 o                         
  -2   5  23       1937.61       1975.51       495.09 o                         
   0   5  23      10523.26      10595.70       726.27 o                         
   2   5  23       1465.07       1615.35       530.89 o                         
   4   5  23       2822.45       3333.28       608.69 o                         
  -3   6  23      20466.78      20881.19      1109.75 o                         
  -1   6  23         16.87        318.75       472.17 o                         
   1   6  23      25088.17      25200.93      1068.37 o                         
   3   6  23      17711.78      16782.49       859.68 o                         
   0   7  23       7151.10       7850.63       657.48 o                         
   0   0  24     248956.34     255545.28      5039.00 o                         
   1   1  24      29309.73      28497.78       971.62 o                         
   0   2  24       1327.50       1664.37       517.42 o                         
   2   2  24     251760.56     260118.02      2969.48 o                         
  -1   3  24      35232.36      34640.72      1085.11 o                         
   1   3  24        905.72        677.60       585.51 o                         
   3   3  24       3663.44       5103.90       762.06 o                         
  -2   4  24        251.87        511.51       548.62 o                         
   0   4  24     225167.94     227123.50      2798.32 o                         
   2   4  24        827.51       1014.32       574.00 o                         
  -1   5  24      46201.86      47637.56      1346.31 o                         
   1   5  24       6332.06       7213.18       703.20 o                         
   0   1  25       7746.78       7121.54       733.39 o                         
                                                                                
